# Supplementary material for: Chromatin changes associated with neutrophil extracellular trap formation in whole blood reflect complex immune signaling
Source: Front Immunol. 2025 Mar 4;16:1515430. doi: 10.3389/fimmu.2025.1515430 (PMC11914908; doi:10.3389/fimmu.2025.1515430)
Supplement: Supplementary file 2 [file Table1.xlsx]

## Sheet: Table 1
Supplementary Table 1 - Donor Information
	2	3	4	5	6	7	8	9	10	11	12	13	14	15	16	17
Donor	Donor ID#	Visit Date	Consent Date	DOB	Age at Visit	Gender	Ethnicity	Race	Active infections	Blood Collection Time (24hr. Clock)	Approx. Blood Volume (mL)	# of Tubes Collected	Height	Weight	Anti-inflammatory drug w/in 24-hours of collection?	H/W BMI
D48	33321	2023-10-10	2023-10-10	1992-04-01	31	F	Non-Hispanic or Latino	white	negative	08:40:00	180	18	5'07"	159	no	24.9
D76	93326	2024-05-14	2024-05-14	1998-10-01	25	M	Non-Hispanic or Latino	white	negative	09:20:00	180	18	5'10"	174	no	25
D79	93328	2024-06-11	2024-06-11	1994-09-01	29	M	Hispanic or Latino	white	negative	11:06:00	180	18	5'09"	192	no	28.4
D81	93330	2024-06-25	2024-06-25	1978-06-01	45	F	Non-Hispanic or Latino	white	negative	08:50:00	180	18	5'10"	147	no	21.1
D83	93331	2024-07-09	2024-07-09	1974-11-01	49	M	Non-Hispanic or Latino	white	negative	08:50:00	180	18	6'00"	164	no	22.2
D85	93332	2024-07-23	2024-07-23	1994-04-01	30	M	Non-Hispanic or Latino	African American/Black	negative	08:40:00	180	18	6'01"	205	no	27

## Sheet: Table 2
Supplementary Table 2 - Illumina Sequencing Statistics and Samples
Donor	Sample_ID	Sample_Replicate	Condition	Timepoint	replicate	Unique_reads	Mapping_perc	Duplicated_reads	Dup_perc	Mapped_reads	Reads (M)	Average_frag_length	chrM_perc	FRiP	annotation_Intergenic	annotation_TTS	annotation_Unassigned	annotation_exon	annotation_intron	annotation_promoter_TSS	peaks
D81	1010_81_03	02_1010_81_03_04_T30_PMA_REP1	PMA	30	1	14082046	99.865	3232976	22.9581	9482124	9.48212	143	0.247921	0.0331717	698	114	15	202	1216	2742	4987
D81	1010_81_04	02_1010_81_03_04_T30_PMA_REP2	PMA	30	2	15605254	99.8689	3877576	24.8479	10223100	10.2231	143.8	0.268293	0.0435706	939	163	14	280	1680	3404	6480
D81	1010_81_05	03_1010_81_05_06_T60_PMA_REP1	PMA	60	1	23663725	99.8597	5525624	23.3506	16275968	16.276	135.6	0.23588	0.038133	1462	237	23	455	2716	4419	9312
D81	1010_81_06	03_1010_81_05_06_T60_PMA_REP2	PMA	60	2	15761580	99.8745	5041371	31.9852	9120252	9.12025	137.3	0.345288	0.0644144	1576	257	13	483	2874	4586	9789
D81	1010_81_07	04_1010_81_07_08_T90_PMA_REP1	PMA	90	1	21762748	99.8649	7059174	32.437	12736112	12.7361	133.5	0.340803	0.0584323	2000	308	15	574	3869	4482	11248
D81	1010_81_08	04_1010_81_07_08_T90_PMA_REP2	PMA	90	2	32254337	99.8921	11006910	34.1254	18889406	18.8894	141	0.274808	0.041182	1823	280	20	541	3492	4081	10237
D81	1010_81_09	05_1010_81_09_10_T120_PMA_REP1	PMA	120	1	29813971	99.9149	19725147	66.1608	9028772	9.02877	140.9	0.0535112	0.00394262	64	12	13	16	85	210	400
D81	1010_81_10	05_1010_81_09_10_T120_PMA_REP2	PMA	120	2	18935136	99.8949	12859144	67.9115	5056296	5.0563	131.2	0.0824943	0.00464985	59	11	12	16	68	167	333
D81	1010_81_09	05_1010_81_09_10_T120_PMA_REP3	PMA	120	3	6070410	99.9419	1733981	28.5645	3860714	3.86071	147.1	0.0520441	0.002752	3	3	11	3	12	32	64
D81	1010_81_10	05_1010_81_09_10_T120_PMA_REP4	PMA	120	4	3651518	99.9353	1065974	29.1926	2112886	2.11289	137.1	0.0819599	0.002925	5	1	10	1	9	27	53
D81	1010_81_11	06_1010_81_11_12_T30_DMSO_REP1	DMSO	30	1	58948335	99.8735	34414210	58.3803	21129926	21.1299	121.2	0.5276	0.114357	5397	749	15	1486	10682	7339	25668
D81	1010_81_12	06_1010_81_11_12_T30_DMSO_REP2	DMSO	30	2	58770099	99.8737	32967190	56.0952	22270136	22.2701	125.4	0.514052	0.116502	5531	796	14	1552	10812	7475	26180
D81	1010_81_13	07_1010_81_13_14_T60_DMSO_REP1	DMSO	60	1	32774659	99.8585	17420534	53.1524	12512536	12.5125	130.6	0.560743	0.110114	3842	521	15	1101	7449	6040	18968
D81	1010_81_14	07_1010_81_13_14_T60_DMSO_REP2	DMSO	60	2	66766018	99.8855	39269096	58.816	23676222	23.6762	126.2	0.550852	0.125015	6009	840	16	1673	11693	7984	28215
D81	1010_81_15	08_1010_81_15_16_T90_DMSO_REP1	DMSO	90	1	16031287	99.8641	8397885	52.3843	5565008	5.56501	134.6	0.602158	0.0590923	1313	164	12	348	2521	2524	6882
D81	1010_81_16	08_1010_81_15_16_T90_DMSO_REP2	DMSO	90	2	15835996	99.8684	6865827	43.3558	7053090	7.05309	140	0.47991	0.0306138	815	107	12	215	1604	1763	4516
D81	1010_81_17	09_1010_81_17_18_T120_DMSO_REP1	DMSO	120	1	17981875	99.8904	6671650	37.1021	9404434	9.40443	140.2	0.405658	0.0500259	1411	170	12	375	2650	2766	7384
D81	1010_81_18	09_1010_81_17_18_T120_DMSO_REP2	DMSO	120	2	41345687	99.9012	19189544	46.4124	19306742	19.3067	127.7	0.426913	0.0707207	3133	439	18	838	6102	4993	15523
D81	1010_81_17	09_1010_81_17_18_T120_DMSO_REP3	DMSO	120	3	3799297	99.9252	990254	26.0641	2067882	2.06788	140.6	0.404496	0.015264	151	21	9	39	267	473	960
D81	1010_81_18	09_1010_81_17_18_T120_DMSO_REP4	DMSO	120	4	4166937	99.9315	1217821	29.2258	2159306	2.15931	129.7	0.429832	0.01581	158	19	10	40	280	531	1038
D85	1010_85_03	02_1010_85_03_04_T30_PMA_REP1	PMA	30	1	60927657	99.9417	27705697	45.4731	29870514	29.8705	219.6	0.229968	0.0781182	2348	355	18	831	4422	5451	13425
D85	1010_85_04	02_1010_85_03_04_T30_PMA_REP2	PMA	30	2	46664548	99.9342	21370260	45.7955	22496600	22.4966	220.4	0.238536	0.0827823	2052	326	17	806	3779	5104	12084
D85	1010_85_05	03_1010_85_05_06_T60_PMA_REP1	PMA	60	1	75897353	99.9329	40359511	53.1764	31719316	31.7193	200.9	0.315762	0.132842	3868	582	16	1447	7770	7505	21188
D85	1010_85_06	03_1010_85_05_06_T60_PMA_REP2	PMA	60	2	83322504	99.9286	43963551	52.7631	35262074	35.2621	205.1	0.307605	0.138441	4372	666	19	1604	8717	7860	23238
D85	1010_85_07	04_1010_85_07_08_T90_PMA_REP1	PMA	90	1	57998439	99.9242	29277932	50.4806	25259220	25.2592	214.5	0.309834	0.123408	3093	476	16	1139	6254	6298	17276
D85	1010_85_08	04_1010_85_07_08_T90_PMA_REP2	PMA	90	2	76863484	99.9241	39913776	51.9281	33070266	33.0703	217.7	0.28503	0.132499	3810	598	17	1403	7730	6797	20355
D85	1010_85_09	05_1010_85_09_10_T120_PMA_REP1	PMA	120	1	56437253	99.9254	29378314	52.0548	23869138	23.8691	189.2	0.298455	0.13856	3632	523	17	1262	7141	6883	19458
D85	1010_85_10	05_1010_85_09_10_T120_PMA_REP2	PMA	120	2	41172849	99.92	19752409	47.9744	18694686	18.6947	219.1	0.272467	0.119518	2373	366	13	906	4737	5551	13946
D85	1010_85_11	06_1010_85_11_12_T30_DMSO_REP1	DMSO	30	1	42575614	99.942	22730647	53.3889	16475554	16.4756	201.7	0.403587	0.0603815	1646	232	15	519	3205	3411	9028
D85	1010_85_12	06_1010_85_11_12_T30_DMSO_REP2	DMSO	30	2	45842649	99.9363	24318836	53.0485	18222508	18.2225	202.1	0.370085	0.0658471	1879	274	17	638	3751	3795	10354
D85	1010_85_13	07_1010_85_13_14_T60_DMSO_REP1	DMSO	60	1	42786184	99.9306	23318324	54.4997	16180928	16.1809	213.2	0.386617	0.0548962	1445	222	13	503	2937	2895	8015
D85	1010_85_14	07_1010_85_13_14_T60_DMSO_REP2	DMSO	60	2	49022655	99.9253	27382142	55.8561	17961692	17.9617	217.5	0.403211	0.053339	1418	203	17	482	2919	2786	7825
D85	1010_85_15	08_1010_85_15_16_T90_DMSO_REP1	DMSO	90	1	41745203	99.9263	22076713	52.8844	16398284	16.3983	216.7	0.378557	0.0422175	1219	169	14	402	2407	2267	6478
D85	1010_85_16	08_1010_85_15_16_T90_DMSO_REP2	DMSO	90	2	43356281	99.9271	22679496	52.3096	17534692	17.5347	213.2	0.331415	0.0367234	1149	150	11	359	2250	2011	5930
D85	1010_85_17	09_1010_85_17_18_T120_DMSO_REP1	DMSO	120	1	50531409	99.9201	26185519	51.8203	20684424	20.6844	228.4	0.333723	0.0472805	1479	232	13	496	3087	2517	7824
D85	1010_85_18	09_1010_85_17_18_T120_DMSO_REP2	DMSO	120	2	39854845	99.9281	19958351	50.0776	16665906	16.6659	224.5	0.343892	0.0383955	1072	165	14	382	2198	2011	5842
D48	1010_48_02	02_1010_48_02_03_T30_PMA_REP1	PMA	30	1	92961772	99.7664	15973201	17.1825	25268994	25.269	196.6	0.0489153	0.0825455	5384	696	64	1936	9148	8854	26082
D48	1010_48_03	02_1010_48_02_03_T30_PMA_REP2	PMA	30	2	116703868	99.795	19153535	16.4121	17496150	17.4962	175.7	0.0381891	0.0706143	7514	846	84	2340	11644	9363	31791
D48	1010_48_04	03_1010_48_04_05_T60_PMA_REP1	PMA	60	1	95756254	99.8122	18230169	19.0381	49793822	49.7938	206.3	0.0892433	0.0357379	3960	442	66	1009	6303	6107	17887
D48	1010_48_05	03_1010_48_04_05_T60_PMA_REP2	PMA	60	2	82399598	99.8678	14710854	17.8531	45430416	45.4304	222.9	0.0869694	0.0361463	3169	391	56	954	5246	5960	15776
D48	1010_48_06	04_1010_48_06_07_T90_PMA_REP1	PMA	90	1	68458575	99.688	21596102	31.5462	80458928	80.4589	258.5	0.264672	0.0357904	1702	232	30	652	3254	4434	10304
D48	1010_48_07	04_1010_48_06_07_T90_PMA_REP2	PMA	90	2	60272788	99.7889	18677326	30.988	89948970	89.949	259.1	0.268518	0.0383632	1603	257	28	632	3126	4455	10101
D48	1010_48_08	05_1010_48_08_09_T120_PMA_REP1	PMA	120	1	54580587	99.8885	8451826	15.485	58488730	58.4887	216.4	0.081326	0.00844786	690	80	44	219	1039	2106	4178
D48	1010_48_09	05_1010_48_08_09_T120_PMA_REP2	PMA	120	2	45489984	99.9131	6573099	14.4496	47807518	47.8075	246.1	0.0879757	0.00454892	271	34	25	65	370	907	1672
D48	1010_48_15	08_1010_48_15_16_T30_DMSO_REP1	DMSO	30	1	167924337	99.7124	108189017	64.4272	31253584	31.2536	247	0.60877	0.0892382	5649	671	34	1616	10107	7138	25215
D48	1010_48_16	08_1010_48_15_16_T30_DMSO_REP2	DMSO	30	2	186238472	99.7235	123853006	66.5024	46183150	46.1831	242.8	0.62285	0.0911013	6884	679	28	1667	10959	7212	27429
D48	1010_48_17	09_1010_48_17_18_T60_DMSO_REP1	DMSO	60	1	183846714	99.812	91101874	49.5532	140766192	140.766	242.8	0.428493	0.204638	9472	1352	29	3418	19561	10288	44120
D48	1010_48_18	09_1010_48_17_18_T60_DMSO_REP2	DMSO	60	2	197035858	99.7831	94188549	47.8027	114877678	114.878	237.8	0.401696	0.218638	9961	1461	32	3685	20899	10356	46394
D48	1010_48_19	10_1010_48_19_20_T90_DMSO_REP1	DMSO	90	1	237951932	99.8212	134196284	56.3964	56851824	56.8518	265.8	0.342557	0.0430391	8570	555	67	1014	10423	3933	24562
D48	1010_48_20	10_1010_48_19_20_T90_DMSO_REP2	DMSO	90	2	195556132	99.9089	118156261	60.4206	43729218	43.7292	287.7	0.342574	0.03411	4566	319	49	649	5723	2957	14263
D48	1010_48_21	11_1010_48_21_22_T120_DMSO_REP1	DMSO	120	1	114510509	99.7744	47189562	41.2098	41715984	41.716	297.3	0.259719	0.0374728	3697	295	47	632	4783	3398	12852
D48	1010_48_22	11_1010_48_21_22_T120_DMSO_REP2	DMSO	120	2	133849894	99.7643	59848068	44.7128	26935942	26.9359	271.8	0.256647	0.0314215	4267	297	46	566	4962	3102	13240
D76	1010_76_03	1010_76_03_04_T30_PMA_REP1	PMA	30	1	43093375	99.9122	12383278	28.7359	27526634	27.5266	176	0.26728	0.0568014	2664	321	26	691	4261	5246	13209
D76	1010_76_04	1010_76_03_04_T30_PMA_REP2	PMA	30	2	26818110	99.9099	7555446	28.1729	16751114	16.7511	177.3	0.291362	0.0457176	1322	177	15	388	2172	3755	7829
D76	1010_76_05	1010_76_05_06_T60_PMA_REP1	PMA	60	1	231370371	99.91	100103933	43.2657	122831272	122.831	163.8	0.365101	0.138191	19533	1709	70	3535	29417	10899	65163
D76	1010_76_06	1010_76_05_06_T60_PMA_REP2	PMA	60	2	29765271	99.9186	9941194	33.3986	17161452	17.1615	162.9	0.350731	0.0613533	1695	235	17	523	2992	4907	10369
D76	1010_76_07	1010_76_07_08_T90_PMA_REP1	PMA	90	1	17206074	99.9314	4611209	26.7999	10691714	10.6917	181.5	0.314307	0.0761276	1476	227	10	498	2819	4593	9623
D76	1010_76_08	1010_76_07_08_T90_PMA_REP2	PMA	90	2	39033315	99.9018	13344077	34.1864	22533222	22.5332	170.6	0.344311	0.0930537	3104	429	18	995	5773	6755	17074
D76	1010_76_09	1010_76_09_10_T120_PMA_REP1	PMA	120	1	32361681	99.9242	9625106	29.7423	20150322	20.1503	169.2	0.29073	0.087592	2928	377	15	888	5094	6105	15407
D76	1010_76_10	1010_76_09_10_T120_PMA_REP2	PMA	120	2	50838512	99.9133	18641941	36.6689	28575272	28.5753	171.2	0.3499	0.101317	4217	527	25	1198	7428	7098	20493
D76	1010_76_11	1010_76_11_12_T30_DMSO_REP1	DMSO	30	1	21394790	99.9175	12553985	58.6778	5741844	5.74184	165.4	0.676604	0.0148142	257	28	9	63	420	612	1389
D76	1010_76_12	1010_76_11_12_T30_DMSO_REP2	DMSO	30	2	13043465	99.909	7351143	56.3588	3271674	3.27167	163.1	0.695996	0.010487	85	8	9	16	130	206	454
D76	1010_76_13	1010_76_13_14_T60_DMSO_REP1	DMSO	60	1	57233148	99.9007	39954896	69.8108	12302566	12.3026	160	0.7289	0.02354	832	86	15	216	1403	1888	4440
D76	1010_76_14	1010_76_13_14_T60_DMSO_REP2	DMSO	60	2	26245651	99.916	18186749	69.2943	4534712	4.53471	160.9	0.777124	0.0253628	381	44	11	95	666	987	2184
D76	1010_76_15	1010_76_15_16_T90_DMSO_REP1	DMSO	90	1	26553856	99.9093	19141664	72.0862	3619404	3.6194	169.2	0.818724	0.0115641	66	11	11	11	98	202	399
D76	1010_76_16	1010_76_15_16_T90_DMSO_REP2	DMSO	90	2	28724313	99.9085	20523088	71.4485	4292206	4.29221	169.3	0.803222	0.0118904	92	14	10	22	168	264	570
D76	1010_76_17	1010_76_17_18_T120_DMSO_REP1	DMSO	120	1	21783043	99.9413	16009208	73.4939	2289600	2.2896	174.6	0.853793	0.022666	172	22	10	34	257	393	888
D76	1010_76_18	1010_76_17_18_T120_DMSO_REP2	DMSO	120	2	15742219	99.9214	10603666	67.3581	2304442	2.30444	167.6	0.807627	0.0230958	187	17	9	42	283	454	992
D79	1010_79_03	1010_79_03_04_T30_PMA_REP1	PMA	30	1	68105617	99.9708	27698379	40.6697	36434380	36.4344	192.7	0.181434	0.0583789	2077	325	24	694	3711	5191	12022
D79	1010_79_04	1010_79_03_04_T30_PMA_REP2	PMA	30	2	55603647	99.9719	17183476	30.9035	35352684	35.3527	213.5	0.0897248	0.0473381	1773	252	21	650	3075	4692	10463
D79	1010_79_05	1010_79_05_06_T60_PMA_REP1	PMA	60	1	83443252	99.9685	30819314	36.9345	47877394	47.8774	191.1	0.170218	0.0616618	3128	461	38	1028	5613	6004	16272
D79	1010_79_06	1010_79_05_06_T60_PMA_REP2	PMA	60	2	78190407	99.9692	33562865	42.9245	39885928	39.8859	183.2	0.22398	0.0685955	3035	415	26	991	5403	6108	15978
D79	1010_79_07	1010_79_07_08_T90_PMA_REP1	PMA	90	1	55221414	99.969	19402338	35.1355	32483256	32.4833	242.4	0.0933106	0.0268318	1361	162	26	372	2090	2468	6479
D79	1010_79_08	1010_79_07_08_T90_PMA_REP2	PMA	90	2	102924214	99.9698	40725507	39.5684	57112476	57.1125	175.5	0.137927	0.0546529	4244	502	45	1071	6625	6208	18695
D79	1010_79_09	1010_79_09_10_T120_PMA_REP1	PMA	120	1	68436274	99.9743	21701672	31.7108	43538180	43.5382	166	0.0683427	0.0247636	3222	281	40	569	4482	3652	12246
D79	1010_79_10	1010_79_09_10_T120_PMA_REP2	PMA	120	2	48211581	99.9702	18981354	39.3709	26440506	26.4405	168.6	0.109896	0.0417709	4957	369	26	666	6307	4330	16655
D79	1010_79_11	1010_79_11_12_T30_DMSO_REP1	DMSO	30	1	71761283	99.9722	32664498	45.5183	33894452	33.8945	181.3	0.298627	0.0410697	2532	330	31	708	4536	4085	12222
D79	1010_79_12	1010_79_11_12_T30_DMSO_REP2	DMSO	30	2	50624067	99.9656	29972620	59.2063	15446364	15.4464	211.7	0.524051	0.0500474	974	147	10	341	1963	2111	5546
D79	1010_79_13	1010_79_13_14_T60_DMSO_REP1	DMSO	60	1	53468966	99.9655	28221926	52.7819	20534158	20.5342	199.9	0.43804	0.0585758	1438	216	12	500	2910	3221	8297
D79	1010_79_14	1010_79_13_14_T60_DMSO_REP2	DMSO	60	2	85274083	99.9755	28566749	33.4999	52491868	52.4919	143.7	0.139669	0.0349752	3691	462	38	910	6551	5028	16680
D79	1010_79_15	1010_79_15_16_T90_DMSO_REP1	DMSO	90	1	60959272	99.9658	31474539	51.6321	24468146	24.4681	209.5	0.344524	0.0538644	1515	208	17	480	2915	2409	7544
D79	1010_79_16	1010_79_15_16_T90_DMSO_REP2	DMSO	90	2	81994928	99.9718	35708685	43.5499	40685578	40.6856	194.9	0.252799	0.0415958	2808	323	24	718	4899	3279	12051
D79	1010_79_17	1010_79_17_18_T120_DMSO_REP1	DMSO	120	1	97055008	99.9708	55641157	57.3295	34321678	34.3217	220.4	0.39396	0.0461266	2149	241	25	501	3464	2820	9200
D79	1010_79_18	1010_79_17_18_T120_DMSO_REP2	DMSO	120	2	101710848	99.9668	66576222	65.4564	26982500	26.9825	241	0.515477	0.0384767	1541	171	17	384	2463	1914	6490
D48	1010_48_01	01_1010_48_01_14_T0_PMA_DMSO_REP1	untreated	0	1	121578782	99.7807	29268823	24.074	36351782	36.3518	197.7	0.1005	0.0510029	3500	461	64	1064	6357	6475	17921
D48	1010_48_14	01_1010_48_01_14_T0_PMA_DMSO_REP2	untreated	0	2	83608581	99.796	20849713	24.9373	44071172	44.0712	207	0.116641	0.0475734	2732	347	46	811	4965	5647	14548
D76	1010_76_01	1010_76_01_02_T0_REP1	Untreated	0	1	11478735	99.9462	3560081	31.0146	6168438	6.16844	179.3	0.397638	0.0172269	363	35	10	96	554	909	1967
D76	1010_76_02	1010_76_01_02_T0_REP2	Untreated	0	2	14247376	99.9144	5491199	38.5418	6651376	6.65138	179.6	0.461457	0.021845	440	48	9	104	678	1120	2399
D79	1010_79_01	1010_79_01_02_T0_REP1	Untreated	0	1	36978426	99.9758	16747274	45.2893	16328704	16.3287	206.7	0.373382	0.0368242	1046	149	14	335	1994	2320	5858
D79	1010_79_02	1010_79_01_02_T0_REP2	Untreated	0	2	46703650	99.9721	20707959	44.3391	21966252	21.9663	200.3	0.29718	0.0439589	1477	225	15	473	2755	2694	7639
D81	1010_81_01	01_1010_81_01_02_T0_REP1	Untreated	0	1	201795071	99.9309	131784050	65.3059	65064436	65.0644	134.4	0.17819	0.0230082	2536	329	45	599	4541	3103	11153
D81	1010_81_02	01_1010_81_01_02_T0_REP2	Untreated	0	2	30832679	99.8969	9962406	32.3112	18483938	18.4839	133.9	0.292689	0.0417244	1945	270	18	515	3624	3103	9475
D83	1010_83_01	01_1010_83_01_02_T0_REP1	Untreated	0	1	28704788	99.9348	10082555	35.125	15922460	15.9225	202.8	0.293599	0.0454653	1325	184	12	372	2589	2135	6617
D83	1010_83_02	01_1010_83_01_02_T0_REP2	Untreated	0	2	44553061	99.9393	17932319	40.2494	23252286	23.2523	190.4	0.293552	0.0574357	2165	308	17	609	4061	3086	10246
D85	1010_85_01	01_1010_85_01_02_T0_REP1	Untreated	0	1	37452321	99.935	18429658	49.2083	15802134	15.8021	227.5	0.376159	0.0640743	1490	217	13	507	3019	2927	8173
D85	1010_85_02	01_1010_85_01_02_T0_REP2	Untreated	0	2	46662557	99.93	26123490	55.9838	17077994	17.078	213.7	0.400717	0.0674898	1665	236	16	540	3270	3129	8856

## Sheet: Table 3
Supplementary Table 3: 6,282 DARs for both whole blood and isolated (q < 0.01)
Chr	Start	End	Gene	Condition	unique_condition	log2FoldChange_iso	stat_iso	padj_iso	log2FoldChange_wb	stat_wb	padj_wb
chr3	46406276	46407886	CCR5AS	T30_DMSO_T120_PMA	whole_blood_only	NA	NA	NA	-3.5245	-12.353	7.48038e-31
chr19	2477796	2479355	GADD45B	T30_DMSO_T120_PMA	whole_blood_only	NA	NA	NA	-4.25689	-11.5442	4.57725e-27
chr2	233247536	233248267	ATG16L1	T30_DMSO_T120_PMA	whole_blood_only	NA	NA	NA	-3.81998	-11.4029	1.98471e-26
chr12	124456736	124458170	LOC124903044	T30_DMSO_T120_PMA	whole_blood_only	NA	NA	NA	-3.27413	-11.0058	1.26988e-24
chr10	73908737	73909831	PLAU	T30_DMSO_T120_PMA	whole_blood_only	NA	NA	NA	-4.1362	-10.8319	7.98604e-24
chr19	6661600	6662529	TNFSF14	T30_DMSO_T120_PMA	whole_blood_only	NA	NA	NA	-3.97834	-10.8086	9.08946e-24
chr6	15612103	15613225	DTNBP1	T30_DMSO_T120_PMA	whole_blood_only	NA	NA	NA	-4.07058	-10.7341	1.95316e-23
chr4	189630978	189631958	LINC01262	T30_DMSO_T120_PMA	whole_blood_only	NA	NA	NA	-2.913	-10.6875	2.85674e-23
chr21	45813913	45815481	PCBP3-AS1	T30_DMSO_T120_PMA	whole_blood_only	NA	NA	NA	-4.65925	-10.4195	3.90523e-22
chr21	43727461	43729227	PDXK	T30_DMSO_T120_PMA	whole_blood_only	NA	NA	NA	-3.30759	-10.2007	3.48817e-21
chr2	239268736	239269762	MIR4269	T30_DMSO_T120_PMA	whole_blood_only	NA	NA	NA	-3.52871	-10.1672	4.66455e-21
chr1	208538253	208539470	LOC107985460	T30_DMSO_T120_PMA	whole_blood_only	NA	NA	NA	3.19139	10.125	6.82479e-21
chr3	46395217	46396746	CCR5AS	T30_DMSO_T120_PMA	whole_blood_only	NA	NA	NA	-3.43227	-10.0094	2.10467e-20
chr22	36364483	36365447	MYH9	T30_DMSO_T120_PMA	whole_blood_only	NA	NA	NA	-3.22386	-9.97774	2.7657e-20
chr1	37478583	37480381	MIR6732	T30_DMSO_T120_PMA	whole_blood_only	NA	NA	NA	-2.82859	-9.90901	4.95209e-20
chr20	62501406	62502427	LOC124904947	T30_DMSO_T120_PMA	whole_blood_only	NA	NA	NA	-4.68683	-9.78495	1.51541e-19
chr3	39146848	39149258	CSRNP1	T30_DMSO_T120_PMA	whole_blood_only	NA	NA	NA	-2.3533	-9.77585	1.62849e-19
chr6	134167646	134170021	SGK1	T30_DMSO_T120_PMA	whole_blood_only	NA	NA	NA	-3.05091	-9.74947	2.03958e-19
chr17	40319883	40320760	RARA	T30_DMSO_T120_PMA	whole_blood_only	NA	NA	NA	-2.95584	-9.71565	2.79589e-19
chr10	29658704	29659727	SVIL	T30_DMSO_T120_PMA	whole_blood_only	NA	NA	NA	-2.3321	-9.70755	2.92811e-19
chr3	39150342	39153820	CSRNP1	T30_DMSO_T120_PMA	whole_blood_only	NA	NA	NA	-3.22154	-9.70577	2.93149e-19
chr10	49177251	49178038	TMEM273	T30_DMSO_T120_PMA	whole_blood_only	NA	NA	NA	-3.8733	-9.68029	3.64476e-19
chr21	38810823	38811772	ETS2	T30_DMSO_T120_PMA	whole_blood_only	NA	NA	NA	-2.94676	-9.62306	5.90777e-19
chr3	46405076	46405793	CCR5AS	T30_DMSO_T120_PMA	whole_blood_only	NA	NA	NA	-4.41561	-9.57214	9.15096e-19
chr19	17089787	17091113	SNORA118	T30_DMSO_T120_PMA	whole_blood_only	NA	NA	NA	-3.09242	-9.43875	3.04617e-18
chr11	57424546	57425512	SLC43A3	T30_DMSO_T120_PMA	whole_blood_only	NA	NA	NA	-3.22524	-9.3826	4.88946e-18
chr6	116386607	116387895	LOC100287467	T30_DMSO_T120_PMA	whole_blood_only	NA	NA	NA	-2.48327	-9.37352	5.26475e-18
chr6	28934143	28935612	TRL-CAA1-2	T30_DMSO_T120_PMA	whole_blood_only	NA	NA	NA	3.09234	9.36082	5.73575e-18
chr14	24279153	24279894	RABGGTA	T30_DMSO_T120_PMA	whole_blood_only	NA	NA	NA	-3.10667	-9.35175	6.17894e-18
chr3	71982158	71983109	LOC105377157	T30_DMSO_T120_PMA	whole_blood_only	NA	NA	NA	-4.004	-9.2848	1.06542e-17
chr1	200183727	200185174	CCNQP1	T30_DMSO_T120_PMA	whole_blood_only	NA	NA	NA	2.44126	9.2639	1.28298e-17
chr17	74512372	74513225	CD300LB	T30_DMSO_T120_PMA	whole_blood_only	NA	NA	NA	-3.28162	-9.26167	1.28388e-17
chr19	2168046	2169487	DOT1L	T30_DMSO_T120_PMA	whole_blood_only	NA	NA	NA	-2.68856	-9.22888	1.69369e-17
chr5	172881597	172882649	MIR10523	T30_DMSO_T120_PMA	whole_blood_only	NA	NA	NA	-3.44135	-9.22746	1.6998e-17
chr10	6238679	6239868	PFKFB3	T30_DMSO_T120_PMA	whole_blood_only	NA	NA	NA	-2.92694	-9.20784	1.98384e-17
chr2	27977746	27978435	MIR4263	T30_DMSO_T120_PMA	whole_blood_only	NA	NA	NA	-3.5132	-9.18827	2.33647e-17
chr7	41709448	41710068	INHBA	T30_DMSO_T120_PMA	whole_blood_only	NA	NA	NA	-3.0125	-9.10173	5.01893e-17
chr15	70159959	70160972	LOC107984734	T30_DMSO_T120_PMA	whole_blood_only	NA	NA	NA	-4.49161	-9.06756	6.75152e-17
chr10	131919453	131920519	PPP2R2D	T30_DMSO_T120_PMA	whole_blood_only	NA	NA	NA	-3.13631	-9.00675	1.14748e-16
chr6	34235453	34236989	LOC124901225	T30_DMSO_T120_PMA	whole_blood_only	NA	NA	NA	-2.91262	-8.96759	1.5719e-16
chr1	234771929	234773118	LINC02961	T30_DMSO_T120_PMA	whole_blood_only	NA	NA	NA	-2.16619	-8.93141	2.12949e-16
chr11	68120286	68122378	CHKA	T30_DMSO_T120_PMA	whole_blood_only	NA	NA	NA	-2.39925	-8.87446	3.44827e-16
chr16	84930296	84931035	LINC02176	T30_DMSO_T120_PMA	whole_blood_only	NA	NA	NA	-4.28478	-8.82453	5.27233e-16
chr17	4903074	4903839	C17orf107	T30_DMSO_T120_PMA	whole_blood_only	NA	NA	NA	-2.46193	-8.79414	6.86234e-16
chr6	15621417	15624051	DTNBP1	T30_DMSO_T120_PMA	whole_blood_only	NA	NA	NA	-1.86661	-8.7037	1.49578e-15
chr6	14876935	14877767	LOC105374945	T30_DMSO_T120_PMA	whole_blood_only	NA	NA	NA	-2.20835	-8.68627	1.73132e-15
chr6	36682552	36683449	CDKN1A	T30_DMSO_T120_PMA	whole_blood_only	NA	NA	NA	-2.61878	-8.6832	1.76592e-15
chr2	151347491	151349635	TNFAIP6	T30_DMSO_T120_PMA	whole_blood_only	NA	NA	NA	2.19497	8.66346	2.08535e-15
chr10	79249594	79250734	PPIF	T30_DMSO_T120_PMA	whole_blood_only	NA	NA	NA	-2.23497	-8.65842	2.14889e-15
chr6	16698895	16700075	ATXN1	T30_DMSO_T120_PMA	whole_blood_only	NA	NA	NA	-2.28953	-8.64738	2.34874e-15
chr3	183370565	183371796	MCF2L2	T30_DMSO_T120_PMA	whole_blood_only	NA	NA	NA	-2.54471	-8.64589	2.34874e-15
chr19	45667555	45669539	GIPR	T30_DMSO_T120_PMA	whole_blood_only	NA	NA	NA	-3.59771	-8.60521	3.30592e-15
chr4	2803615	2804002	SH3BP2	T30_DMSO_T120_PMA	whole_blood_only	NA	NA	NA	-3.23088	-8.57387	4.28401e-15
chr10	46079947	46081355	RPL23AP61	T30_DMSO_T120_PMA	whole_blood_only	NA	NA	NA	3.81039	8.5581	4.87957e-15
chr19	45641083	45643339	EML2-AS1	T30_DMSO_T120_PMA	whole_blood_only	NA	NA	NA	-2.37588	-8.55538	4.96333e-15
chr7	151088322	151089708	LOC124901778	T30_DMSO_T120_PMA	whole_blood_only	NA	NA	NA	-3.50225	-8.55033	5.13417e-15
chr19	4057726	4058611	ZBTB7A	T30_DMSO_T120_PMA	whole_blood_only	NA	NA	NA	-3.08672	-8.54049	5.5006e-15
chr10	79331205	79332365	PPIF	T30_DMSO_T120_PMA	whole_blood_only	NA	NA	NA	-2.53285	-8.5117	6.79144e-15
chr6	12296742	12298708	SUMO2P12	T30_DMSO_T120_PMA	whole_blood_only	NA	NA	NA	-2.8118	-8.50603	7.0876e-15
chr10	26555379	26557651	LINC03028	T30_DMSO_T120_PMA	whole_blood_only	NA	NA	NA	2.02286	8.48571	8.23949e-15
chr6	12160006	12160944	LOC124901259	T30_DMSO_T120_PMA	whole_blood_only	NA	NA	NA	-2.86307	-8.48269	8.40532e-15
chr21	34967433	34968072	RUNX1-IT1	T30_DMSO_T120_PMA	whole_blood_only	NA	NA	NA	-2.87385	-8.46962	9.27957e-15
chr8	10202355	10203808	LOC124901886	T30_DMSO_T120_PMA	whole_blood_only	NA	NA	NA	-2.17809	-8.4514	1.06133e-14
chr7	96326348	96327275	RNU6-532P	T30_DMSO_T120_PMA	whole_blood_only	NA	NA	NA	-3.1634	-8.4314	1.23095e-14
chr1	158283540	158284543	CD1C	T30_DMSO_T120_PMA	whole_blood_only	NA	NA	NA	-1.90157	-8.40157	1.56128e-14
chr1	1063906	1064630	LOC100288175	T30_DMSO_T120_PMA	whole_blood_only	NA	NA	NA	-4.78525	-8.35337	2.24498e-14
chr14	35365211	35366799	RPLP0P3	T30_DMSO_T120_PMA	whole_blood_only	NA	NA	NA	-2.78041	-8.35307	2.24498e-14
chr10	97542334	97543813	LOC124902488	T30_DMSO_T120_PMA	whole_blood_only	NA	NA	NA	-3.15091	-8.34227	2.43403e-14
chr2	10367198	10368765	LOC124905972	T30_DMSO_T120_PMA	whole_blood_only	NA	NA	NA	-3.04026	-8.33429	2.59047e-14
chr1	209607072	209608056	CAMK1G	T30_DMSO_T120_PMA	whole_blood_only	NA	NA	NA	-4.41743	-8.3232	2.81542e-14
chr21	45815808	45816217	PCBP3-AS1	T30_DMSO_T120_PMA	whole_blood_only	NA	NA	NA	-4.45241	-8.30367	3.28552e-14
chr17	30412879	30413932	CPD	T30_DMSO_T120_PMA	whole_blood_only	NA	NA	NA	-2.9011	-8.29913	3.37899e-14
chr22	20781350	20782460	SERPIND1	T30_DMSO_T120_PMA	whole_blood_only	NA	NA	NA	-3.04976	-8.29265	3.55028e-14
chr1	154423390	154423878	PSMD8P1	T30_DMSO_T120_PMA	whole_blood_only	NA	NA	NA	-3.804	-8.27862	3.97468e-14
chrX	154010232	154011182	IRAK1	T30_DMSO_T120_PMA	whole_blood_only	NA	NA	NA	-3.0252	-8.26712	4.29126e-14
chr5	10634948	10635858	ANKRD33B	T30_DMSO_T120_PMA	whole_blood_only	NA	NA	NA	-2.34467	-8.26072	4.50584e-14
chr1	150089899	150091210	VPS45	T30_DMSO_T120_PMA	whole_blood_only	NA	NA	NA	2.04647	8.25802	4.56423e-14
chr10	79352705	79356880	PPIF	T30_DMSO_T120_PMA	whole_blood_only	NA	NA	NA	-3.5669	-8.24001	5.23093e-14
chr6	44263157	44265882	NFKBIE	T30_DMSO_T120_PMA	whole_blood_only	NA	NA	NA	-2.16998	-8.23645	5.36313e-14
chr17	68490857	68492157	PRKAR1A	T30_DMSO_T120_PMA	whole_blood_only	NA	NA	NA	2.95159	8.2347	5.41647e-14
chr5	142821742	142822809	ARHGAP26-AS1	T30_DMSO_T120_PMA	whole_blood_only	NA	NA	NA	-2.06287	-8.20843	6.61815e-14
chr3	127768231	127768969	LOC107986127	T30_DMSO_T120_PMA	whole_blood_only	NA	NA	NA	-3.80562	-8.19699	7.17984e-14
chr3	72008177	72009238	UBE2Q2P9	T30_DMSO_T120_PMA	whole_blood_only	NA	NA	NA	-2.43743	-8.18479	7.874e-14
chr11	118184506	118185485	SCN2B	T30_DMSO_T120_PMA	whole_blood_only	NA	NA	NA	3.29262	8.17772	8.3119e-14
chr19	20768800	20769978	ZNF66	T30_DMSO_T120_PMA	whole_blood_only	NA	NA	NA	3.19239	8.17515	8.45333e-14
chr1	110380482	110381599	SLC16A4	T30_DMSO_T120_PMA	whole_blood_only	NA	NA	NA	2.58466	8.171	8.71006e-14
chr9	19153922	19154956	PLIN2	T30_DMSO_T120_PMA	whole_blood_only	NA	NA	NA	-3.00893	-8.14577	1.04531e-13
chr20	50165750	50166593	LINC01275	T30_DMSO_T120_PMA	whole_blood_only	NA	NA	NA	-3.41075	-8.12554	1.21934e-13
chr16	31877147	31878050	ZNF267	T30_DMSO_T120_PMA	whole_blood_only	NA	NA	NA	-2.33138	-8.11991	1.27183e-13
chr22	36374740	36375228	MYH9	T30_DMSO_T120_PMA	whole_blood_only	NA	NA	NA	-2.91369	-8.09742	1.51736e-13
chr15	45447890	45448829	LOC105376714	T30_DMSO_T120_PMA	whole_blood_only	NA	NA	NA	-2.94434	-8.0727	1.82765e-13
chr11	64900008	64900810	MIR6750	T30_DMSO_T120_PMA	whole_blood_only	NA	NA	NA	-2.8609	-8.0418	2.31459e-13
chr12	64746271	64747877	GNS	T30_DMSO_T120_PMA	whole_blood_only	NA	NA	NA	-2.2322	-8.01839	2.77841e-13
chr14	76977610	76978547	RPLP1P1	T30_DMSO_T120_PMA	whole_blood_only	NA	NA	NA	-3.22376	-7.99981	3.19241e-13
chr2	40393737	40395723	LOC124905995	T30_DMSO_T120_PMA	whole_blood_only	NA	NA	NA	2.20517	7.97218	3.94642e-13
chr22	37303801	37304316	CYTH4	T30_DMSO_T120_PMA	whole_blood_only	NA	NA	NA	-3.11533	-7.96951	4.01683e-13
chr1	182629606	182630189	LINC01686	T30_DMSO_T120_PMA	whole_blood_only	NA	NA	NA	-4.2885	-7.9623	4.24134e-13
chr3	114110327	114111927	H2BP3	T30_DMSO_T120_PMA	whole_blood_only	NA	NA	NA	2.24828	7.9597	4.31437e-13
chr4	40180154	40180849	RHOH	T30_DMSO_T120_PMA	whole_blood_only	NA	NA	NA	-2.36767	-7.94278	4.90743e-13
chr1	37476714	37477816	ZC3H12A	T30_DMSO_T120_PMA	whole_blood_only	NA	NA	NA	-2.88317	-7.93759	5.09699e-13
chr3	4739838	4741938	EGOT	T30_DMSO_T120_PMA	whole_blood_only	NA	NA	NA	-2.28898	-7.92904	5.43967e-13
chr4	102524724	102525762	NFKB1	T30_DMSO_T120_PMA	whole_blood_only	NA	NA	NA	-2.01387	-7.91799	5.92226e-13
chr12	50532545	50533506	DIP2B	T30_DMSO_T120_PMA	whole_blood_only	NA	NA	NA	-2.22407	-7.89533	7.07694e-13
chr5	17123639	17124218	LOC124900947	T30_DMSO_T120_PMA	whole_blood_only	NA	NA	NA	-3.58999	-7.87879	8.04862e-13
chr2	131114626	131115324	PLEKHB2	T30_DMSO_T120_PMA	whole_blood_only	NA	NA	NA	-3.17132	-7.84329	1.04858e-12
chr5	1488486	1489846	LOC124901162	T30_DMSO_T120_PMA	whole_blood_only	NA	NA	NA	-3.08807	-7.8359	1.10801e-12
chr1	59548849	59551574	LOC124904192	T30_DMSO_T120_PMA	whole_blood_only	NA	NA	NA	2.07892	7.8276	1.17058e-12
chr3	53162059	53163885	PRKCD	T30_DMSO_T120_PMA	whole_blood_only	NA	NA	NA	-2.19457	-7.79759	1.4761e-12
chr2	218136504	218138565	CXCR2	T30_DMSO_T120_PMA	whole_blood_only	NA	NA	NA	2.85497	7.79745	1.4761e-12
chr16	31880082	31880925	ZNF267	T30_DMSO_T120_PMA	whole_blood_only	NA	NA	NA	-2.04101	-7.79682	1.47804e-12
chrX	154368262	154369945	FLNA	T30_DMSO_T120_PMA	whole_blood_only	NA	NA	NA	-2.13344	-7.77028	1.78418e-12
chr8	27393531	27395828	PTK2B	T30_DMSO_T120_PMA	whole_blood_only	NA	NA	NA	-1.73872	-7.74582	2.14068e-12
chr10	110387934	110388699	LOC105378482	T30_DMSO_T120_PMA	whole_blood_only	NA	NA	NA	-3.89119	-7.72819	2.42453e-12
chr11	65215535	65216835	SLC22A20P	T30_DMSO_T120_PMA	whole_blood_only	NA	NA	NA	-5.91368	-7.72775	2.42453e-12
chr7	155593431	155595424	RBM33-DT	T30_DMSO_T120_PMA	whole_blood_only	NA	NA	NA	3.01244	7.72718	2.42714e-12
chr10	79239048	79239759	PPIF	T30_DMSO_T120_PMA	whole_blood_only	NA	NA	NA	-3.08362	-7.72093	2.52323e-12
chr16	57470387	57471452	POLR2C	T30_DMSO_T120_PMA	whole_blood_only	NA	NA	NA	2.65946	7.72091	2.52323e-12
chr1	154439443	154440616	PSMD8P1	T30_DMSO_T120_PMA	whole_blood_only	NA	NA	NA	-3.0306	-7.71366	2.64378e-12
chr1	234610189	234613894	IRF2BP2	T30_DMSO_T120_PMA	whole_blood_only	NA	NA	NA	-1.88546	-7.7035	2.84366e-12
chr6	14665850	14666823	LOC102724463	T30_DMSO_T120_PMA	whole_blood_only	NA	NA	NA	-2.85626	-7.70281	2.84932e-12
chr19	8528703	8529814	LOC124904633	T30_DMSO_T120_PMA	whole_blood_only	NA	NA	NA	3.65662	7.70237	2.84964e-12
chr19	45455611	45456705	FOSB	T30_DMSO_T120_PMA	whole_blood_only	NA	NA	NA	-3.36404	-7.69995	2.89441e-12
chr6	87789075	87791084	LOC101928911	T30_DMSO_T120_PMA	whole_blood_only	NA	NA	NA	-1.94826	-7.69665	2.95057e-12
chr4	74018189	74019264	RN7SL218P	T30_DMSO_T120_PMA	whole_blood_only	NA	NA	NA	-2.07669	-7.69413	2.9992e-12
chr2	108636136	108637776	LIMS1-AS1	T30_DMSO_T120_PMA	whole_blood_only	NA	NA	NA	-1.91917	-7.6899	3.07989e-12
chr1	56508267	56509070	LOC124904185	T30_DMSO_T120_PMA	whole_blood_only	NA	NA	NA	-2.93881	-7.68688	3.14293e-12
chr6	14121772	14122905	CD83	T30_DMSO_T120_PMA	whole_blood_only	NA	NA	NA	-2.18075	-7.67838	3.31528e-12
chr2	117980700	117981690	CCDC93	T30_DMSO_T120_PMA	whole_blood_only	NA	NA	NA	-2.97237	-7.67486	3.3967e-12
chr13	46403377	46405779	RNU6-68P	T30_DMSO_T120_PMA	whole_blood_only	NA	NA	NA	1.82859	7.67143	3.46951e-12
chr1	209648970	209650059	LAMB3	T30_DMSO_T120_PMA	whole_blood_only	NA	NA	NA	-2.48179	-7.66363	3.67214e-12
chr16	30994282	30994945	STX1B	T30_DMSO_T120_PMA	whole_blood_only	NA	NA	NA	-4.43272	-7.65859	3.80703e-12
chr3	53195576	53197387	PRKCD	T30_DMSO_T120_PMA	whole_blood_only	NA	NA	NA	-2.37774	-7.65809	3.80974e-12
chr2	8895977	8897704	KIDINS220	T30_DMSO_T120_PMA	whole_blood_only	NA	NA	NA	2.48464	7.65106	3.99847e-12
chr6	15541461	15542247	LOC124901267	T30_DMSO_T120_PMA	whole_blood_only	NA	NA	NA	-3.29917	-7.62914	4.69663e-12
chr11	64885339	64886504	RPS16P6	T30_DMSO_T120_PMA	whole_blood_only	NA	NA	NA	-2.1762	-7.62239	4.93354e-12
chr19	2474651	2477416	GADD45B	T30_DMSO_T120_PMA	whole_blood_only	NA	NA	NA	-2.11154	-7.61784	5.09475e-12
chr16	31365077	31368539	LOC100422479	T30_DMSO_T90_PMA	whole_blood_only	NA	NA	NA	-1.92821	-7.59989	6.77885e-12
chr7	149494567	149495950	ZNF746	T30_DMSO_T120_PMA	whole_blood_only	NA	NA	NA	2.96533	7.59591	5.99924e-12
chr9	128947009	128948590	NUP188	T30_DMSO_T120_PMA	whole_blood_only	NA	NA	NA	-2.29314	-7.58604	6.43439e-12
chr3	10173455	10174423	IRAK2	T30_DMSO_T120_PMA	whole_blood_only	NA	NA	NA	-2.70517	-7.58479	6.46434e-12
chrX	9832427	9833543	EIF5P1	T30_DMSO_T120_PMA	whole_blood_only	NA	NA	NA	3.21773	7.58465	6.46434e-12
chr22	23152482	23154031	RAB36	T30_DMSO_T120_PMA	whole_blood_only	NA	NA	NA	2.8458	7.57959	6.69442e-12
chr1	63659314	63661098	RN7SL130P	T30_DMSO_T120_PMA	whole_blood_only	NA	NA	NA	2.67979	7.57933	6.69442e-12
chr4	121696077	121697873	ANXA5	T30_DMSO_T120_PMA	whole_blood_only	NA	NA	NA	-2.0717	-7.57726	6.78138e-12
chr11	107840314	107841279	SLC35F2	T30_DMSO_T120_PMA	whole_blood_only	NA	NA	NA	-3.73909	-7.57394	6.89486e-12
chr11	64334970	64335677	CCDC88B	T30_DMSO_T120_PMA	whole_blood_only	NA	NA	NA	-2.7617	-7.55944	7.61728e-12
chr8	29634386	29635770	RPL17P33	T30_DMSO_T120_PMA	whole_blood_only	NA	NA	NA	1.99343	7.54985	8.176e-12
chr14	96919988	96921369	LINC00618	T30_DMSO_T120_PMA	whole_blood_only	NA	NA	NA	2.56257	7.54767	8.28958e-12
chr10	92789973	92790908	EXOC6	T30_DMSO_T120_PMA	whole_blood_only	NA	NA	NA	2.19524	7.54046	8.7096e-12
chr4	139975461	139976764	LOC124900783	T30_DMSO_T120_PMA	whole_blood_only	NA	NA	NA	2.12032	7.51741	1.03309e-11
chr6	5698707	5699892	LOC101927950	T30_DMSO_T120_PMA	whole_blood_only	NA	NA	NA	2.38481	7.51116	1.08055e-11
chr6	29845039	29845895	MICF	T30_DMSO_T120_PMA	whole_blood_only	NA	NA	NA	-3.54021	-7.50524	1.12724e-11
chr16	69530462	69531473	LOC105371325	T30_DMSO_T120_PMA	whole_blood_only	NA	NA	NA	-2.73077	-7.49961	1.16997e-11
chr3	128591662	128592561	LOC124909430	T30_DMSO_T120_PMA	whole_blood_only	NA	NA	NA	-3.89094	-7.49425	1.21182e-11
chr13	51836647	51838192	CCDC70	T30_DMSO_T120_PMA	whole_blood_only	NA	NA	NA	3.02255	7.49229	1.22657e-11
chr3	51257245	51258666	DOCK3	T30_DMSO_T120_PMA	whole_blood_only	NA	NA	NA	2.68934	7.48475	1.29545e-11
chr1	198701157	198701723	PEBP1P3	T30_DMSO_T120_PMA	whole_blood_only	NA	NA	NA	2.58584	7.47779	1.362e-11
chr19	13833077	13834636	MIR24-2	T30_DMSO_T120_PMA	whole_blood_only	NA	NA	NA	-2.59002	-7.47316	1.39895e-11
chr19	55255648	55256285	PPP6R1	T30_DMSO_T120_PMA	whole_blood_only	NA	NA	NA	-2.74458	-7.46987	1.43037e-11
chr22	36328658	36329054	MIR6819	T30_DMSO_T120_PMA	whole_blood_only	NA	NA	NA	-3.02482	-7.46836	1.43888e-11
chr1	40186267	40186974	RNU6-1237P	T30_DMSO_T120_PMA	whole_blood_only	NA	NA	NA	-2.70154	-7.46773	1.44176e-11
chr2	64219831	64221217	LOC100507006	T30_DMSO_T120_PMA	whole_blood_only	NA	NA	NA	2.47609	7.4319	1.84565e-11
chr1	32339484	32339956	MARCKSL1	T30_DMSO_T120_PMA	whole_blood_only	NA	NA	NA	-2.605	-7.42843	1.88954e-11
chr1	21552759	21553420	ALPL	T30_DMSO_T120_PMA	whole_blood_only	NA	NA	NA	2.93442	7.42362	1.9438e-11
chr8	125437837	125439002	TRIB1	T30_DMSO_T120_PMA	whole_blood_only	NA	NA	NA	-2.57953	-7.42116	1.97405e-11
chr7	141955934	141956719	CLEC5A	T30_DMSO_T120_PMA	whole_blood_only	NA	NA	NA	-2.18854	-7.41819	2.00904e-11
chr3	11288562	11289927	ATG7	T30_DMSO_T120_PMA	whole_blood_only	NA	NA	NA	-1.78883	-7.41364	2.0738e-11
chr5	169879917	169880985	INSYN2B	T30_DMSO_T120_PMA	whole_blood_only	NA	NA	NA	2.0046	7.4119	2.09562e-11
chr17	75968970	75970945	ACOX1	T30_DMSO_T120_PMA	whole_blood_only	NA	NA	NA	2.08752	7.41074	2.10847e-11
chr1	8621479	8622663	LOC124900452	T30_DMSO_T120_PMA	whole_blood_only	NA	NA	NA	2.33539	7.41007	2.1087e-11
chr10	104417204	104418188	LOC124902590	T30_DMSO_T120_PMA	whole_blood_only	NA	NA	NA	2.43653	7.41003	2.1087e-11
chr9	32558317	32559688	TOPORS	T30_DMSO_T120_PMA	whole_blood_only	NA	NA	NA	2.38843	7.39993	2.25765e-11
chr6	14135888	14139393	RNU7-133P	T30_DMSO_T120_PMA	whole_blood_only	NA	NA	NA	-2.8592	-7.39534	2.31907e-11
chr13	20174761	20175567	PPIAP28	T30_DMSO_T120_PMA	whole_blood_only	NA	NA	NA	-4.37351	-7.39144	2.37579e-11
chr1	2577534	2579025	PRXL2B	T30_DMSO_T120_PMA	whole_blood_only	NA	NA	NA	-1.99491	-7.38687	2.44634e-11
chr11	64856555	64857062	CDC42BPG	T30_DMSO_T120_PMA	whole_blood_only	NA	NA	NA	-3.23915	-7.38612	2.44766e-11
chr14	22819292	22819951	MRPL52	T30_DMSO_T120_PMA	whole_blood_only	NA	NA	NA	3.16921	7.37508	2.64582e-11
chrX	118630503	118632804	RBBP8P1	T30_DMSO_T120_PMA	whole_blood_only	NA	NA	NA	1.86203	7.36407	2.83223e-11
chr21	38244247	38245525	SPATA20P1	T30_DMSO_T120_PMA	whole_blood_only	NA	NA	NA	-1.95081	-7.3581	2.95297e-11
chr7	130902633	130904476	LINC00513	T30_DMSO_T120_PMA	whole_blood_only	NA	NA	NA	-2.28743	-7.34826	3.16298e-11
chr4	105195966	105197522	LOC124900868	T30_DMSO_T120_PMA	whole_blood_only	NA	NA	NA	1.93183	7.3415	3.31049e-11
chr12	8572125	8573025	LOC124902872	T30_DMSO_T120_PMA	whole_blood_only	NA	NA	NA	2.45862	7.33969	3.34737e-11
chr7	141889070	141890459	OR9A1P	T30_DMSO_T120_PMA	whole_blood_only	NA	NA	NA	-2.01371	-7.33587	3.4358e-11
chr19	32977301	32977900	FAAP24	T30_DMSO_T120_PMA	whole_blood_only	NA	NA	NA	3.43617	7.33479	3.45524e-11
chr2	10375592	10377194	LOC124905972	T30_DMSO_T120_PMA	whole_blood_only	NA	NA	NA	-2.12357	-7.32108	3.81792e-11
chr5	14202348	14203076	TRIO	T30_DMSO_T120_PMA	whole_blood_only	NA	NA	NA	-2.71966	-7.31627	3.94757e-11
chr19	3811969	3813433	MATK	T30_DMSO_T120_PMA	whole_blood_only	NA	NA	NA	-2.69544	-7.31425	3.99075e-11
chr5	50647542	50648988	LOC202319	T30_DMSO_T120_PMA	whole_blood_only	NA	NA	NA	2.45675	7.31363	3.99075e-11
chr11	121557449	121558580	LOC105369535	T30_DMSO_T120_PMA	whole_blood_only	NA	NA	NA	2.59216	7.31355	3.99075e-11
chr6	43785818	43787589	LOC105375070	T30_DMSO_T120_PMA	whole_blood_only	NA	NA	NA	-3.46415	-7.30984	4.08698e-11
chr5	124918648	124919793	LOC107986391	T30_DMSO_T120_PMA	whole_blood_only	NA	NA	NA	2.37012	7.30967	4.08698e-11
chr3	48528159	48529236	MIR6823	T30_DMSO_T120_PMA	whole_blood_only	NA	NA	NA	2.53208	7.30892	4.09812e-11
chr14	93959245	93960461	MIR4506	T30_DMSO_T120_PMA	whole_blood_only	NA	NA	NA	-2.91771	-7.29914	4.35747e-11
chr5	56607892	56609056	C5orf67	T30_DMSO_T120_PMA	whole_blood_only	NA	NA	NA	2.01981	7.29872	4.36072e-11
chr15	30978898	30980427	MTMR10	T30_DMSO_T120_PMA	whole_blood_only	NA	NA	NA	2.56766	7.29799	4.3741e-11
chr6	12265295	12266881	LOC124901260	T30_DMSO_T120_PMA	whole_blood_only	NA	NA	NA	-2.17791	-7.29765	4.37493e-11
chr10	11285134	11287342	CELF2	T30_DMSO_T120_PMA	whole_blood_only	NA	NA	NA	2.54459	7.28296	4.83353e-11
chr8	27356384	27358440	PTK2B	T30_DMSO_T120_PMA	whole_blood_only	NA	NA	NA	-1.72069	-7.27033	5.24684e-11
chr8	102655469	102656481	LOC101927245	T30_DMSO_T120_PMA	whole_blood_only	NA	NA	NA	-2.76178	-7.26628	5.39405e-11
chr1	41738558	41740015	HIVEP3	T30_DMSO_T120_PMA	whole_blood_only	NA	NA	NA	-2.15702	-7.24688	6.19708e-11
chr16	57816004	57816864	LOC388282	T30_DMSO_T120_PMA	whole_blood_only	NA	NA	NA	-2.0779	-7.23784	6.59462e-11
chr20	53582960	53583481	ZNF217	T30_DMSO_T120_PMA	whole_blood_only	NA	NA	NA	-2.23447	-7.22919	7.01255e-11
chr2	68831872	68833000	LINC01888	T30_DMSO_T120_PMA	whole_blood_only	NA	NA	NA	-2.18196	-7.22705	7.10801e-11
chr15	45058033	45059713	LOC100422669	T30_DMSO_T120_PMA	whole_blood_only	NA	NA	NA	2.33483	7.21803	7.54457e-11
chr5	170312300	170313944	LOC100128059	T30_DMSO_T120_PMA	whole_blood_only	NA	NA	NA	-2.09474	-7.21146	7.867e-11
chr5	138343551	138344116	CDC25C	T30_DMSO_T120_PMA	whole_blood_only	NA	NA	NA	2.8202	7.21142	7.867e-11
chr1	209633039	209634462	MIR4260	T30_DMSO_T120_PMA	whole_blood_only	NA	NA	NA	-2.14992	-7.20989	7.93792e-11
chr17	30378220	30382525	CPD	T30_DMSO_T120_PMA	whole_blood_only	NA	NA	NA	-1.62022	-7.20958	7.93851e-11
chr9	68951894	68952834	RNU6-820P	T30_DMSO_T120_PMA	whole_blood_only	NA	NA	NA	2.26302	7.20139	8.37484e-11
chr2	64831147	64832302	RN7SL341P	T30_DMSO_T120_PMA	whole_blood_only	NA	NA	NA	-1.6474	-7.19521	8.70524e-11
chr7	105212986	105214546	LOC124901718	T30_DMSO_T120_PMA	whole_blood_only	NA	NA	NA	1.62816	7.18995	9.00799e-11
chr6	43845515	43846488	LINC02537	T30_DMSO_T120_PMA	whole_blood_only	NA	NA	NA	-2.80192	-7.18058	9.564e-11
chr15	52031184	52031889	MAPK6	T30_DMSO_T120_PMA	whole_blood_only	NA	NA	NA	-3.30892	-7.16887	1.03742e-10
chr2	10233188	10234126	LOC105373424	T30_DMSO_T120_PMA	whole_blood_only	NA	NA	NA	-3.53859	-7.1657	1.05944e-10
chr3	183536733	183537983	KLHL6-AS1	T30_DMSO_T120_PMA	whole_blood_only	NA	NA	NA	-2.40076	-7.16368	1.07286e-10
chr1	161771780	161772934	LOC124904444	T30_DMSO_T120_PMA	whole_blood_only	NA	NA	NA	2.36612	7.16211	1.08286e-10
chrX	153982922	153983933	MIR3202-2	T30_DMSO_T120_PMA	whole_blood_only	NA	NA	NA	-2.20962	-7.15495	1.13127e-10
chrX	17526970	17528814	LOC101928389	T30_DMSO_T120_PMA	whole_blood_only	NA	NA	NA	3.42333	7.15356	1.14041e-10
chr19	10593782	10594516	LOC100820734	T30_DMSO_T120_PMA	whole_blood_only	NA	NA	NA	3.0995	7.14789	1.18596e-10
chr11	121591013	121592104	LOC105369535	T30_DMSO_T120_PMA	whole_blood_only	NA	NA	NA	2.02248	7.14551	1.2026e-10
chr2	48113138	48114877	LOC105374593	T30_DMSO_T120_PMA	whole_blood_only	NA	NA	NA	-1.95076	-7.1454	1.2026e-10
chr11	65900152	65901177	FOSL1	T30_DMSO_T120_PMA	whole_blood_only	NA	NA	NA	-2.44816	-7.1348	1.29121e-10
chr1	247401237	247402752	LOC107985375	T30_DMSO_T120_PMA	whole_blood_only	NA	NA	NA	1.89433	7.13476	1.29121e-10
chr1	111706971	111708849	INKA2	T30_DMSO_T120_PMA	whole_blood_only	NA	NA	NA	1.73586	7.12543	1.36912e-10
chr1	206581563	206582543	LOC124904494	T30_DMSO_T120_PMA	whole_blood_only	NA	NA	NA	-2.09365	-7.12527	1.36912e-10
chr20	60229474	60231083	LOC105372698	T30_DMSO_T120_PMA	whole_blood_only	NA	NA	NA	1.91826	7.11939	1.4259e-10
chr11	121582012	121582814	LOC105369535	T30_DMSO_T120_PMA	whole_blood_only	NA	NA	NA	2.2345	7.11031	1.51042e-10
chr8	102795089	102796340	LOC124901999	T30_DMSO_T120_PMA	whole_blood_only	NA	NA	NA	-1.96388	-7.10458	1.56221e-10
chr6	137873190	137874918	WAKMAR2	T30_DMSO_T120_PMA	whole_blood_only	NA	NA	NA	-1.84113	-7.10444	1.56221e-10
chr16	3051180	3052141	MMP25	T30_DMSO_T120_PMA	whole_blood_only	NA	NA	NA	3.05084	7.10425	1.56221e-10
chr10	110512001	110514321	DUSP5	T30_DMSO_T120_PMA	whole_blood_only	NA	NA	NA	-3.23473	-7.09941	1.61137e-10
chr7	127999713	128001417	SND1-IT1	T30_DMSO_T120_PMA	whole_blood_only	NA	NA	NA	2.12518	7.09758	1.62309e-10
chr6	108621090	108621616	SUMO2P8	T30_DMSO_T120_PMA	whole_blood_only	NA	NA	NA	-2.547	-7.09029	1.70407e-10
chr12	104668211	104668541	MIR3922	T30_DMSO_T120_PMA	whole_blood_only	NA	NA	NA	-2.47781	-7.08216	1.79638e-10
chr2	47309823	47311257	BCYRN1	T30_DMSO_T120_PMA	whole_blood_only	NA	NA	NA	2.98034	7.07876	1.83656e-10
chr3	127754065	127755846	LOC107986127	T30_DMSO_T120_PMA	whole_blood_only	NA	NA	NA	-2.89523	-7.07595	1.8639e-10
chr8	96570321	96571592	LOC124900253	T30_DMSO_T120_PMA	whole_blood_only	NA	NA	NA	1.6104	7.07229	1.90994e-10
chr5	76778473	76779362	LOC124901199	T30_DMSO_T120_PMA	whole_blood_only	NA	NA	NA	2.01866	7.07075	1.92755e-10
chr17	5610640	5611570	NLRP1	T30_DMSO_T120_PMA	whole_blood_only	NA	NA	NA	3.10518	7.0696	1.93974e-10
chr2	40455039	40456285	SLC8A1	T30_DMSO_T120_PMA	whole_blood_only	NA	NA	NA	2.25338	7.06655	1.97898e-10
chr17	69092496	69094301	SEC24AP1	T30_DMSO_T120_PMA	whole_blood_only	NA	NA	NA	2.68282	7.06588	1.98459e-10
chr10	13566426	13567672	LOC105376422	T30_DMSO_T120_PMA	whole_blood_only	NA	NA	NA	1.99251	7.06428	2.00368e-10
chr7	150304488	150307167	LRRC61	T30_DMSO_T120_PMA	whole_blood_only	NA	NA	NA	1.78308	7.05486	2.1388e-10
chr13	79880434	79881747	LINC00382	T30_DMSO_T120_PMA	whole_blood_only	NA	NA	NA	2.32835	7.05468	2.1388e-10
chr5	170332990	170333700	LINC01366	T30_DMSO_T120_PMA	whole_blood_only	NA	NA	NA	-2.02996	-7.05195	2.17696e-10
chr16	9077152	9077929	C16orf72	T30_DMSO_T120_PMA	whole_blood_only	NA	NA	NA	1.97002	7.04971	2.208e-10
chr8	125648329	125648950	LINC02964	T30_DMSO_T120_PMA	whole_blood_only	NA	NA	NA	-2.02616	-7.04942	2.20838e-10
chr19	11976189	11977302	ZNF433-AS1	T30_DMSO_T120_PMA	whole_blood_only	NA	NA	NA	-2.83958	-7.04814	2.22436e-10
chr16	84910267	84910716	LOC123862	T30_DMSO_T120_PMA	whole_blood_only	NA	NA	NA	3.06111	7.04778	2.22592e-10
chr3	132317013	132318102	ACP3	T30_DMSO_T120_PMA	whole_blood_only	NA	NA	NA	2.50437	7.03868	2.36709e-10
chr8	17891130	17891866	FGL1	T30_DMSO_T120_PMA	whole_blood_only	NA	NA	NA	2.24577	7.03347	2.44318e-10
chr7	141950603	141951718	CLEC5A	T30_DMSO_T120_PMA	whole_blood_only	NA	NA	NA	-2.68656	-7.03099	2.47791e-10
chr14	96960487	96961331	LINC00618	T30_DMSO_T120_PMA	whole_blood_only	NA	NA	NA	3.13708	7.03098	2.47791e-10
chr2	37634984	37636415	CDC42EP3	T30_DMSO_T120_PMA	whole_blood_only	NA	NA	NA	-1.82331	-7.02599	2.55843e-10
chr5	62538092	62539070	CKS1BP3	T30_DMSO_T120_PMA	whole_blood_only	NA	NA	NA	-2.65903	-7.02318	2.60536e-10
chr15	58737782	58738803	ADAM10	T30_DMSO_T120_PMA	whole_blood_only	NA	NA	NA	-1.87105	-7.02028	2.64252e-10
chr9	74861306	74862587	RNU6-445P	T30_DMSO_T120_PMA	whole_blood_only	NA	NA	NA	2.42355	7.02016	2.64252e-10
chr3	172546454	172547507	TNFSF10	T30_DMSO_T120_PMA	whole_blood_only	NA	NA	NA	2.37524	7.01079	2.81511e-10
chr9	131975774	131977445	MED27	T30_DMSO_T120_PMA	whole_blood_only	NA	NA	NA	2.76235	7.00785	2.86948e-10
chr4	74108524	74109585	CXCL2	T30_DMSO_T120_PMA	whole_blood_only	NA	NA	NA	-2.82266	-7.00688	2.88424e-10
chr1	153392904	153394484	S100A8	T30_DMSO_T120_PMA	whole_blood_only	NA	NA	NA	2.62397	7.00528	2.90803e-10
chr12	66321178	66321888	HELB	T30_DMSO_T120_PMA	whole_blood_only	NA	NA	NA	-2.14713	-7.00521	2.90803e-10
chr14	64992621	64995108	LOC107984655	T30_DMSO_T120_PMA	whole_blood_only	NA	NA	NA	1.76112	7.00237	2.96214e-10
chr5	56549419	56550749	RPL26P19	T30_DMSO_T120_PMA	whole_blood_only	NA	NA	NA	2.15097	7.0019	2.96652e-10
chr1	221793443	221794684	RNU6-403P	T30_DMSO_T120_PMA	whole_blood_only	NA	NA	NA	-3.09393	-7.0001	2.99934e-10
chr1	234644783	234646873	LOC101927787	T30_DMSO_T120_PMA	whole_blood_only	NA	NA	NA	-1.95549	-6.99926	3.01019e-10
chr17	51119404	51122479	LOC124904125	T30_DMSO_T120_PMA	whole_blood_only	NA	NA	NA	-2.21084	-6.99663	3.0577e-10
chr16	4345225	4347371	PAM16	T30_DMSO_T120_PMA	whole_blood_only	NA	NA	NA	2.11333	6.99123	3.16619e-10
chr12	121276829	121278960	CAMKK2	T30_DMSO_T120_PMA	whole_blood_only	NA	NA	NA	-2.09256	-6.98513	3.29483e-10
chr5	96714476	96716678	LOC107986363	T30_DMSO_T120_PMA	whole_blood_only	NA	NA	NA	-1.80639	-6.9845	3.30359e-10
chr19	41637360	41639722	DNAJC19P3	T30_DMSO_T120_PMA	whole_blood_only	NA	NA	NA	2.33797	6.98347	3.32085e-10
chr14	71404878	71406024	SNORD56B	T30_DMSO_T120_PMA	whole_blood_only	NA	NA	NA	2.06812	6.98276	3.32085e-10
chr12	101856707	101857829	RNU6-1183P	T30_DMSO_T120_PMA	whole_blood_only	NA	NA	NA	-2.36966	-6.97873	3.40552e-10
chr10	6274924	6275859	SDCBPP1	T30_DMSO_T120_PMA	whole_blood_only	NA	NA	NA	-1.97157	-6.97531	3.4828e-10
chr19	2817106	2819158	ZNF554	T30_DMSO_T120_PMA	whole_blood_only	NA	NA	NA	-3.49053	-6.97397	3.50982e-10
chr8	107671879	107673552	PGAM1P13	T30_DMSO_T120_PMA	whole_blood_only	NA	NA	NA	2.72803	6.97347	3.51627e-10
chr6	14129641	14131491	CD83	T30_DMSO_T120_PMA	whole_blood_only	NA	NA	NA	-2.82777	-6.96936	3.61403e-10
chr5	96742553	96744586	CAST	T30_DMSO_T120_PMA	whole_blood_only	NA	NA	NA	-1.82848	-6.96788	3.64575e-10
chr5	56673030	56673769	C5orf67	T30_DMSO_T120_PMA	whole_blood_only	NA	NA	NA	2.36184	6.96348	3.75486e-10
chr10	79347165	79349111	PPIF	T30_DMSO_T120_PMA	whole_blood_only	NA	NA	NA	-2.25504	-6.95848	3.87662e-10
chr16	12816369	12817525	CPPED1	T30_DMSO_T120_PMA	whole_blood_only	NA	NA	NA	3.19744	6.94707	4.19354e-10
chr14	71339727	71340386	LOC729941	T30_DMSO_T120_PMA	whole_blood_only	NA	NA	NA	2.44035	6.9469	4.19354e-10
chr8	30735938	30737800	LOC105379356	T30_DMSO_T120_PMA	whole_blood_only	NA	NA	NA	2.02253	6.93982	4.39726e-10
chr10	73931858	73933087	C10orf55	T30_DMSO_T120_PMA	whole_blood_only	NA	NA	NA	-2.31903	-6.9356	4.51912e-10
chr1	26274679	26276575	SH3BGRL3	T30_DMSO_T120_PMA	whole_blood_only	NA	NA	NA	-1.90489	-6.93502	4.52965e-10
chr16	11306519	11307602	MIR548H2	T30_DMSO_T120_PMA	whole_blood_only	NA	NA	NA	2.08305	6.93349	4.57107e-10
chr6	35614575	35617040	RPL36P9	T30_DMSO_T120_PMA	whole_blood_only	NA	NA	NA	1.60935	6.932	4.60327e-10
chr16	89402951	89404121	LOC101927817	T30_DMSO_T120_PMA	whole_blood_only	NA	NA	NA	-2.75601	-6.92512	4.81777e-10
chr2	8234017	8235010	LINC00299	T30_DMSO_T120_PMA	whole_blood_only	NA	NA	NA	-2.3891	-6.92393	4.84829e-10
chr11	59776365	59776937	FABP5P7	T30_DMSO_T120_PMA	whole_blood_only	NA	NA	NA	-2.1715	-6.9234	4.85024e-10
chrX	66019944	66021792	MIR223	T30_DMSO_T120_PMA	whole_blood_only	NA	NA	NA	2.16566	6.91881	4.99221e-10
chr5	1477073	1478453	LOC124901162	T30_DMSO_T120_PMA	whole_blood_only	NA	NA	NA	-2.29045	-6.9166	5.06138e-10
chr5	159178884	159179532	LOC107986468	T30_DMSO_T120_PMA	whole_blood_only	NA	NA	NA	-2.01757	-6.91637	5.06138e-10
chr8	102647489	102648216	KLF10	T30_DMSO_T120_PMA	whole_blood_only	NA	NA	NA	-3.14212	-6.91087	5.24293e-10
chrX	46544760	46546246	ZNF674-AS1	T30_DMSO_T120_PMA	whole_blood_only	NA	NA	NA	-1.77519	-6.9106	5.24293e-10
chr17	21287485	21288788	MAP2K3	T30_DMSO_T120_PMA	whole_blood_only	NA	NA	NA	-1.69743	-6.91041	5.24293e-10
chr11	35073689	35074309	LOC105376626	T30_DMSO_T120_PMA	whole_blood_only	NA	NA	NA	-2.79409	-6.90858	5.30191e-10
chr8	125232417	125233500	RN7SL329P	T30_DMSO_T120_PMA	whole_blood_only	NA	NA	NA	-1.96863	-6.90823	5.30608e-10
chr12	121143886	121145720	P2RX7	T30_DMSO_T120_PMA	whole_blood_only	NA	NA	NA	-2.66359	-6.90766	5.31816e-10
chr16	68005377	68006601	KARS1P3	T30_DMSO_T120_PMA	whole_blood_only	NA	NA	NA	2.63964	6.90496	5.41114e-10
chr4	184751676	184752557	CENPU	T30_DMSO_T120_PMA	whole_blood_only	NA	NA	NA	3.25934	6.90083	5.55215e-10
chr15	91942794	91943666	LOC124903557	T30_DMSO_T120_PMA	whole_blood_only	NA	NA	NA	2.05899	6.90043	5.55863e-10
chr22	17106164	17107713	RPL31P62	T30_DMSO_T120_PMA	whole_blood_only	NA	NA	NA	2.39724	6.89705	5.66374e-10
chr13	110665264	110667384	CARS2	T30_DMSO_T120_PMA	whole_blood_only	NA	NA	NA	1.90629	6.89509	5.7234e-10
chr2	60806819	60807680	RN7SL632P	T30_DMSO_T120_PMA	whole_blood_only	NA	NA	NA	-3.19094	-6.89021	5.90334e-10
chr10	132617162	132618294	INPP5A	T30_DMSO_T120_PMA	whole_blood_only	NA	NA	NA	-2.21343	-6.88784	5.99253e-10
chrX	154056444	154058238	MECP2	T30_DMSO_T120_PMA	whole_blood_only	NA	NA	NA	-1.88945	-6.87739	6.417e-10
chr2	159573421	159574692	BAZ2B-AS1	T30_DMSO_T120_PMA	whole_blood_only	NA	NA	NA	2.21329	6.87361	6.55716e-10
chr9	124222512	124223802	LOC613206	T30_DMSO_T120_PMA	whole_blood_only	NA	NA	NA	2.28968	6.86041	7.13397e-10
chr11	121634233	121635948	LOC105369535	T30_DMSO_T120_PMA	whole_blood_only	NA	NA	NA	2.33803	6.85954	7.1656e-10
chr11	121583578	121584585	LOC105369535	T30_DMSO_T120_PMA	whole_blood_only	NA	NA	NA	2.64102	6.85415	7.41709e-10
chr11	9759482	9760136	LINC02709	T30_DMSO_T120_PMA	whole_blood_only	NA	NA	NA	-3.77103	-6.84935	7.65789e-10
chr16	28157648	28158816	LOC124900376	T30_DMSO_T120_PMA	whole_blood_only	NA	NA	NA	1.60714	6.84226	7.9946e-10
chr5	142959273	142960778	LOC107986457	T30_DMSO_T120_PMA	whole_blood_only	NA	NA	NA	-1.87397	-6.83859	8.1891e-10
chr16	56735440	56736295	NUP93-DT	T30_DMSO_T120_PMA	whole_blood_only	NA	NA	NA	2.00016	6.83798	8.21065e-10
chr14	91087085	91088521	RNU7-30P	T30_DMSO_T120_PMA	whole_blood_only	NA	NA	NA	2.16397	6.83568	8.31695e-10
chr3	183513070	183513871	KLHL6-AS1	T30_DMSO_T120_PMA	whole_blood_only	NA	NA	NA	-2.18197	-6.83177	8.53352e-10
chr8	125439234	125440880	TRIB1	T30_DMSO_T120_PMA	whole_blood_only	NA	NA	NA	-2.10257	-6.83143	8.53983e-10
chr15	98630013	98631525	IRAIN	T30_DMSO_T120_PMA	whole_blood_only	NA	NA	NA	2.27981	6.83007	8.60547e-10
chr16	50699851	50700171	NOD2	T30_DMSO_T120_PMA	whole_blood_only	NA	NA	NA	-2.52886	-6.82988	8.60547e-10
chr20	49774921	49776686	LOC105372652	T30_DMSO_T120_PMA	whole_blood_only	NA	NA	NA	-2.45536	-6.8273	8.71999e-10
chr10	79241730	79242837	PPIF	T30_DMSO_T120_PMA	whole_blood_only	NA	NA	NA	-2.37385	-6.82575	8.77665e-10
chr17	64377645	64378524	PECAM1	T30_DMSO_T120_PMA	whole_blood_only	NA	NA	NA	2.54526	6.82569	8.77665e-10
chr16	48433821	48435150	LOC100526838	T30_DMSO_T120_PMA	whole_blood_only	NA	NA	NA	2.47405	6.82149	8.98094e-10
chr3	183285162	183286674	LOC107986160	T30_DMSO_T120_PMA	whole_blood_only	NA	NA	NA	-1.60843	-6.82007	9.05574e-10
chr15	52041700	52042744	MAPK6	T30_DMSO_T120_PMA	whole_blood_only	NA	NA	NA	-2.71046	-6.81827	9.12979e-10
chr8	94986940	94988480	NDUFAF6	T30_DMSO_T120_PMA	whole_blood_only	NA	NA	NA	1.70771	6.81823	9.12979e-10
chr19	11567922	11568736	LOC124904638	T30_DMSO_T120_PMA	whole_blood_only	NA	NA	NA	-3.33525	-6.81758	9.15678e-10
chr10	104260448	104261173	GSTO1	T30_DMSO_T120_PMA	whole_blood_only	NA	NA	NA	-1.79453	-6.81492	9.29929e-10
chr21	38839575	38840230	LOC101928398	T30_DMSO_T120_PMA	whole_blood_only	NA	NA	NA	-2.56786	-6.80572	9.83742e-10
chr6	36755212	36756380	GPR166P	T30_DMSO_T120_PMA	whole_blood_only	NA	NA	NA	-3.14167	-6.79883	1.03036e-09
chr1	36479538	36480055	CSF3R	T30_DMSO_T120_PMA	whole_blood_only	NA	NA	NA	3.49622	6.79156	1.08033e-09
chr6	149335876	149336799	TAB2	T30_DMSO_T120_PMA	whole_blood_only	NA	NA	NA	-1.71311	-6.78524	1.12703e-09
chr17	74042641	74043635	LINC02074	T30_DMSO_T120_PMA	whole_blood_only	NA	NA	NA	-3.32259	-6.78389	1.13582e-09
chr3	183553717	183554815	KLHL6	T30_DMSO_T120_PMA	whole_blood_only	NA	NA	NA	-1.7242	-6.7689	1.25235e-09
chr14	96948627	96950553	LINC00618	T30_DMSO_T120_PMA	whole_blood_only	NA	NA	NA	3.15225	6.76372	1.29402e-09
chr16	30096202	30097198	YPEL3-DT	T30_DMSO_T120_PMA	whole_blood_only	NA	NA	NA	2.35292	6.76004	1.32339e-09
chr9	126804426	126806761	ZBTB43	T30_DMSO_T120_PMA	whole_blood_only	NA	NA	NA	-1.80744	-6.75895	1.3313e-09
chr5	17381808	17382743	LINC02111	T30_DMSO_T120_PMA	whole_blood_only	NA	NA	NA	2.00273	6.75795	1.33856e-09
chr22	49961995	49962868	MIR6821	T30_DMSO_T120_PMA	whole_blood_only	NA	NA	NA	-1.98428	-6.75423	1.36718e-09
chr5	65790032	65791222	LOC100419549	T30_DMSO_T120_PMA	whole_blood_only	NA	NA	NA	-1.91695	-6.74701	1.4327e-09
chr10	119107707	119108239	DENND10	T30_DMSO_T120_PMA	whole_blood_only	NA	NA	NA	2.57918	6.73688	1.52478e-09
chr10	27480586	27482130	RAB18	T30_DMSO_T60_PMA	whole_blood_only	NA	NA	NA	1.76205	6.72768	2.7086e-09
chr1	119974501	119975433	ADAM30	T30_DMSO_T120_PMA	whole_blood_only	NA	NA	NA	2.01319	6.72591	1.63699e-09
chr12	14575236	14576351	PLBD1	T30_DMSO_T90_PMA	whole_blood_only	NA	NA	NA	1.86607	6.71725	1.96545e-09
chr3	131386508	131387291	NUDT16	T30_DMSO_T120_PMA	whole_blood_only	NA	NA	NA	2.37751	6.71696	1.73365e-09
chr10	102467928	102469675	MFSD13A	T30_DMSO_T120_PMA	whole_blood_only	NA	NA	NA	1.65798	6.71614	1.74025e-09
chr19	48325392	48326286	EMP3	T30_DMSO_T120_PMA	whole_blood_only	NA	NA	NA	-2.00178	-6.7112	1.79121e-09
chr3	31540025	31541590	STT3B	T30_DMSO_T120_PMA	whole_blood_only	NA	NA	NA	-1.69635	-6.70907	1.81342e-09
chr3	39241170	39242246	LOC102724104	T30_DMSO_T120_PMA	whole_blood_only	NA	NA	NA	2.03846	6.70717	1.83463e-09
chr20	5947252	5947669	TRMT6	T30_DMSO_T120_PMA	whole_blood_only	NA	NA	NA	-2.50808	-6.70593	1.84758e-09
chr7	80829258	80831254	LOC124901686	T30_DMSO_T120_PMA	whole_blood_only	NA	NA	NA	1.85108	6.70129	1.90172e-09
chr3	4976082	4979492	BHLHE40	T30_DMSO_T120_PMA	whole_blood_only	NA	NA	NA	-1.5306	-6.697	1.94993e-09
chr17	4177481	4179471	ANKFY1	T30_DMSO_T120_PMA	whole_blood_only	NA	NA	NA	-2.26392	-6.69211	2.01045e-09
chr7	96224195	96225182	MIR591	T30_DMSO_T120_PMA	whole_blood_only	NA	NA	NA	-2.39505	-6.68791	2.06301e-09
chr14	102767809	102768927	TRAF3	T30_DMSO_T120_PMA	whole_blood_only	NA	NA	NA	-1.97676	-6.68717	2.07049e-09
chr10	87892947	87894552	PTEN	T30_DMSO_T120_PMA	whole_blood_only	NA	NA	NA	1.73704	6.68671	2.07403e-09
chr9	114805695	114806861	TNFSF15	T30_DMSO_T120_PMA	whole_blood_only	NA	NA	NA	-1.69024	-6.68191	2.13101e-09
chr18	77077527	77078360	LOC124904328	T30_DMSO_T120_PMA	whole_blood_only	NA	NA	NA	-2.54655	-6.68132	2.13658e-09
chr10	72502534	72504229	SNX19P4	T30_DMSO_T120_PMA	whole_blood_only	NA	NA	NA	1.7061	6.68069	2.14281e-09
chr1	30754493	30755305	LOC105378620	T30_DMSO_T120_PMA	whole_blood_only	NA	NA	NA	-2.26555	-6.67396	2.23085e-09
chr4	74096009	74098395	CXCL2	T30_DMSO_T120_PMA	whole_blood_only	NA	NA	NA	-3.0264	-6.67309	2.24096e-09
chr16	84360109	84360867	ATP2C2	T30_DMSO_T120_PMA	whole_blood_only	NA	NA	NA	-3.73975	-6.66901	2.28806e-09
chr13	99432322	99433381	CCR12P	T30_DMSO_T120_PMA	whole_blood_only	NA	NA	NA	-2.16811	-6.66301	2.37699e-09
chr10	12053567	12054475	LOC105376416	T30_DMSO_T120_PMA	whole_blood_only	NA	NA	NA	2.19695	6.66234	2.38449e-09
chr8	23102023	23106095	TNFRSF10C	T30_DMSO_T120_PMA	whole_blood_only	NA	NA	NA	2.54425	6.66082	2.40258e-09
chrX	129995726	129997826	BCORL1	T30_DMSO_T120_PMA	whole_blood_only	NA	NA	NA	1.54899	6.6599	2.41438e-09
chr20	32082464	32083235	HCK	T30_DMSO_T120_PMA	whole_blood_only	NA	NA	NA	2.44721	6.65833	2.43363e-09
chr10	100006133	100006642	DNMBP	T30_DMSO_T120_PMA	whole_blood_only	NA	NA	NA	-2.4241	-6.65662	2.45866e-09
chr3	11225303	11226337	CHCHD4P4	T30_DMSO_T120_PMA	whole_blood_only	NA	NA	NA	-2.09617	-6.65517	2.47965e-09
chr8	47734315	47736552	CEBPD	T30_DMSO_T120_PMA	whole_blood_only	NA	NA	NA	1.85879	6.6518	2.5336e-09
chr4	147831457	147833647	RN7SL254P	T30_DMSO_T120_PMA	whole_blood_only	NA	NA	NA	-2.32234	-6.64871	2.58025e-09
chr1	181503679	181505791	LOC107985232	T30_DMSO_T120_PMA	whole_blood_only	NA	NA	NA	1.99791	6.6484	2.58222e-09
chr14	59849384	59850712	RTN1	T30_DMSO_T120_PMA	whole_blood_only	NA	NA	NA	2.4049	6.64216	2.68662e-09
chr5	39099585	39101452	RICTOR	T30_DMSO_T120_PMA	whole_blood_only	NA	NA	NA	1.8398	6.63819	2.75236e-09
chr2	27901286	27902347	MYG1P1	T30_DMSO_T120_PMA	whole_blood_only	NA	NA	NA	-1.94074	-6.63626	2.78487e-09
chr8	63267952	63269744	LOC105375873	T30_DMSO_T120_PMA	whole_blood_only	NA	NA	NA	2.27576	6.63519	2.8014e-09
chr3	183782876	183784737	YEATS2-AS1	T30_DMSO_T120_PMA	whole_blood_only	NA	NA	NA	2.00231	6.63379	2.82427e-09
chr4	37879106	37879845	HNRNPRP3	T30_DMSO_T120_PMA	whole_blood_only	NA	NA	NA	2.0363	6.62546	2.96405e-09
chr1	179881847	179884489	TOR1AIP1	T30_DMSO_T120_PMA	whole_blood_only	NA	NA	NA	-1.80653	-6.62169	3.0326e-09
chr10	35442623	35444173	LOC124902410	T30_DMSO_T90_PMA	whole_blood_only	NA	NA	NA	1.68257	6.62065	3.47688e-09
chr17	64129501	64131059	ERN1	T30_DMSO_T120_PMA	whole_blood_only	NA	NA	NA	-1.82284	-6.62034	3.05628e-09
chr14	69702450	69704050	SRSF5	T30_DMSO_T90_PMA	whole_blood_only	NA	NA	NA	1.87602	6.61842	3.52535e-09
chr6	12231950	12233118	LOC124901259	T30_DMSO_T120_PMA	whole_blood_only	NA	NA	NA	-2.19052	-6.61328	3.18874e-09
chr14	104786950	104788473	AKT1	T30_DMSO_T120_PMA	whole_blood_only	NA	NA	NA	2.7936	6.60601	3.34466e-09
chr2	218125060	218126458	CXCR2	T30_DMSO_T120_PMA	whole_blood_only	NA	NA	NA	2.81786	6.60444	3.37156e-09
chr16	89192268	89193160	SLC22A31	T30_DMSO_T120_PMA	whole_blood_only	NA	NA	NA	-2.59978	-6.60067	3.45367e-09
chr12	31874844	31875695	LINC02422	T30_DMSO_T120_PMA	whole_blood_only	NA	NA	NA	-2.16379	-6.5997	3.47185e-09
chr1	192877071	192878317	RN7SKP126	T30_DMSO_T120_PMA	whole_blood_only	NA	NA	NA	2.26544	6.59937	3.475e-09
chr2	40510894	40512636	LOC101929667	T30_DMSO_T120_PMA	whole_blood_only	NA	NA	NA	1.96467	6.59915	3.4756e-09
chr3	42761357	42763246	CCDC13-AS2	T30_DMSO_T120_PMA	whole_blood_only	NA	NA	NA	1.79511	6.59797	3.4987e-09
chr17	64115697	64116533	ERN1	T30_DMSO_T120_PMA	whole_blood_only	NA	NA	NA	-1.80646	-6.59775	3.4987e-09
chr6	13272108	13274866	LOC100130357	T30_DMSO_T120_PMA	whole_blood_only	NA	NA	NA	-2.56844	-6.59127	3.63169e-09
chr6	109893534	109895332	GPR6	T30_DMSO_T120_PMA	whole_blood_only	NA	NA	NA	2.07103	6.58819	3.69526e-09
chr18	31202195	31204180	LOC105372049	T30_DMSO_T120_PMA	whole_blood_only	NA	NA	NA	1.67036	6.58811	3.69526e-09
chr20	32077114	32077593	HCK	T30_DMSO_T120_PMA	whole_blood_only	NA	NA	NA	3.75321	6.58654	3.7245e-09
chr19	35903368	35904282	HCST	T30_DMSO_T60_PMA	whole_blood_only	NA	NA	NA	-1.67881	-6.58595	6.0829e-09
chr7	155585066	155586189	RBM33-DT	T30_DMSO_T120_PMA	whole_blood_only	NA	NA	NA	2.26635	6.58442	3.76854e-09
chr6	132756190	132758544	VNN2	T30_DMSO_T120_PMA	whole_blood_only	NA	NA	NA	2.50158	6.58397	3.77506e-09
chr20	40941078	40942631	LOC100128988	T30_DMSO_T120_PMA	whole_blood_only	NA	NA	NA	1.8106	6.58072	3.85359e-09
chr8	102651555	102652648	KLF10	T30_DMSO_T120_PMA	whole_blood_only	NA	NA	NA	-1.70652	-6.57776	3.92618e-09
chr5	96720661	96722679	LOC107986363	T30_DMSO_T120_PMA	whole_blood_only	NA	NA	NA	-2.07118	-6.57419	4.01118e-09
chr12	8123160	8124608	POU5F1P3	T30_DMSO_T90_PMA	whole_blood_only	NA	NA	NA	1.70836	6.57263	4.58068e-09
chr12	54314201	54316154	RNU6-950P	T30_DMSO_T120_PMA	whole_blood_only	NA	NA	NA	1.93852	6.57183	4.06985e-09
chr1	248828815	248829246	MIR3124	T30_DMSO_T120_PMA	whole_blood_only	NA	NA	NA	-2.04417	-6.57141	4.07617e-09
chr12	29241948	29243181	FAR2	T30_DMSO_T120_PMA	whole_blood_only	NA	NA	NA	-2.18796	-6.57008	4.1076e-09
chr1	174942063	174943450	RABGAP1L-AS1	T30_DMSO_T120_PMA	whole_blood_only	NA	NA	NA	1.98808	6.56947	4.11923e-09
chr3	151345917	151347999	P2RY12	T30_DMSO_T120_PMA	whole_blood_only	NA	NA	NA	2.07504	6.56887	4.12914e-09
chr6	14734514	14735625	LOC102724463	T30_DMSO_T120_PMA	whole_blood_only	NA	NA	NA	-2.09092	-6.56538	4.20695e-09
chr1	176050711	176052562	SCARNA3	T30_DMSO_T120_PMA	whole_blood_only	NA	NA	NA	1.85248	6.55755	4.42263e-09
chr4	100981332	100982854	LINC01217	T30_DMSO_T120_PMA	whole_blood_only	NA	NA	NA	2.06782	6.55633	4.45091e-09
chr2	241619620	241620862	THAP4	T30_DMSO_T120_PMA	whole_blood_only	NA	NA	NA	-4.65554	-6.55622	4.45091e-09
chr4	158805410	158806153	RNU6-128P	T30_DMSO_T120_PMA	whole_blood_only	NA	NA	NA	-2.41765	-6.55215	4.56808e-09
chr14	103417449	103419015	RPL10AP1	T30_DMSO_T120_PMA	whole_blood_only	NA	NA	NA	-1.85723	-6.55171	4.57589e-09
chr2	10331010	10333474	HPCAL1	T30_DMSO_T120_PMA	whole_blood_only	NA	NA	NA	-2.37539	-6.54942	4.64068e-09
chr19	54312216	54313338	LILRA5	T30_DMSO_T120_PMA	whole_blood_only	NA	NA	NA	2.39105	6.54607	4.73414e-09
chr1	182614812	182616590	LINC01686	T30_DMSO_T120_PMA	whole_blood_only	NA	NA	NA	-2.82784	-6.54278	4.82722e-09
chr22	29541905	29542795	THOC5	T30_DMSO_T120_PMA	whole_blood_only	NA	NA	NA	2.46827	6.54242	4.83292e-09
chr5	177453835	177456745	PRR7-AS1	T30_DMSO_T120_PMA	whole_blood_only	NA	NA	NA	-1.76007	-6.54149	4.85691e-09
chr2	102137010	102138762	IL1R1	T30_DMSO_T120_PMA	whole_blood_only	NA	NA	NA	-1.624	-6.52918	5.23392e-09
chr6	30784995	30785678	HCG20	T30_DMSO_T120_PMA	whole_blood_only	NA	NA	NA	-2.04257	-6.52822	5.26116e-09
chr11	44568860	44569855	CD82	T30_DMSO_T120_PMA	whole_blood_only	NA	NA	NA	-1.7016	-6.52408	5.38181e-09
chr17	30432873	30434056	GOSR1	T30_DMSO_T120_PMA	whole_blood_only	NA	NA	NA	-2.01229	-6.52343	5.39012e-09
chr11	121546138	121547032	LOC105369535	T30_DMSO_T120_PMA	whole_blood_only	NA	NA	NA	2.93422	6.5233	5.39012e-09
chr4	122106581	122108744	RN7SL335P	T30_DMSO_T120_PMA	whole_blood_only	NA	NA	NA	1.8162	6.522	5.4304e-09
chr2	101736259	101737441	MAP4K4	T30_DMSO_T120_PMA	whole_blood_only	NA	NA	NA	-2.20016	-6.52163	5.43708e-09
chr7	139725046	139726807	HIPK2	T30_DMSO_T120_PMA	whole_blood_only	NA	NA	NA	-2.23049	-6.52104	5.45168e-09
chr4	3106395	3107039	RNU7-33P	T30_DMSO_T120_PMA	whole_blood_only	NA	NA	NA	-2.28147	-6.52028	5.47287e-09
chr8	125700390	125701432	LOC105375747	T30_DMSO_T120_PMA	whole_blood_only	NA	NA	NA	-2.23161	-6.51592	5.62036e-09
chr4	54708704	54710292	LOC105377657	T30_DMSO_T120_PMA	whole_blood_only	NA	NA	NA	2.43842	6.50638	5.98154e-09
chr7	44735115	44736232	LOC124901622	T30_DMSO_T120_PMA	whole_blood_only	NA	NA	NA	-2.40653	-6.50349	6.09043e-09
chr1	183552446	183554178	SMG7	T30_DMSO_T90_PMA	whole_blood_only	NA	NA	NA	-2.4785	-6.50196	6.91722e-09
chr1	44807078	44808510	DYNLT4	T30_DMSO_T120_PMA	whole_blood_only	NA	NA	NA	-1.94378	-6.49851	6.28785e-09
chr16	67998784	68000775	KARS1P3	T30_DMSO_T120_PMA	whole_blood_only	NA	NA	NA	2.59668	6.49713	6.3373e-09
chr13	108915194	108916678	MYO16	T30_DMSO_T120_PMA	whole_blood_only	NA	NA	NA	-2.00823	-6.49215	6.52053e-09
chrX	11749376	11751004	LOC124905247	T30_DMSO_T120_PMA	whole_blood_only	NA	NA	NA	2.24176	6.49058	6.57972e-09
chr20	60054381	60056503	LINC02910	T30_DMSO_T120_PMA	whole_blood_only	NA	NA	NA	1.67519	6.48535	6.78767e-09
chr4	101200141	101201095	MIR8066	T30_DMSO_T120_PMA	whole_blood_only	NA	NA	NA	-1.78944	-6.48379	6.84995e-09
chr9	92775378	92776004	BICD2	T30_DMSO_T120_PMA	whole_blood_only	NA	NA	NA	2.23358	6.48265	6.89359e-09
chr4	184895095	184896169	LINC01093	T30_DMSO_T90_PMA	whole_blood_only	NA	NA	NA	1.65487	6.48141	7.77411e-09
chr7	141944842	141946273	CLEC5A	T30_DMSO_T120_PMA	whole_blood_only	NA	NA	NA	-2.34875	-6.48101	6.96057e-09
chr2	37561680	37562541	CDC42EP3	T30_DMSO_T120_PMA	whole_blood_only	NA	NA	NA	-2.36015	-6.47898	7.03783e-09
chr7	150586104	150587431	EIF2AP2	T30_DMSO_T120_PMA	whole_blood_only	NA	NA	NA	2.18475	6.47716	7.11512e-09
chr17	64343881	64344868	RPL31P57	T30_DMSO_T120_PMA	whole_blood_only	NA	NA	NA	2.85414	6.4752	7.19251e-09
chr17	80092220	80093547	MIR1268B	T30_DMSO_T120_PMA	whole_blood_only	NA	NA	NA	1.99279	6.47395	7.23311e-09
chr2	64869785	64870262	LINC01800	T30_DMSO_T120_PMA	whole_blood_only	NA	NA	NA	-3.30223	-6.4716	7.33813e-09
chr16	66227666	66230015	LOC105371317	T30_DMSO_T120_PMA	whole_blood_only	NA	NA	NA	2.4752	6.46867	7.46417e-09
chr18	2751429	2752601	LOC124904372	T30_DMSO_T120_PMA	whole_blood_only	NA	NA	NA	1.86827	6.46655	7.55357e-09
chr11	3834475	3835620	LOC124902619	T30_DMSO_T120_PMA	whole_blood_only	NA	NA	NA	1.84629	6.4659	7.57521e-09
chr2	144517158	144518116	ZEB2-AS1	T30_DMSO_T120_PMA	whole_blood_only	NA	NA	NA	-1.7229	-6.46472	7.6254e-09
chr12	30851083	30852066	PPIAP44	T30_DMSO_T120_PMA	whole_blood_only	NA	NA	NA	-2.0175	-6.46319	7.68635e-09
chr8	8260416	8261520	ALG1L13P	T30_DMSO_T120_PMA	whole_blood_only	NA	NA	NA	1.87308	6.46316	7.68635e-09
chr6	11317995	11318853	LOC105374925	T30_DMSO_T120_PMA	whole_blood_only	NA	NA	NA	-1.80973	-6.46286	7.69291e-09
chr5	76851535	76852116	RN7SL208P	T30_DMSO_T120_PMA	whole_blood_only	NA	NA	NA	1.82426	6.46258	7.69766e-09
chr14	64687435	64688799	PLEKHG3	T30_DMSO_T120_PMA	whole_blood_only	NA	NA	NA	2.00528	6.46199	7.71901e-09
chrX	118755816	118756526	TMEM30BP1	T30_DMSO_T120_PMA	whole_blood_only	NA	NA	NA	2.48946	6.46151	7.73462e-09
chr2	86694853	86696434	RMND5A	T30_DMSO_T120_PMA	whole_blood_only	NA	NA	NA	-1.72453	-6.45738	7.90953e-09
chr17	41498133	41499053	KRT13	T30_DMSO_T120_PMA	whole_blood_only	NA	NA	NA	2.51557	6.45724	7.90953e-09
chr9	129487894	129489467	LINC00963	T30_DMSO_T120_PMA	whole_blood_only	NA	NA	NA	-1.79312	-6.45663	7.93241e-09
chr6	14117323	14118486	CD83	T30_DMSO_T120_PMA	whole_blood_only	NA	NA	NA	-2.30909	-6.45059	8.22176e-09
chr4	38609284	38610245	LINC02278	T30_DMSO_T120_PMA	whole_blood_only	NA	NA	NA	2.6994	6.4505	8.22176e-09
chr6	127316756	127318431	RNA5SP217	T30_DMSO_T120_PMA	whole_blood_only	NA	NA	NA	1.74483	6.45026	8.22515e-09
chr5	17443557	17445196	LINC02218	T30_DMSO_T120_PMA	whole_blood_only	NA	NA	NA	2.10758	6.44893	8.28282e-09
chr20	62584611	62585550	RPL7P3	T30_DMSO_T120_PMA	whole_blood_only	NA	NA	NA	-5.18551	-6.44653	8.39096e-09
chr6	6688036	6688929	LOC101928047	T30_DMSO_T120_PMA	whole_blood_only	NA	NA	NA	2.23728	6.44611	8.40463e-09
chr9	105052055	105053761	LOC105376197	T30_DMSO_T120_PMA	whole_blood_only	NA	NA	NA	-1.79051	-6.44404	8.50095e-09
chr1	111199257	111200863	DENND2D	T30_DMSO_T120_PMA	whole_blood_only	NA	NA	NA	-1.97437	-6.4428	8.56089e-09
chr17	72714442	72715067	RN7SKP180	T30_DMSO_T120_PMA	whole_blood_only	NA	NA	NA	2.8968	6.43943	8.72299e-09
chr3	10198505	10199831	LOC124906338	T30_DMSO_T120_PMA	whole_blood_only	NA	NA	NA	-2.37954	-6.43755	8.8219e-09
chr11	59667930	59669864	PATL1	T30_DMSO_T120_PMA	whole_blood_only	NA	NA	NA	-1.66706	-6.43677	8.85719e-09
chr16	31913121	31914185	LOC100422713	T30_DMSO_T90_PMA	whole_blood_only	NA	NA	NA	-1.80372	-6.43655	1.00648e-08
chr11	1782842	1783333	LOC124902610	T30_DMSO_T120_PMA	whole_blood_only	NA	NA	NA	-2.41125	-6.43405	9.00664e-09
chr19	30789222	30790895	LOC105372354	T30_DMSO_T120_PMA	whole_blood_only	NA	NA	NA	2.22985	6.4311	9.15252e-09
chr4	6787560	6788889	LOC105374367	T30_DMSO_T120_PMA	whole_blood_only	NA	NA	NA	1.55318	6.43015	9.1992e-09
chr1	27391645	27392913	GPR3	T30_DMSO_T120_PMA	whole_blood_only	NA	NA	NA	-2.52984	-6.42724	9.35175e-09
chr12	104749427	104750587	MIR3922	T30_DMSO_T120_PMA	whole_blood_only	NA	NA	NA	1.97629	6.42713	9.35175e-09
chr12	26874187	26875033	ITPR2	T30_DMSO_T120_PMA	whole_blood_only	NA	NA	NA	2.46233	6.42688	9.35663e-09
chr2	28449855	28450369	LOC102723530	T30_DMSO_T120_PMA	whole_blood_only	NA	NA	NA	-2.34926	-6.42626	9.38469e-09
chr1	234602599	234603215	IRF2BP2	T30_DMSO_T120_PMA	whole_blood_only	NA	NA	NA	-1.769	-6.42521	9.43867e-09
chr3	5121837	5123841	LOC124906212	T30_DMSO_T120_PMA	whole_blood_only	NA	NA	NA	-1.92611	-6.42248	9.588e-09
chr1	153773195	153774328	SLC27A3	T30_DMSO_T120_PMA	whole_blood_only	NA	NA	NA	-2.29709	-6.42202	9.60624e-09
chr12	122399254	122400911	CLIP1-AS1	T30_DMSO_T120_PMA	whole_blood_only	NA	NA	NA	-1.78401	-6.41824	9.83682e-09
chr11	18615889	18616717	SPTY2D1OS	T30_DMSO_T120_PMA	whole_blood_only	NA	NA	NA	-1.94202	-6.41718	9.87127e-09
chr14	69013751	69015212	RPS29P1	T30_DMSO_T120_PMA	whole_blood_only	NA	NA	NA	2.08445	6.41679	9.8761e-09
chr5	17252248	17253169	RNU6-1003P	T30_DMSO_T120_PMA	whole_blood_only	NA	NA	NA	-2.17056	-6.41346	1.00496e-08
chr10	27452600	27453594	PTCHD3	T30_DMSO_T120_PMA	whole_blood_only	NA	NA	NA	2.26781	6.41185	1.0142e-08
chr1	184785949	184787385	LOC107985238	T30_DMSO_T120_PMA	whole_blood_only	NA	NA	NA	1.5889	6.41139	1.01533e-08
chr1	28110694	28111748	LOC100131223	T30_DMSO_T120_PMA	whole_blood_only	NA	NA	NA	-1.98554	-6.41039	1.02085e-08
chrX	7244151	7245039	STS	T30_DMSO_T120_PMA	whole_blood_only	NA	NA	NA	2.49956	6.40728	1.03958e-08
chr16	3053048	3053959	MMP25	T30_DMSO_T120_PMA	whole_blood_only	NA	NA	NA	2.80349	6.40581	1.04852e-08
chr10	99658562	99659743	ENTPD7	T30_DMSO_T120_PMA	whole_blood_only	NA	NA	NA	-1.69323	-6.40483	1.0541e-08
chr6	13465880	13466667	GFOD1	T30_DMSO_T120_PMA	whole_blood_only	NA	NA	NA	-2.19147	-6.40416	1.05762e-08
chr4	74078042	74079608	LOC643014	T30_DMSO_T120_PMA	whole_blood_only	NA	NA	NA	-2.03556	-6.40171	1.07237e-08
chr6	30781563	30782827	HCG20	T30_DMSO_T120_PMA	whole_blood_only	NA	NA	NA	-2.16337	-6.40053	1.07951e-08
chr5	58498524	58500652	GAPT	T30_DMSO_T120_PMA	whole_blood_only	NA	NA	NA	2.22356	6.39929	1.08709e-08
chr8	125636272	125637975	LINC02964	T30_DMSO_T120_PMA	whole_blood_only	NA	NA	NA	-1.70865	-6.39903	1.0878e-08
chr14	101971802	101973056	DYNC1H1	T30_DMSO_T120_PMA	whole_blood_only	NA	NA	NA	-1.8197	-6.39826	1.09208e-08
chr6	16683517	16684655	ATXN1	T30_DMSO_T120_PMA	whole_blood_only	NA	NA	NA	-1.88932	-6.39636	1.10333e-08
chr3	136713929	136714522	RNU6-789P	T30_DMSO_T120_PMA	whole_blood_only	NA	NA	NA	2.76929	6.39464	1.11464e-08
chr4	37757685	37758904	LOC105374406	T30_DMSO_T120_PMA	whole_blood_only	NA	NA	NA	2.27963	6.39332	1.12309e-08
chr3	72625526	72626218	LOC102724817	T30_DMSO_T120_PMA	whole_blood_only	NA	NA	NA	-2.67474	-6.39277	1.12595e-08
chr1	159083382	159085972	RAD1P2	T30_DMSO_T60_PMA	whole_blood_only	NA	NA	NA	1.50886	6.39204	1.752e-08
chr5	170268857	170270318	LCP2	T30_DMSO_T120_PMA	whole_blood_only	NA	NA	NA	-2.31416	-6.39175	1.13219e-08
chrX	154370975	154371738	FLNA	T30_DMSO_T120_PMA	whole_blood_only	NA	NA	NA	-2.10844	-6.39073	1.13859e-08
chr5	170330597	170332089	LINC01366	T30_DMSO_T120_PMA	whole_blood_only	NA	NA	NA	-1.51695	-6.38914	1.14795e-08
chr10	80199708	80200343	LINC00857	T30_DMSO_T90_PMA	whole_blood_only	NA	NA	NA	1.81568	6.3872	1.34236e-08
chr7	150579832	150581342	GIMAP4	T30_DMSO_T120_PMA	whole_blood_only	NA	NA	NA	2.17737	6.38668	1.16285e-08
chr5	39224053	39225325	FYB1	T30_DMSO_T60_PMA	whole_blood_only	NA	NA	NA	1.62173	6.38596	1.8139e-08
chr17	30454551	30456072	GOSR1	T30_DMSO_T120_PMA	whole_blood_only	NA	NA	NA	-2.59683	-6.38575	1.16864e-08
chr1	156487843	156489697	MEF2D	T30_DMSO_T120_PMA	whole_blood_only	NA	NA	NA	-2.07126	-6.38307	1.188e-08
chr1	115107368	115108661	LINC01765	T30_DMSO_T120_PMA	whole_blood_only	NA	NA	NA	1.92604	6.37947	1.21371e-08
chr11	70258468	70259552	H2AZP4	T30_DMSO_T120_PMA	whole_blood_only	NA	NA	NA	2.17196	6.37895	1.21646e-08
chr5	74537846	74538981	LINC01331	T30_DMSO_T120_PMA	whole_blood_only	NA	NA	NA	1.91257	6.37879	1.21646e-08
chr1	183554534	183556123	SMG7	T30_DMSO_T60_PMA	whole_blood_only	NA	NA	NA	-1.76749	-6.37856	1.8974e-08
chr12	49233150	49235370	TUBA1C	T30_DMSO_T120_PMA	whole_blood_only	NA	NA	NA	1.92395	6.37172	1.27259e-08
chr18	63252539	63254346	LOC124904379	T30_DMSO_T120_PMA	whole_blood_only	NA	NA	NA	1.72327	6.37098	1.27735e-08
chr1	147647662	147649509	ACP6	T30_DMSO_T120_PMA	whole_blood_only	NA	NA	NA	-1.85774	-6.36677	1.30595e-08
chr20	34890546	34891793	ACSS2	T30_DMSO_T120_PMA	whole_blood_only	NA	NA	NA	-1.75766	-6.3665	1.30683e-08
chr17	63665434	63666907	MAP3K3	T30_DMSO_T120_PMA	whole_blood_only	NA	NA	NA	2.31542	6.36611	1.30881e-08
chr4	98928202	98930645	EIF4E	T30_DMSO_T120_PMA	whole_blood_only	NA	NA	NA	-1.82721	-6.36565	1.31138e-08
chr19	44635801	44636876	PVR	T30_DMSO_T120_PMA	whole_blood_only	NA	NA	NA	2.47113	6.36329	1.32887e-08
chr2	25279018	25279807	DNMT3A	T30_DMSO_T120_PMA	whole_blood_only	NA	NA	NA	-2.34575	-6.36025	1.35401e-08
chr8	58171976	58173615	RPL26P26	T30_DMSO_T120_PMA	whole_blood_only	NA	NA	NA	1.82903	6.35984	1.3562e-08
chr20	53425374	53426831	PPIAP10	T30_DMSO_T120_PMA	whole_blood_only	NA	NA	NA	2.1904	6.35903	1.35917e-08
chr19	48872127	48875910	PPP1R15A	T30_DMSO_T120_PMA	whole_blood_only	NA	NA	NA	-2.09488	-6.35683	1.37435e-08
chr7	143222342	143223694	TAS2R40	T30_DMSO_T120_PMA	whole_blood_only	NA	NA	NA	1.94025	6.35634	1.37727e-08
chr9	114893053	114895532	TNFSF8	T30_DMSO_T120_PMA	whole_blood_only	NA	NA	NA	-2.09631	-6.34912	1.43743e-08
chr13	37175586	37176693	RN7SKP1	T30_DMSO_T120_PMA	whole_blood_only	NA	NA	NA	2.22894	6.34866	1.44027e-08
chr12	120015246	120015771	BICDL1	T30_DMSO_T120_PMA	whole_blood_only	NA	NA	NA	-3.51841	-6.34836	1.44158e-08
chr5	142976858	142978385	LOC107986457	T30_DMSO_T120_PMA	whole_blood_only	NA	NA	NA	-1.58625	-6.34501	1.47178e-08
chr19	57804810	57805763	ZNF552	T30_DMSO_T120_PMA	whole_blood_only	NA	NA	NA	2.11079	6.34442	1.47588e-08
chr3	151351075	151352321	P2RY12	T30_DMSO_T120_PMA	whole_blood_only	NA	NA	NA	2.03459	6.34344	1.48376e-08
chr15	35058086	35059412	NANOGP8	T30_DMSO_T120_PMA	whole_blood_only	NA	NA	NA	1.8439	6.34076	1.50676e-08
chr5	40486260	40487573	LOC124900967	T30_DMSO_T120_PMA	whole_blood_only	NA	NA	NA	-2.00735	-6.33968	1.51577e-08
chr5	140251382	140252176	PFDN1	T30_DMSO_T120_PMA	whole_blood_only	NA	NA	NA	-2.67394	-6.3385	1.52585e-08
chr15	31272865	31273447	LINC03034	T30_DMSO_T120_PMA	whole_blood_only	NA	NA	NA	2.68916	6.33818	1.52738e-08
chrX	48680331	48680915	WAS	T30_DMSO_T120_PMA	whole_blood_only	NA	NA	NA	1.72891	6.33699	1.53771e-08
chr13	79866861	79868716	LINC00382	T30_DMSO_T120_PMA	whole_blood_only	NA	NA	NA	1.92935	6.33404	1.56098e-08
chr8	125151301	125152341	NSMCE2	T30_DMSO_T120_PMA	whole_blood_only	NA	NA	NA	-1.58359	-6.33289	1.56943e-08
chr17	30840378	30841537	ATAD5	T30_DMSO_T120_PMA	whole_blood_only	NA	NA	NA	1.51435	6.33028	1.59463e-08
chr5	170278569	170280116	LCP2	T30_DMSO_T120_PMA	whole_blood_only	NA	NA	NA	-1.88679	-6.3266	1.62802e-08
chr7	37479186	37480682	ELMO1	T30_DMSO_T120_PMA	whole_blood_only	NA	NA	NA	1.61349	6.32559	1.63479e-08
chr19	20162715	20164231	ZNF486	T30_DMSO_T120_PMA	whole_blood_only	NA	NA	NA	2.32015	6.32548	1.63479e-08
chrX	150729861	150730728	CYP2C64P	T30_DMSO_T120_PMA	whole_blood_only	NA	NA	NA	2.44408	6.32526	1.63479e-08
chr1	207866571	207868403	LOC107985253	T30_DMSO_T120_PMA	whole_blood_only	NA	NA	NA	2.34389	6.32518	1.63479e-08
chr10	12050750	12051766	LOC105376416	T30_DMSO_T120_PMA	whole_blood_only	NA	NA	NA	2.00869	6.32438	1.64166e-08
chr3	149829571	149830050	RNF13	T30_DMSO_T120_PMA	whole_blood_only	NA	NA	NA	-2.39477	-6.32372	1.64534e-08
chr8	51870552	51871838	PCMTD1	T30_DMSO_T90_PMA	whole_blood_only	NA	NA	NA	1.71622	6.3224	1.93725e-08
chr12	57469201	57470397	LOC124902947	T30_DMSO_T120_PMA	whole_blood_only	NA	NA	NA	2.40777	6.32219	1.65999e-08
chr6	110719190	110720346	RNU6-957P	T30_DMSO_T120_PMA	whole_blood_only	NA	NA	NA	2.09861	6.32044	1.67551e-08
chr4	40710114	40711372	NSUN7	T30_DMSO_T90_PMA	whole_blood_only	NA	NA	NA	1.51591	6.31903	1.97755e-08
chr7	66583104	66584117	RABGEF1P1	T30_DMSO_T120_PMA	whole_blood_only	NA	NA	NA	-1.74986	-6.31625	1.71808e-08
chr15	31293456	31294310	KLF13	T30_DMSO_T120_PMA	whole_blood_only	NA	NA	NA	2.13204	6.31576	1.72183e-08
chr16	30148915	30150191	MAPK3	T30_DMSO_T90_PMA	whole_blood_only	NA	NA	NA	1.55104	6.31478	2.02357e-08
chr1	88700328	88702197	PKN2-AS1	T30_DMSO_T120_PMA	whole_blood_only	NA	NA	NA	1.66746	6.31428	1.7364e-08
chr14	77303047	77304317	POMT2	T30_DMSO_T120_PMA	whole_blood_only	NA	NA	NA	-2.32429	-6.31415	1.7364e-08
chr2	27954807	27956215	LOC100422227	T30_DMSO_T120_PMA	whole_blood_only	NA	NA	NA	-2.08986	-6.31219	1.75676e-08
chr10	43160168	43161636	CSGALNACT2	T30_DMSO_T120_PMA	whole_blood_only	NA	NA	NA	-1.85314	-6.31067	1.7723e-08
chr16	27287538	27288776	NSMCE1-DT	T30_DMSO_T120_PMA	whole_blood_only	NA	NA	NA	1.64284	6.31013	1.77671e-08
chr5	91218232	91220025	LOC107986433	T30_DMSO_T90_PMA	whole_blood_only	NA	NA	NA	1.52147	6.30995	2.0839e-08
chr16	31385694	31387588	ITGAD	T30_DMSO_T120_PMA	whole_blood_only	NA	NA	NA	-3.02932	-6.30931	1.78441e-08
chr4	104965545	104967448	RNU6-351P	T30_DMSO_T90_PMA	whole_blood_only	NA	NA	NA	1.56903	6.3085	2.09956e-08
chr1	184805368	184807230	LOC107985238	T30_DMSO_T90_PMA	whole_blood_only	NA	NA	NA	1.54439	6.30824	2.09965e-08
chr20	5145909	5147560	CDS2	T30_DMSO_T120_PMA	whole_blood_only	NA	NA	NA	1.98108	6.30767	1.79798e-08
chr13	79812301	79813955	LINC01038	T30_DMSO_T60_PMA	whole_blood_only	NA	NA	NA	1.50721	6.30714	2.79389e-08
chr10	117399462	117400507	PDZD8	T30_DMSO_T120_PMA	whole_blood_only	NA	NA	NA	2.18543	6.30553	1.81938e-08
chr1	41683340	41684970	HIVEP3	T30_DMSO_T120_PMA	whole_blood_only	NA	NA	NA	-1.93478	-6.30531	1.82025e-08
chr6	34373956	34374902	NUDT3	T30_DMSO_T90_PMA	whole_blood_only	NA	NA	NA	1.52363	6.30474	2.1431e-08
chrX	1222544	1223760	CRLF2	T30_DMSO_T120_PMA	whole_blood_only	NA	NA	NA	-2.4639	-6.30032	1.87792e-08
chr1	192705726	192706966	RPS27AP5	T30_DMSO_T60_PMA	whole_blood_only	NA	NA	NA	1.54511	6.29963	2.88813e-08
chr2	239380411	239381967	HDAC4	T30_DMSO_T120_PMA	whole_blood_only	NA	NA	NA	-2.16104	-6.29834	1.89639e-08
chr17	82978574	82980136	LOC124904095	T30_DMSO_T120_PMA	whole_blood_only	NA	NA	NA	1.73736	6.29803	1.89833e-08
chr2	72979632	72980629	LOC107985897	T30_DMSO_T90_PMA	whole_blood_only	NA	NA	NA	1.76005	6.29378	2.27862e-08
chr22	36858711	36859422	NCF4	T30_DMSO_T120_PMA	whole_blood_only	NA	NA	NA	2.36261	6.29356	1.94996e-08
chrX	17547252	17548238	NHS-AS1	T30_DMSO_T120_PMA	whole_blood_only	NA	NA	NA	3.14395	6.29325	1.95198e-08
chr9	92769371	92770851	BICD2	T30_DMSO_T120_PMA	whole_blood_only	NA	NA	NA	2.06227	6.29198	1.96607e-08
chr5	159240179	159240732	LOC124900203	T30_DMSO_T120_PMA	whole_blood_only	NA	NA	NA	-2.96204	-6.28991	1.99048e-08
chr1	158799600	158802071	OR2AQ1P	T30_DMSO_T120_PMA	whole_blood_only	NA	NA	NA	2.194	6.2889	1.99934e-08
chr3	172561844	172564194	LINC02068	T30_DMSO_T120_PMA	whole_blood_only	NA	NA	NA	1.65915	6.28877	1.99934e-08
chr19	13861460	13862642	NANOS3	T30_DMSO_T120_PMA	whole_blood_only	NA	NA	NA	-1.94466	-6.28649	2.02689e-08
chr20	46008223	46008815	MMP9	T30_DMSO_T120_PMA	whole_blood_only	NA	NA	NA	-2.75484	-6.2862	2.02865e-08
chr19	16462389	16463450	EPS15L1	T30_DMSO_T120_PMA	whole_blood_only	NA	NA	NA	-2.8049	-6.28585	2.02936e-08
chr1	9669696	9670643	RPL26P7	T30_DMSO_T120_PMA	whole_blood_only	NA	NA	NA	2.35302	6.28515	2.03646e-08
chr6	42294597	42295384	LOC124901316	T30_DMSO_T120_PMA	whole_blood_only	NA	NA	NA	-2.19778	-6.28092	2.08456e-08
chr12	27176644	27177256	STK38L	T30_DMSO_T120_PMA	whole_blood_only	NA	NA	NA	-1.93822	-6.2807	2.0855e-08
chr5	175670617	175671901	HRH2	T30_DMSO_T120_PMA	whole_blood_only	NA	NA	NA	2.39295	6.27953	2.09712e-08
chr13	30577285	30578023	PTPN2P2	T30_DMSO_T120_PMA	whole_blood_only	NA	NA	NA	-2.04548	-6.27728	2.12409e-08
chr10	63113923	63114714	RNU6-543P	T30_DMSO_T120_PMA	whole_blood_only	NA	NA	NA	2.05164	6.27724	2.12409e-08
chr8	23110448	23111109	TNFRSF10C	T30_DMSO_T120_PMA	whole_blood_only	NA	NA	NA	2.42319	6.27417	2.16438e-08
chr8	11867387	11868741	CTSB	T30_DMSO_T120_PMA	whole_blood_only	NA	NA	NA	-2.00508	-6.27348	2.17198e-08
chrX	45190959	45192197	DIPK2B	T30_DMSO_T120_PMA	whole_blood_only	NA	NA	NA	2.20954	6.27306	2.17565e-08
chr17	5580342	5580885	NLRP1	T30_DMSO_T120_PMA	whole_blood_only	NA	NA	NA	2.2519	6.2706	2.20412e-08
chr13	99421756	99422759	CCR12P	T30_DMSO_T120_PMA	whole_blood_only	NA	NA	NA	-2.47973	-6.27059	2.20412e-08
chr11	121630050	121631169	LOC105369535	T30_DMSO_T120_PMA	whole_blood_only	NA	NA	NA	2.28581	6.26951	2.21732e-08
chr10	127880406	127881165	CLRN3	T30_DMSO_T120_PMA	whole_blood_only	NA	NA	NA	1.9602	6.26862	2.22573e-08
chr9	99059038	99060190	TGFBR1	T30_DMSO_T120_PMA	whole_blood_only	NA	NA	NA	-1.66911	-6.26701	2.24245e-08
chr19	47035357	47036452	NPAS1	T30_DMSO_T120_PMA	whole_blood_only	NA	NA	NA	-2.74473	-6.26564	2.26007e-08
chr6	30742150	30744763	IER3-AS1	T30_DMSO_T120_PMA	whole_blood_only	NA	NA	NA	-2.01891	-6.26538	2.26174e-08
chr1	158818342	158820341	OR10AA1P	T30_DMSO_T120_PMA	whole_blood_only	NA	NA	NA	2.48638	6.26471	2.26924e-08
chr9	21097835	21098515	IFNWP4	T30_DMSO_T120_PMA	whole_blood_only	NA	NA	NA	2.23741	6.26382	2.28007e-08
chr16	10846576	10847646	LOC729945	T30_DMSO_T120_PMA	whole_blood_only	NA	NA	NA	2.90691	6.26232	2.29996e-08
chr6	36120216	36121818	MAPK13	T30_DMSO_T120_PMA	whole_blood_only	NA	NA	NA	-1.53078	-6.26206	2.30124e-08
chr9	110302522	110304278	LOC107987114	T30_DMSO_T120_PMA	whole_blood_only	NA	NA	NA	1.90237	6.26008	2.32664e-08
chr1	185520088	185521013	LOC107985239	T30_DMSO_T120_PMA	whole_blood_only	NA	NA	NA	-1.90417	-6.25698	2.36987e-08
chr12	121295170	121297901	CAMKK2	T30_DMSO_T120_PMA	whole_blood_only	NA	NA	NA	-1.70842	-6.25691	2.36987e-08
chr6	158666486	158667768	SYTL3	T30_DMSO_T120_PMA	whole_blood_only	NA	NA	NA	2.15179	6.2548	2.39769e-08
chr2	143070639	143071391	MTCYBP11	T30_DMSO_T120_PMA	whole_blood_only	NA	NA	NA	1.78944	6.2522	2.43332e-08
chr21	38897884	38899599	RPSAP64	T30_DMSO_T120_PMA	whole_blood_only	NA	NA	NA	-1.81569	-6.24903	2.48083e-08
chr15	64639513	64640980	RPL21P15	T30_DMSO_T120_PMA	whole_blood_only	NA	NA	NA	2.25042	6.24729	2.50161e-08
chr14	69695835	69697559	SRSF5	T30_DMSO_T120_PMA	whole_blood_only	NA	NA	NA	1.67529	6.24697	2.50428e-08
chr2	227817946	227819087	CCL20	T30_DMSO_T120_PMA	whole_blood_only	NA	NA	NA	-2.29894	-6.2464	2.51116e-08
chr10	48785579	48787496	RPL13AP19	T30_DMSO_T120_PMA	whole_blood_only	NA	NA	NA	1.7693	6.24606	2.51427e-08
chr1	23522248	23523230	LOC101928163	T30_DMSO_T120_PMA	whole_blood_only	NA	NA	NA	-2.48666	-6.24533	2.52367e-08
chr11	75891135	75892817	PPP1R1AP1	T30_DMSO_T120_PMA	whole_blood_only	NA	NA	NA	1.82426	6.24381	2.54351e-08
chr20	2329616	2331945	LOC105372503	T30_DMSO_T120_PMA	whole_blood_only	NA	NA	NA	-1.71972	-6.24264	2.56031e-08
chr2	151922610	151923901	ARL5A	T30_DMSO_T120_PMA	whole_blood_only	NA	NA	NA	1.73394	6.24158	2.57524e-08
chr10	71747554	71749443	C10orf105	T30_DMSO_T120_PMA	whole_blood_only	NA	NA	NA	2.48419	6.23948	2.60775e-08
chr6	110703436	110704683	RPS20P18	T30_DMSO_T120_PMA	whole_blood_only	NA	NA	NA	1.91684	6.23623	2.65987e-08
chr2	27956459	27957577	LOC100422227	T30_DMSO_T120_PMA	whole_blood_only	NA	NA	NA	-1.7877	-6.23343	2.70334e-08
chr10	63391648	63392474	MIR1296	T30_DMSO_T120_PMA	whole_blood_only	NA	NA	NA	2.20297	6.2332	2.7044e-08
chrX	41704608	41706658	GPR34	T30_DMSO_T120_PMA	whole_blood_only	NA	NA	NA	1.94401	6.23229	2.71765e-08
chr14	73886189	73887408	ZNF410	T30_DMSO_T120_PMA	whole_blood_only	NA	NA	NA	-2.07924	-6.22627	2.8188e-08
chr3	112002214	112003154	TAGLN3	T30_DMSO_T120_PMA	whole_blood_only	NA	NA	NA	-3.31713	-6.22042	2.91572e-08
chr11	85968719	85969320	SLC25A1P1	T30_DMSO_T120_PMA	whole_blood_only	NA	NA	NA	1.82456	6.22039	2.91572e-08
chr6	14743391	14744414	LOC102724463	T30_DMSO_T120_PMA	whole_blood_only	NA	NA	NA	-1.83476	-6.21872	2.94417e-08
chr8	27351655	27352570	PTK2B	T30_DMSO_T120_PMA	whole_blood_only	NA	NA	NA	-2.08564	-6.21523	3.00496e-08
chr1	45543389	45544410	AKR1A1	T30_DMSO_T120_PMA	whole_blood_only	NA	NA	NA	-2.21282	-6.21384	3.02888e-08
chr17	51146271	51147960	NME1	T30_DMSO_T120_PMA	whole_blood_only	NA	NA	NA	-2.3755	-6.21279	3.04641e-08
chr16	89422451	89423626	LOC101927817	T30_DMSO_T120_PMA	whole_blood_only	NA	NA	NA	-1.96427	-6.21254	3.04847e-08
chrX	20393626	20395190	RN7SKP183	T30_DMSO_T120_PMA	whole_blood_only	NA	NA	NA	2.15924	6.21212	3.05371e-08
chr5	169874994	169875960	INSYN2B	T30_DMSO_T120_PMA	whole_blood_only	NA	NA	NA	1.80239	6.21192	3.05483e-08
chr4	80127353	80128142	LOC124900724	T30_DMSO_T120_PMA	whole_blood_only	NA	NA	NA	-2.10821	-6.21121	3.06585e-08
chr1	111720245	111721434	INKA2	T30_DMSO_T120_PMA	whole_blood_only	NA	NA	NA	2.48663	6.20901	3.10342e-08
chr9	132268721	132270767	SETX	T30_DMSO_T90_PMA	whole_blood_only	NA	NA	NA	-1.63017	-6.2047	3.76453e-08
chr9	120735005	120736408	AHCYP2	T30_DMSO_T120_PMA	whole_blood_only	NA	NA	NA	2.13778	6.20229	3.23015e-08
chr20	2217610	2219586	LOC124904860	T30_DMSO_T120_PMA	whole_blood_only	NA	NA	NA	-1.97206	-6.20053	3.26348e-08
chr1	10055553	10056598	RPL21P21	T30_DMSO_T120_PMA	whole_blood_only	NA	NA	NA	2.09027	6.19651	3.34176e-08
chr6	6385404	6387125	SNAPC5P1	T30_DMSO_T120_PMA	whole_blood_only	NA	NA	NA	2.89251	6.19364	3.40006e-08
chr17	81837520	81838235	PPP1R27	T30_DMSO_T120_PMA	whole_blood_only	NA	NA	NA	-2.29771	-6.19075	3.45902e-08
chr9	125631965	125633642	HNRNPA1P15	T30_DMSO_T120_PMA	whole_blood_only	NA	NA	NA	-1.69148	-6.19065	3.45902e-08
chr8	81018051	81018764	LOC124901967	T30_DMSO_T120_PMA	whole_blood_only	NA	NA	NA	-1.95216	-6.18791	3.51645e-08
chr19	51651175	51652401	RPL7P51	T30_DMSO_T120_PMA	whole_blood_only	NA	NA	NA	-2.01256	-6.18737	3.52538e-08
chr17	63633776	63635023	EEF1DP7	T30_DMSO_T90_PMA	whole_blood_only	NA	NA	NA	1.72287	6.18728	4.14008e-08
chr1	209667298	209668182	HSD11B1-AS1	T30_DMSO_T120_PMA	whole_blood_only	NA	NA	NA	-2.22971	-6.18267	3.62205e-08
chr9	124285777	124286928	LOC124902268	T30_DMSO_T120_PMA	whole_blood_only	NA	NA	NA	-1.84289	-6.18197	3.63488e-08
chr6	157761168	157761649	LOC124901555	T30_DMSO_T120_PMA	whole_blood_only	NA	NA	NA	-3.22025	-6.1816	3.64029e-08
chr8	96791596	96792824	LOC124901985	T30_DMSO_T120_PMA	whole_blood_only	NA	NA	NA	1.67047	6.17955	3.68455e-08
chrX	74250543	74251824	RN7SL648P	T30_DMSO_T120_PMA	whole_blood_only	NA	NA	NA	2.24677	6.17881	3.6986e-08
chr22	38200965	38204479	MAFF	T30_DMSO_T120_PMA	whole_blood_only	NA	NA	NA	-2.13521	-6.17848	3.70293e-08
chr5	95901513	95902401	LOC105379091	T30_DMSO_T120_PMA	whole_blood_only	NA	NA	NA	-2.05006	-6.1767	3.73825e-08
chr6	15543173	15544378	LOC124901267	T30_DMSO_T120_PMA	whole_blood_only	NA	NA	NA	-2.09123	-6.17142	3.85828e-08
chr2	101710003	101711204	MAP4K4	T30_DMSO_T90_PMA	whole_blood_only	NA	NA	NA	-1.55484	-6.17064	4.51909e-08
chrX	7247094	7247937	STS	T30_DMSO_T120_PMA	whole_blood_only	NA	NA	NA	1.92292	6.17053	3.8767e-08
chr20	49037741	49038838	SNAP23P1	T30_DMSO_T120_PMA	whole_blood_only	NA	NA	NA	2.03372	6.16404	4.02456e-08
chr1	150761887	150763071	CTSS	T30_DMSO_T90_PMA	whole_blood_only	NA	NA	NA	1.76477	6.16279	4.69791e-08
chr17	78198713	78199520	AFMID	T30_DMSO_T120_PMA	whole_blood_only	NA	NA	NA	1.79617	6.16205	4.07178e-08
chr16	3062101	3062740	IL32	T30_DMSO_T120_PMA	whole_blood_only	NA	NA	NA	1.80408	6.16082	4.09985e-08
chr17	30421388	30422855	CPD	T30_DMSO_T120_PMA	whole_blood_only	NA	NA	NA	-1.9233	-6.15932	4.13404e-08
chr5	40689213	40689965	PTGER4	T30_DMSO_T120_PMA	whole_blood_only	NA	NA	NA	-1.84509	-6.15909	4.13404e-08
chr2	16591406	16593428	CYRIA	T30_DMSO_T120_PMA	whole_blood_only	NA	NA	NA	1.87118	6.15615	4.20411e-08
chr3	138134920	138137446	A4GNT	T30_DMSO_T90_PMA	whole_blood_only	NA	NA	NA	1.51331	6.15566	4.88159e-08
chr6	109872888	109873925	GPR6	T30_DMSO_T120_PMA	whole_blood_only	NA	NA	NA	1.72028	6.15476	4.2335e-08
chr5	175673173	175673985	HRH2	T30_DMSO_T120_PMA	whole_blood_only	NA	NA	NA	3.03714	6.15417	4.24549e-08
chr12	76665043	76667020	LOC105369851	T30_DMSO_T120_PMA	whole_blood_only	NA	NA	NA	1.83239	6.15242	4.28545e-08
chr7	44856742	44857481	H2AZ2-DT	T30_DMSO_T120_PMA	whole_blood_only	NA	NA	NA	-1.53975	-6.15241	4.28545e-08
chr2	26243977	26245916	HADHB	T30_DMSO_T120_PMA	whole_blood_only	NA	NA	NA	-1.60754	-6.14849	4.38889e-08
chr10	43145868	43146680	CSGALNACT2	T30_DMSO_T120_PMA	whole_blood_only	NA	NA	NA	-2.28762	-6.14826	4.39133e-08
chr1	158849379	158851187	MNDA	T30_DMSO_T120_PMA	whole_blood_only	NA	NA	NA	2.40082	6.14714	4.41456e-08
chr12	40356299	40357609	MUC19	T30_DMSO_T120_PMA	whole_blood_only	NA	NA	NA	2.18865	6.14677	4.42095e-08
chr9	90795214	90796841	SYK	T30_DMSO_T90_PMA	whole_blood_only	NA	NA	NA	1.7048	6.1463	5.14048e-08
chr19	11320757	11322551	RAB3D	T30_DMSO_T120_PMA	whole_blood_only	NA	NA	NA	1.99006	6.14624	4.43134e-08
chr12	64713202	64715174	GNS	T30_DMSO_T120_PMA	whole_blood_only	NA	NA	NA	-1.50455	-6.14612	4.43134e-08
chr1	87313798	87315069	LMO4	T30_DMSO_T120_PMA	whole_blood_only	NA	NA	NA	1.97554	6.14351	4.49709e-08
chr4	107823981	107825659	SGMS2	T30_DMSO_T120_PMA	whole_blood_only	NA	NA	NA	-2.07803	-6.14136	4.55441e-08
chr3	183516049	183516806	KLHL6-AS1	T30_DMSO_T120_PMA	whole_blood_only	NA	NA	NA	-2.94875	-6.13935	4.60434e-08
chr2	171956286	171957452	LOC100420002	T30_DMSO_T120_PMA	whole_blood_only	NA	NA	NA	1.72531	6.13835	4.62533e-08
chr14	31409805	31411637	HEATR5A	T30_DMSO_T90_PMA	whole_blood_only	NA	NA	NA	1.56811	6.13613	5.44025e-08
chr16	66585689	66587171	CMTM2	T30_DMSO_T120_PMA	whole_blood_only	NA	NA	NA	2.3877	6.13388	4.74011e-08
chr5	60231812	60233988	PDE4D	T30_DMSO_T120_PMA	whole_blood_only	NA	NA	NA	1.64708	6.13377	4.74011e-08
chr17	64320656	64321560	RPL31P57	T30_DMSO_T120_PMA	whole_blood_only	NA	NA	NA	2.1397	6.13313	4.75126e-08
chr19	18969382	18970221	RN7SL70P	T30_DMSO_T120_PMA	whole_blood_only	NA	NA	NA	-2.59669	-6.13312	4.75126e-08
chr19	42191507	42192654	DEDD2	T30_DMSO_T120_PMA	whole_blood_only	NA	NA	NA	-2.45465	-6.13269	4.75995e-08
chr15	65010249	65011031	LOC100130437	T30_DMSO_T120_PMA	whole_blood_only	NA	NA	NA	2.22962	6.13086	4.80675e-08
chr4	37864780	37866402	HNRNPRP3	T30_DMSO_T120_PMA	whole_blood_only	NA	NA	NA	2.07048	6.12814	4.8853e-08
chr3	53122608	53123757	RFT1	T30_DMSO_T120_PMA	whole_blood_only	NA	NA	NA	-1.79674	-6.12692	4.91877e-08
chr7	77238302	77239901	LOC105375359	T30_DMSO_T120_PMA	whole_blood_only	NA	NA	NA	1.79366	6.12547	4.95514e-08
chr1	87902340	87903504	LINC01773	T30_DMSO_T120_PMA	whole_blood_only	NA	NA	NA	1.99723	6.12258	5.02868e-08
chr9	105054568	105054890	LOC105376197	T30_DMSO_T120_PMA	whole_blood_only	NA	NA	NA	-2.12564	-6.11909	5.12697e-08
chr4	74033502	74034225	CXCL3	T30_DMSO_T120_PMA	whole_blood_only	NA	NA	NA	-1.50935	-6.11873	5.12961e-08
chr16	19513133	19514590	GDE1	T30_DMSO_T120_PMA	whole_blood_only	NA	NA	NA	1.94885	6.11627	5.20053e-08
chr3	171966732	171968111	LOC105374217	T30_DMSO_T120_PMA	whole_blood_only	NA	NA	NA	1.93539	6.11444	5.25168e-08
chr1	158830182	158833930	MNDA	T30_DMSO_T120_PMA	whole_blood_only	NA	NA	NA	1.8357	6.11413	5.25728e-08
chr12	6533560	6535819	GAPDH	T30_DMSO_T120_PMA	whole_blood_only	NA	NA	NA	-1.97108	-6.11336	5.27835e-08
chr14	102786723	102787284	LOC124903426	T30_DMSO_T120_PMA	whole_blood_only	NA	NA	NA	-1.93405	-6.10988	5.39031e-08
chrX	9316008	9316650	LOC124905242	T30_DMSO_T120_PMA	whole_blood_only	NA	NA	NA	2.42409	6.10899	5.41567e-08
chr10	69959489	69960542	LOC107984242	T30_DMSO_T120_PMA	whole_blood_only	NA	NA	NA	1.65358	6.10809	5.44179e-08
chr11	67120612	67121742	LOC107984341	T30_DMSO_T90_PMA	whole_blood_only	NA	NA	NA	1.55917	6.09985	6.62082e-08
chr11	121599902	121600968	LOC105369535	T30_DMSO_T120_PMA	whole_blood_only	NA	NA	NA	2.24328	6.09957	5.72041e-08
chr19	45047061	45048027	RNU6-611P	T30_DMSO_T120_PMA	whole_blood_only	NA	NA	NA	1.85892	6.09907	5.72872e-08
chr2	70083173	70083901	ASPRV1	T30_DMSO_T120_PMA	whole_blood_only	NA	NA	NA	-2.27079	-6.0983	5.75153e-08
chr1	234975016	234975523	LNCATV	T30_DMSO_T120_PMA	whole_blood_only	NA	NA	NA	-1.98238	-6.09778	5.76557e-08
chr6	110858915	110860144	CNN2P9	T30_DMSO_T120_PMA	whole_blood_only	NA	NA	NA	1.87406	6.09384	5.90419e-08
chr1	1207987	1209325	TNFRSF18	T30_DMSO_T120_PMA	whole_blood_only	NA	NA	NA	-3.75048	-6.09191	5.96609e-08
chr5	83312191	83314517	COQ10BP2	T30_DMSO_T120_PMA	whole_blood_only	NA	NA	NA	1.97477	6.09155	5.97444e-08
chr2	37622603	37625056	CDC42EP3	T30_DMSO_T120_PMA	whole_blood_only	NA	NA	NA	-1.92362	-6.09054	6.00715e-08
chr5	160285268	160285878	CCNJL	T30_DMSO_T120_PMA	whole_blood_only	NA	NA	NA	2.52309	6.09021	6.01467e-08
chr17	75371184	75372474	LOC124904060	T30_DMSO_T120_PMA	whole_blood_only	NA	NA	NA	1.89277	6.08972	6.02298e-08
chr17	42841308	42842560	AOC2	T30_DMSO_T120_PMA	whole_blood_only	NA	NA	NA	2.68473	6.08938	6.03049e-08
chr6	24898227	24900136	RIPOR2	T30_DMSO_T120_PMA	whole_blood_only	NA	NA	NA	2.18279	6.0874	6.09838e-08
chr16	31051717	31052600	STX4	T30_DMSO_T120_PMA	whole_blood_only	NA	NA	NA	-3.86866	-6.08732	6.09838e-08
chr2	99550285	99551409	REV1	T30_DMSO_T120_PMA	whole_blood_only	NA	NA	NA	2.15537	6.08713	6.10075e-08
chr4	168449934	168450591	LOC124900181	T30_DMSO_T120_PMA	whole_blood_only	NA	NA	NA	-2.43462	-6.08642	6.11749e-08
chr2	165902094	165903245	LOC100506124	T30_DMSO_T120_PMA	whole_blood_only	NA	NA	NA	2.07644	6.08458	6.17278e-08
chr2	112692002	112693432	LOC102724955	T30_DMSO_T120_PMA	whole_blood_only	NA	NA	NA	-2.19657	-6.08337	6.21439e-08
chrX	43526020	43526936	NANOGP10	T30_DMSO_T120_PMA	whole_blood_only	NA	NA	NA	2.599	6.07866	6.39441e-08
chr11	121376181	121376890	BMPR1AP2	T30_DMSO_T120_PMA	whole_blood_only	NA	NA	NA	2.32342	6.0771	6.45159e-08
chr11	121358217	121359745	BMPR1AP2	T30_DMSO_T120_PMA	whole_blood_only	NA	NA	NA	2.22693	6.07682	6.45747e-08
chr10	112389047	112390150	ACSL5	T30_DMSO_T120_PMA	whole_blood_only	NA	NA	NA	-3.00694	-6.07561	6.50112e-08
chr12	106268832	106269630	RNU7-94P	T30_DMSO_T120_PMA	whole_blood_only	NA	NA	NA	1.83292	6.0703	6.70875e-08
chr3	38227234	38228467	SLC22A13	T30_DMSO_T90_PMA	whole_blood_only	NA	NA	NA	-1.58366	-6.07017	7.73627e-08
chr12	6532270	6532981	GAPDH-DT	T30_DMSO_T120_PMA	whole_blood_only	NA	NA	NA	-2.13406	-6.06638	6.85767e-08
chr10	11335315	11336607	CELF2-AS1	T30_DMSO_T120_PMA	whole_blood_only	NA	NA	NA	1.73017	6.06603	6.86666e-08
chrX	10395297	10396290	RNU6-800P	T30_DMSO_T120_PMA	whole_blood_only	NA	NA	NA	2.17537	6.06412	6.94324e-08
chr10	6927084	6928583	LOC107984203	T30_DMSO_T120_PMA	whole_blood_only	NA	NA	NA	-1.93815	-6.063	6.9802e-08
chr13	45932125	45933930	LOC105370191	T30_DMSO_T120_PMA	whole_blood_only	NA	NA	NA	2.03857	6.06148	7.03521e-08
chr5	160311277	160312513	SNRPEP1	T30_DMSO_T120_PMA	whole_blood_only	NA	NA	NA	1.55242	6.05999	7.09497e-08
chr3	134562370	134563092	LOC100421154	T30_DMSO_T120_PMA	whole_blood_only	NA	NA	NA	2.7926	6.05239	7.41347e-08
chr1	150770690	150771984	CTSS	T30_DMSO_T120_PMA	whole_blood_only	NA	NA	NA	1.7579	6.05007	7.51496e-08
chr14	67961645	67963553	RAD51B	T30_DMSO_T90_PMA	whole_blood_only	NA	NA	NA	1.63093	6.0487	8.67496e-08
chr10	72295923	72296334	DDIT4	T30_DMSO_T120_PMA	whole_blood_only	NA	NA	NA	-2.02504	-6.04597	7.68987e-08
chr12	54297723	54298262	NFE2	T30_DMSO_T120_PMA	whole_blood_only	NA	NA	NA	2.61138	6.04568	7.69767e-08
chr7	36119102	36120196	MARK2P13	T30_DMSO_T120_PMA	whole_blood_only	NA	NA	NA	1.89618	6.04546	7.70195e-08
chr18	46199596	46200646	C18orf25	T30_DMSO_T120_PMA	whole_blood_only	NA	NA	NA	2.00872	6.04439	7.74049e-08
chr13	49062092	49063227	RAD17P2	T30_DMSO_T120_PMA	whole_blood_only	NA	NA	NA	-1.69094	-6.0437	7.76745e-08
chr3	36917662	36919455	TRANK1	T30_DMSO_T120_PMA	whole_blood_only	NA	NA	NA	1.78093	6.04294	7.79796e-08
chr22	43205451	43206312	SCUBE1-AS2	T30_DMSO_T120_PMA	whole_blood_only	NA	NA	NA	-4.00172	-6.04225	7.82173e-08
chr1	109604009	109604970	MIR197	T30_DMSO_T120_PMA	whole_blood_only	NA	NA	NA	1.86337	6.04219	7.82173e-08
chr10	23072127	23072968	LOC107984215	T30_DMSO_T120_PMA	whole_blood_only	NA	NA	NA	2.75755	6.0411	7.86815e-08
chr20	62617920	62618987	LINC02970	T30_DMSO_T120_PMA	whole_blood_only	NA	NA	NA	-2.38958	-6.03906	7.95232e-08
chr19	10595550	10597204	LOC100820734	T30_DMSO_T120_PMA	whole_blood_only	NA	NA	NA	2.15748	6.03763	8.01362e-08
chr12	26113724	26114880	BHLHE41	T30_DMSO_T120_PMA	whole_blood_only	NA	NA	NA	-2.51026	-6.03313	8.20677e-08
chr17	29632549	29634336	LOC107984990	T30_DMSO_T120_PMA	whole_blood_only	NA	NA	NA	2.15609	6.03085	8.30301e-08
chr6	14712867	14713286	LOC102724463	T30_DMSO_T120_PMA	whole_blood_only	NA	NA	NA	-2.33083	-6.03061	8.30301e-08
chr2	151917857	151918774	ARL5A	T30_DMSO_T120_PMA	whole_blood_only	NA	NA	NA	2.27707	6.0306	8.30301e-08
chr14	71582620	71584694	LOC145474	T30_DMSO_T120_PMA	whole_blood_only	NA	NA	NA	1.78873	6.0293	8.36379e-08
chr19	2775081	2776516	SGTA	T30_DMSO_T120_PMA	whole_blood_only	NA	NA	NA	-1.98829	-6.02461	8.57543e-08
chr10	80631612	80633390	LOC105378387	T30_DMSO_T120_PMA	whole_blood_only	NA	NA	NA	2.27272	6.02284	8.65634e-08
chr1	234683935	234685189	LOC105373208	T30_DMSO_T120_PMA	whole_blood_only	NA	NA	NA	-1.58344	-6.02116	8.73958e-08
chr9	91197058	91198129	LOC124902208	T30_DMSO_T120_PMA	whole_blood_only	NA	NA	NA	-2.00801	-6.02062	8.75795e-08
chr11	121578254	121579358	LOC105369535	T30_DMSO_T120_PMA	whole_blood_only	NA	NA	NA	2.60658	6.01851	8.86294e-08
chr1	2290236	2291411	LOC124903824	T30_DMSO_T60_PMA	whole_blood_only	NA	NA	NA	-1.73043	-6.01483	1.32195e-07
chr8	27371818	27372604	PTK2B	T30_DMSO_T120_PMA	whole_blood_only	NA	NA	NA	-2.27685	-6.01383	9.08683e-08
chr2	85428042	85429391	SH2D6	T30_DMSO_T120_PMA	whole_blood_only	NA	NA	NA	-2.01091	-6.01206	9.17953e-08
chr2	10350681	10351584	HPCAL1	T30_DMSO_T120_PMA	whole_blood_only	NA	NA	NA	-2.08967	-6.01103	9.21925e-08
chr2	99755913	99756885	LOC105373504	T30_DMSO_T120_PMA	whole_blood_only	NA	NA	NA	2.12915	6.01098	9.21925e-08
chr5	160315773	160316570	SNRPEP1	T30_DMSO_T120_PMA	whole_blood_only	NA	NA	NA	1.84697	6.01062	9.23218e-08
chr4	87388649	87389149	RN7SL681P	T30_DMSO_T120_PMA	whole_blood_only	NA	NA	NA	2.25828	6.00852	9.33328e-08
chr12	64451673	64453783	TBK1	T30_DMSO_T120_PMA	whole_blood_only	NA	NA	NA	-1.51455	-6.00808	9.34905e-08
chr10	110528700	110530048	RPL7P35	T30_DMSO_T120_PMA	whole_blood_only	NA	NA	NA	-2.57347	-6.00655	9.42634e-08
chr21	44902025	44903221	LOC107987303	T30_DMSO_T120_PMA	whole_blood_only	NA	NA	NA	2.40888	6.00649	9.42634e-08
chr5	170270358	170271020	LCP2	T30_DMSO_T120_PMA	whole_blood_only	NA	NA	NA	-2.47484	-6.00536	9.485e-08
chr10	48789750	48790663	RPL13AP19	T30_DMSO_T120_PMA	whole_blood_only	NA	NA	NA	2.27909	6.00453	9.52591e-08
chr12	8126720	8128222	POU5F1P3	T30_DMSO_T90_PMA	whole_blood_only	NA	NA	NA	1.58449	6.00165	1.11603e-07
chr12	75943802	75945082	RN7SL734P	T30_DMSO_T120_PMA	whole_blood_only	NA	NA	NA	-2.03611	-6.00072	9.73726e-08
chrX	80223395	80224620	CHMP1B2P	T30_DMSO_T120_PMA	whole_blood_only	NA	NA	NA	1.97027	5.99705	9.93646e-08
chr2	136215862	136216678	HNRNPKP2	T30_DMSO_T120_PMA	whole_blood_only	NA	NA	NA	-1.72986	-5.99651	9.95878e-08
chr13	94480404	94481520	DCT	T30_DMSO_T120_PMA	whole_blood_only	NA	NA	NA	2.21864	5.99348	1.01254e-07
chr7	66779934	66781302	LOC100420954	T30_DMSO_T120_PMA	whole_blood_only	NA	NA	NA	-1.57569	-5.99329	1.01299e-07
chr1	68347290	68347881	ELOCP18	T30_DMSO_T60_PMA	whole_blood_only	NA	NA	NA	1.92071	5.99258	1.47539e-07
chr8	116628990	116630801	LOC105375713	T30_DMSO_T120_PMA	whole_blood_only	NA	NA	NA	2.08481	5.99178	1.02162e-07
chr18	62919232	62920528	LOC105372160	T30_DMSO_T120_PMA	whole_blood_only	NA	NA	NA	1.97879	5.99036	1.02978e-07
chr12	14314737	14315775	LOC124902883	T30_DMSO_T120_PMA	whole_blood_only	NA	NA	NA	2.28365	5.98643	1.05176e-07
chr7	112444131	112445990	LOC105375457	T30_DMSO_T120_PMA	whole_blood_only	NA	NA	NA	1.7707	5.98565	1.05601e-07
chr9	114880211	114880916	LOC645266	T30_DMSO_T120_PMA	whole_blood_only	NA	NA	NA	-2.95512	-5.98456	1.06061e-07
chr1	44801632	44802421	PLK3	T30_DMSO_T120_PMA	whole_blood_only	NA	NA	NA	-1.97664	-5.98408	1.06294e-07
chr10	89295425	89296991	LOC105378419	T30_DMSO_T120_PMA	whole_blood_only	NA	NA	NA	1.75646	5.98179	1.07719e-07
chr2	169071750	169073335	DHRS9	T30_DMSO_T60_PMA	whole_blood_only	NA	NA	NA	1.57856	5.97961	1.57146e-07
chr3	154782901	154783987	LOC105374170	T30_DMSO_T120_PMA	whole_blood_only	NA	NA	NA	2.06858	5.97912	1.09331e-07
chr2	136213820	136214920	HNRNPKP2	T30_DMSO_T120_PMA	whole_blood_only	NA	NA	NA	-1.83572	-5.97861	1.09592e-07
chr6	136858879	136860251	LOC124900226	T30_DMSO_T120_PMA	whole_blood_only	NA	NA	NA	1.66163	5.97797	1.09817e-07
chr1	59506885	59507554	LOC124904192	T30_DMSO_T120_PMA	whole_blood_only	NA	NA	NA	1.7424	5.97619	1.10724e-07
chr15	98899022	98900158	LOC124903561	T30_DMSO_T120_PMA	whole_blood_only	NA	NA	NA	1.80505	5.97533	1.11139e-07
chr1	235900476	235901746	LOC105373215	T30_DMSO_T90_PMA	whole_blood_only	NA	NA	NA	1.64395	5.97494	1.29198e-07
chr2	190562642	190563647	RN7SKP179	T30_DMSO_T120_PMA	whole_blood_only	NA	NA	NA	-2.82873	-5.97349	1.12316e-07
chr6	147321811	147323235	YAP1P1	T30_DMSO_T120_PMA	whole_blood_only	NA	NA	NA	1.62439	5.97297	1.12592e-07
chr6	16759743	16760443	ATXN1	T30_DMSO_T120_PMA	whole_blood_only	NA	NA	NA	-1.74048	-5.97259	1.12767e-07
chr12	121196671	121197742	LOC105370032	T30_DMSO_T120_PMA	whole_blood_only	NA	NA	NA	-1.66477	-5.97244	1.12786e-07
chr2	43233403	43234614	LINC01126	T30_DMSO_T120_PMA	whole_blood_only	NA	NA	NA	1.80903	5.97231	1.12786e-07
chr14	55117703	55118784	LOC124903319	T30_DMSO_T120_PMA	whole_blood_only	NA	NA	NA	-1.9972	-5.97188	1.13e-07
chr11	18277440	18278497	RNA5SP334	T30_DMSO_T120_PMA	whole_blood_only	NA	NA	NA	-2.59864	-5.96616	1.1677e-07
chr1	1200854	1201817	TNFRSF18	T30_DMSO_T120_PMA	whole_blood_only	NA	NA	NA	-3.91051	-5.96513	1.17416e-07
chr14	64698491	64699542	PLEKHG3	T30_DMSO_T120_PMA	whole_blood_only	NA	NA	NA	1.90026	5.96306	1.18827e-07
chrX	48667302	48668233	WAS	T30_DMSO_T120_PMA	whole_blood_only	NA	NA	NA	2.16051	5.9624	1.19218e-07
chr1	182393981	182394693	GLUL	T30_DMSO_T120_PMA	whole_blood_only	NA	NA	NA	1.67319	5.96203	1.194e-07
chr2	28003896	28004686	MIR4263	T30_DMSO_T120_PMA	whole_blood_only	NA	NA	NA	-2.28397	-5.96138	1.19788e-07
chr3	127820027	127822256	LOC105374096	T30_DMSO_T120_PMA	whole_blood_only	NA	NA	NA	-1.73553	-5.9612	1.1983e-07
chr10	92756124	92757987	HHEX	T30_DMSO_T120_PMA	whole_blood_only	NA	NA	NA	1.76655	5.96048	1.20266e-07
chr3	172511581	172513032	LOC100856791	T30_DMSO_T120_PMA	whole_blood_only	NA	NA	NA	1.65596	5.95891	1.21338e-07
chr10	31366670	31368088	LOC100505502	T30_DMSO_T90_PMA	whole_blood_only	NA	NA	NA	-1.7285	-5.9583	1.4214e-07
chr14	91520883	91521987	PPP4R3A	T30_DMSO_T120_PMA	whole_blood_only	NA	NA	NA	2.14783	5.9548	1.24241e-07
chr9	89381688	89382642	SECISBP2	T30_DMSO_T120_PMA	whole_blood_only	NA	NA	NA	2.79047	5.95156	1.26441e-07
chr14	96961713	96963454	LINC00618	T30_DMSO_T120_PMA	whole_blood_only	NA	NA	NA	2.46118	5.95141	1.26463e-07
chr3	5026141	5027113	RNF10P1	T30_DMSO_T120_PMA	whole_blood_only	NA	NA	NA	-1.71006	-5.95115	1.26571e-07
chr12	55623870	55624639	OR6U2P	T30_DMSO_T120_PMA	whole_blood_only	NA	NA	NA	-2.0235	-5.95099	1.266e-07
chr1	17281636	17282792	MIR3972	T30_DMSO_T120_PMA	whole_blood_only	NA	NA	NA	2.05825	5.94987	1.27375e-07
chr17	51027551	51030589	SPAG9	T30_DMSO_T90_PMA	whole_blood_only	NA	NA	NA	-1.61333	-5.9487	1.49779e-07
chr7	88344824	88345882	LOC107986815	T30_DMSO_T120_PMA	whole_blood_only	NA	NA	NA	1.91802	5.94525	1.30728e-07
chr2	130985270	130986585	SMIM39	T30_DMSO_T120_PMA	whole_blood_only	NA	NA	NA	2.42668	5.94501	1.30808e-07
chr14	72476618	72477377	MIR7843	T30_DMSO_T120_PMA	whole_blood_only	NA	NA	NA	-2.6884	-5.94491	1.30808e-07
chr14	50927958	50928897	MRPL57P9	T30_DMSO_T120_PMA	whole_blood_only	NA	NA	NA	1.51306	5.94424	1.31212e-07
chr2	239911048	239912130	MIR4786	T30_DMSO_T120_PMA	whole_blood_only	NA	NA	NA	2.04014	5.94416	1.31212e-07
chr1	221172370	221173112	LOC100132626	T30_DMSO_T120_PMA	whole_blood_only	NA	NA	NA	1.64775	5.9421	1.32696e-07
chr1	186496050	186496597	PDC	T30_DMSO_T120_PMA	whole_blood_only	NA	NA	NA	2.49862	5.94207	1.32696e-07
chr9	93132921	93135066	NINJ1	T30_DMSO_T120_PMA	whole_blood_only	NA	NA	NA	-1.75709	-5.94051	1.33773e-07
chr1	40449739	40451515	ZFP69B	T30_DMSO_T120_PMA	whole_blood_only	NA	NA	NA	-2.99638	-5.93985	1.3421e-07
chr6	34609499	34610016	RPL7P25	T30_DMSO_T120_PMA	whole_blood_only	NA	NA	NA	-1.96202	-5.9368	1.36425e-07
chr20	47316845	47318141	LOC100131496	T30_DMSO_T120_PMA	whole_blood_only	NA	NA	NA	-2.20057	-5.93588	1.37089e-07
chr1	169666488	169668039	LOC107985745	T30_DMSO_T120_PMA	whole_blood_only	NA	NA	NA	1.7672	5.93443	1.38109e-07
chr2	136115019	136117101	CXCR4	T30_DMSO_T120_PMA	whole_blood_only	NA	NA	NA	-1.65118	-5.93365	1.38558e-07
chr17	63646100	63647114	EEF1DP7	T30_DMSO_T90_PMA	whole_blood_only	NA	NA	NA	1.53572	5.93201	1.64224e-07
chr20	59983892	59984895	CDH26	T30_DMSO_T60_PMA	whole_blood_only	NA	NA	NA	1.57924	5.93068	2.01312e-07
chr10	46077165	46078410	RPL23AP61	T30_DMSO_T120_PMA	whole_blood_only	NA	NA	NA	2.30089	5.92732	1.43586e-07
chr15	49989410	49990169	RNA5SP394	T30_DMSO_T120_PMA	whole_blood_only	NA	NA	NA	2.50973	5.9266	1.44115e-07
chr2	85405368	85406134	CAPG	T30_DMSO_T120_PMA	whole_blood_only	NA	NA	NA	-1.80375	-5.92587	1.44548e-07
chr22	49976119	49977149	MIR6821	T30_DMSO_T120_PMA	whole_blood_only	NA	NA	NA	-2.38732	-5.92497	1.4523e-07
chr13	31982327	31983225	FRY-AS1	T30_DMSO_T120_PMA	whole_blood_only	NA	NA	NA	-1.50902	-5.92473	1.45337e-07
chr3	38196455	38198889	LOC101928234	T30_DMSO_T60_PMA	whole_blood_only	NA	NA	NA	-1.64869	-5.92262	2.10553e-07
chr1	207754824	207756132	CD46	T30_DMSO_T120_PMA	whole_blood_only	NA	NA	NA	1.93164	5.91707	1.51825e-07
chr1	182235154	182237213	YPEL5P1	T30_DMSO_T120_PMA	whole_blood_only	NA	NA	NA	1.54016	5.91575	1.52941e-07
chr5	69312074	69313003	CFL1P5	T30_DMSO_T120_PMA	whole_blood_only	NA	NA	NA	2.41369	5.91429	1.54187e-07
chr9	124221455	124222264	LOC613206	T30_DMSO_T120_PMA	whole_blood_only	NA	NA	NA	1.95343	5.91403	1.54321e-07
chr11	121618664	121619573	LOC105369535	T30_DMSO_T120_PMA	whole_blood_only	NA	NA	NA	2.51122	5.91365	1.54562e-07
chr2	110708812	110710085	LOC124906064	T30_DMSO_T90_PMA	whole_blood_only	NA	NA	NA	1.56325	5.91257	1.82562e-07
chr15	52551011	52552455	ARPP19	T30_DMSO_T90_PMA	whole_blood_only	NA	NA	NA	1.52599	5.91131	1.83713e-07
chr12	123767304	123768265	LOC105370044	T30_DMSO_T120_PMA	whole_blood_only	NA	NA	NA	2.04789	5.91113	1.56719e-07
chr5	177306634	177308160	PRELID1	T30_DMSO_T60_PMA	whole_blood_only	NA	NA	NA	1.64239	5.90986	2.24435e-07
chr5	124842760	124843981	LOC105379157	T30_DMSO_T120_PMA	whole_blood_only	NA	NA	NA	1.87903	5.90783	1.59665e-07
chr3	172568478	172569369	LINC02068	T30_DMSO_T120_PMA	whole_blood_only	NA	NA	NA	2.1994	5.90647	1.6087e-07
chr4	102552286	102553641	LOC124900742	T30_DMSO_T120_PMA	whole_blood_only	NA	NA	NA	-1.90022	-5.90169	1.65361e-07
chr4	143346943	143348305	RPS2P20	T30_DMSO_T120_PMA	whole_blood_only	NA	NA	NA	1.93196	5.90141	1.65525e-07
chr3	151318301	151319795	GPR87	T30_DMSO_T120_PMA	whole_blood_only	NA	NA	NA	1.58364	5.90067	1.66152e-07
chr3	15271633	15272542	SH3BP5	T30_DMSO_T120_PMA	whole_blood_only	NA	NA	NA	-1.75667	-5.89768	1.68832e-07
chr12	116336262	116337318	LOC105370005	T30_DMSO_T120_PMA	whole_blood_only	NA	NA	NA	-2.09093	-5.89748	1.68832e-07
chr1	7783839	7784370	PER3	T30_DMSO_T120_PMA	whole_blood_only	NA	NA	NA	-2.11296	-5.89747	1.68832e-07
chr7	131105585	131106888	LINC-PINT	T30_DMSO_T120_PMA	whole_blood_only	NA	NA	NA	-1.99341	-5.89743	1.68832e-07
chr18	9530215	9531515	RNU2-27P	T30_DMSO_T120_PMA	whole_blood_only	NA	NA	NA	1.80312	5.89545	1.70626e-07
chr9	92779980	92781004	BICD2	T30_DMSO_T120_PMA	whole_blood_only	NA	NA	NA	1.89984	5.8946	1.71382e-07
chr2	201241948	201243393	CASP8	T30_DMSO_T120_PMA	whole_blood_only	NA	NA	NA	1.55651	5.89056	1.75377e-07
chr8	8450846	8451637	LOC107986913	T30_DMSO_T120_PMA	whole_blood_only	NA	NA	NA	2.5438	5.88815	1.77446e-07
chr1	211928308	211929632	LOC124904505	T30_DMSO_T120_PMA	whole_blood_only	NA	NA	NA	1.58803	5.88764	1.7787e-07
chr7	44884900	44886333	PURB	T30_DMSO_T120_PMA	whole_blood_only	NA	NA	NA	-1.52114	-5.88484	1.80267e-07
chr11	122708717	122709490	LOC124902828	T30_DMSO_T120_PMA	whole_blood_only	NA	NA	NA	-2.19099	-5.88438	1.80385e-07
chr4	6875236	6876357	KIAA0232	T30_DMSO_T120_PMA	whole_blood_only	NA	NA	NA	1.70889	5.88329	1.8114e-07
chr4	159177682	159179155	MIR3688-1	T30_DMSO_T120_PMA	whole_blood_only	NA	NA	NA	1.79954	5.88323	1.8114e-07
chr22	49934237	49934850	CRELD2	T30_DMSO_T120_PMA	whole_blood_only	NA	NA	NA	-1.74244	-5.88322	1.8114e-07
chr15	65292720	65293805	RNU5A-1	T30_DMSO_T120_PMA	whole_blood_only	NA	NA	NA	1.60245	5.88076	1.8337e-07
chr12	49195512	49196167	TUBA1A	T30_DMSO_T120_PMA	whole_blood_only	NA	NA	NA	2.10335	5.88073	1.8337e-07
chr5	126747851	126748467	RNU6-752P	T30_DMSO_T120_PMA	whole_blood_only	NA	NA	NA	-1.8951	-5.87952	1.84581e-07
chr3	72417454	72419656	RYBP	T30_DMSO_T120_PMA	whole_blood_only	NA	NA	NA	-1.76771	-5.87933	1.84665e-07
chr7	77684577	77686062	APTR	T30_DMSO_T60_PMA	whole_blood_only	NA	NA	NA	1.54514	5.87873	2.64796e-07
chr13	109650846	109652804	LOC124903210	T30_DMSO_T120_PMA	whole_blood_only	NA	NA	NA	2.20194	5.87754	1.86411e-07
chr2	233092320	233093713	INPP5D	T30_DMSO_T120_PMA	whole_blood_only	NA	NA	NA	2.05926	5.8768	1.86982e-07
chr19	16802225	16803320	LOC124904648	T30_DMSO_T120_PMA	whole_blood_only	NA	NA	NA	1.96622	5.87617	1.87448e-07
chr12	12439603	12440163	LOC107001063	T30_DMSO_T120_PMA	whole_blood_only	NA	NA	NA	-2.2339	-5.87604	1.87448e-07
chr7	130912615	130913973	LINC00513	T30_DMSO_T120_PMA	whole_blood_only	NA	NA	NA	-2.2266	-5.87434	1.88988e-07
chr6	111575373	111577060	TRAF3IP2	T30_DMSO_T90_PMA	whole_blood_only	NA	NA	NA	1.5623	5.8714	2.28133e-07
chr11	121435188	121438380	SORL1	T30_DMSO_T120_PMA	whole_blood_only	NA	NA	NA	2.01955	5.86935	1.94358e-07
chr7	151660146	151661482	PRKAG2	T30_DMSO_T120_PMA	whole_blood_only	NA	NA	NA	1.81652	5.86799	1.95817e-07
chr2	37616568	37618864	CDC42EP3	T30_DMSO_T120_PMA	whole_blood_only	NA	NA	NA	-2.15554	-5.86761	1.96022e-07
chr4	89331308	89332413	GPRIN3	T30_DMSO_T120_PMA	whole_blood_only	NA	NA	NA	1.55269	5.86759	1.96022e-07
chr7	5723861	5725335	MIR6874	T30_DMSO_T120_PMA	whole_blood_only	NA	NA	NA	1.58816	5.86732	1.96207e-07
chr1	244254043	244255299	LOC105373262	T30_DMSO_T120_PMA	whole_blood_only	NA	NA	NA	1.93199	5.86525	1.98524e-07
chr15	91860812	91861778	SLCO3A1	T30_DMSO_T120_PMA	whole_blood_only	NA	NA	NA	1.97376	5.86356	2.00282e-07
chr20	50440471	50441762	RN7SL636P	T30_DMSO_T120_PMA	whole_blood_only	NA	NA	NA	-2.28259	-5.86301	2.00667e-07
chr6	46715060	46715745	PLA2G7	T30_DMSO_T120_PMA	whole_blood_only	NA	NA	NA	-2.24332	-5.86	2.03777e-07
chr9	21023790	21025597	HACD4	T30_DMSO_T120_PMA	whole_blood_only	NA	NA	NA	1.82484	5.85707	2.06972e-07
chr1	248709865	248711348	OR14I1	T30_DMSO_T60_PMA	whole_blood_only	NA	NA	NA	1.5325	5.85527	2.97841e-07
chr2	101971582	101973455	LINC01127	T30_DMSO_T120_PMA	whole_blood_only	NA	NA	NA	1.94749	5.85376	2.10854e-07
chr2	135948345	135949535	LOC124906078	T30_DMSO_T120_PMA	whole_blood_only	NA	NA	NA	-1.82813	-5.85345	2.11102e-07
chr21	34197674	34199233	LINC00310	T30_DMSO_T120_PMA	whole_blood_only	NA	NA	NA	1.72171	5.85173	2.13071e-07
chr2	165897251	165898028	LOC100506124	T30_DMSO_T120_PMA	whole_blood_only	NA	NA	NA	2.0432	5.8491	2.1595e-07
chr9	120925006	120927215	TRAF1	T30_DMSO_T120_PMA	whole_blood_only	NA	NA	NA	-2.33937	-5.84892	2.16037e-07
chr3	30646155	30647269	LOC105377016	T30_DMSO_T120_PMA	whole_blood_only	NA	NA	NA	1.8	5.84711	2.18245e-07
chr4	128861545	128864070	JADE1	T30_DMSO_T90_PMA	whole_blood_only	NA	NA	NA	1.53693	5.84575	2.6152e-07
chr2	10340876	10341752	HPCAL1	T30_DMSO_T120_PMA	whole_blood_only	NA	NA	NA	-2.72	-5.84528	2.20512e-07
chr11	122856271	122857028	CRTAM	T30_DMSO_T120_PMA	whole_blood_only	NA	NA	NA	-2.37573	-5.84404	2.21947e-07
chr11	13674336	13675847	FAR1	T30_DMSO_T120_PMA	whole_blood_only	NA	NA	NA	1.80127	5.84397	2.21947e-07
chr1	221166492	221168333	LOC100132626	T30_DMSO_T120_PMA	whole_blood_only	NA	NA	NA	1.83666	5.84216	2.24227e-07
chr8	25357795	25358748	LOC105379331	T30_DMSO_T120_PMA	whole_blood_only	NA	NA	NA	-2.19125	-5.84166	2.2474e-07
chr22	21772095	21773386	RNA5SP493	T30_DMSO_T90_PMA	whole_blood_only	NA	NA	NA	1.5048	5.83917	2.71174e-07
chr10	6044718	6046400	LOC107984201	T30_DMSO_T120_PMA	whole_blood_only	NA	NA	NA	-2.76573	-5.83597	2.3192e-07
chr12	52036396	52037238	NR4A1	T30_DMSO_T120_PMA	whole_blood_only	NA	NA	NA	-3.33648	-5.83465	2.33595e-07
chr6	71267621	71269526	LOC100132834	T30_DMSO_T120_PMA	whole_blood_only	NA	NA	NA	1.88413	5.83268	2.36212e-07
chr14	71382257	71383301	SNORD56B	T30_DMSO_T120_PMA	whole_blood_only	NA	NA	NA	1.86516	5.83225	2.36501e-07
chr2	239433872	239434362	HDAC4-AS1	T30_DMSO_T120_PMA	whole_blood_only	NA	NA	NA	-2.15792	-5.8316	2.3711e-07
chr6	36691581	36692675	RAB44	T30_DMSO_T120_PMA	whole_blood_only	NA	NA	NA	-2.07673	-5.83145	2.37163e-07
chr2	162363551	162364188	GCA	T30_DMSO_T120_PMA	whole_blood_only	NA	NA	NA	1.8542	5.83126	2.37275e-07
chr12	47607962	47609686	RPAP3	T30_DMSO_T120_PMA	whole_blood_only	NA	NA	NA	1.55957	5.83037	2.38213e-07
chr8	27404054	27406087	PTK2B	T30_DMSO_T120_PMA	whole_blood_only	NA	NA	NA	-1.62887	-5.82989	2.38746e-07
chr10	31317534	31319534	ZEB1-AS1	T30_DMSO_T60_PMA	whole_blood_only	NA	NA	NA	-1.51851	-5.82934	3.38734e-07
chr17	31888022	31888618	UTP6	T30_DMSO_T120_PMA	whole_blood_only	NA	NA	NA	2.15501	5.82864	2.40217e-07
chr3	39137912	39141772	MIR6822	T30_DMSO_T120_PMA	whole_blood_only	NA	NA	NA	-1.7013	-5.82811	2.40811e-07
chr12	6899572	6900287	LRRC23	T30_DMSO_T120_PMA	whole_blood_only	NA	NA	NA	1.91593	5.82717	2.42014e-07
chr7	66765271	66766332	LOC107986707	T30_DMSO_T120_PMA	whole_blood_only	NA	NA	NA	-1.74016	-5.82644	2.4274e-07
chr10	72308242	72309124	DDIT4	T30_DMSO_T120_PMA	whole_blood_only	NA	NA	NA	-1.94076	-5.82605	2.43102e-07
chr5	1513299	1514386	MIR6075	T30_DMSO_T120_PMA	whole_blood_only	NA	NA	NA	-2.37738	-5.82545	2.43608e-07
chr1	169706584	169707630	SELL	T30_DMSO_T120_PMA	whole_blood_only	NA	NA	NA	1.9137	5.82529	2.43608e-07
chr9	19122402	19125122	PLIN2	T30_DMSO_T120_PMA	whole_blood_only	NA	NA	NA	-2.30084	-5.82338	2.46246e-07
chr5	176994116	176995288	LOC124901145	T30_DMSO_T120_PMA	whole_blood_only	NA	NA	NA	1.71735	5.82208	2.47832e-07
chr12	110605075	110606442	TCTN1	T30_DMSO_T120_PMA	whole_blood_only	NA	NA	NA	1.6587	5.81568	2.56812e-07
chr10	102452741	102453278	C10orf95	T30_DMSO_T120_PMA	whole_blood_only	NA	NA	NA	-2.1099	-5.81355	2.59755e-07
chr2	37657866	37658812	CDC42EP3	T30_DMSO_T120_PMA	whole_blood_only	NA	NA	NA	-1.94872	-5.81326	2.60036e-07
chr2	108661993	108663151	LIMS1-AS1	T30_DMSO_T120_PMA	whole_blood_only	NA	NA	NA	-2.10513	-5.8122	2.61519e-07
chr8	133898787	133900593	LOC101927822	T30_DMSO_T60_PMA	whole_blood_only	NA	NA	NA	1.6794	5.80918	3.73924e-07
chr8	94928000	94929494	TP53INP1	T30_DMSO_T90_PMA	whole_blood_only	NA	NA	NA	1.78732	5.80827	3.18366e-07
chr6	105879569	105880907	LOC105377923	T30_DMSO_T120_PMA	whole_blood_only	NA	NA	NA	-1.53753	-5.80743	2.6854e-07
chr6	118768637	118769581	SELENOKP3	T30_DMSO_T120_PMA	whole_blood_only	NA	NA	NA	1.88974	5.80716	2.68789e-07
chr1	145993916	145998015	TXNIP	T30_DMSO_T120_PMA	whole_blood_only	NA	NA	NA	1.76285	5.80547	2.71167e-07
chr10	43977372	43978611	LINC02659	T30_DMSO_T120_PMA	whole_blood_only	NA	NA	NA	1.87229	5.80534	2.71196e-07
chr21	34189395	34190451	LINC00310	T30_DMSO_T120_PMA	whole_blood_only	NA	NA	NA	2.10698	5.80187	2.76506e-07
chr9	110317388	110318390	LOC124902245	T30_DMSO_T120_PMA	whole_blood_only	NA	NA	NA	1.96923	5.80116	2.77309e-07
chr9	110288380	110290195	LOC107987114	T30_DMSO_T120_PMA	whole_blood_only	NA	NA	NA	1.84187	5.79869	2.81236e-07
chr3	5194548	5195911	EDEM1	T30_DMSO_T120_PMA	whole_blood_only	NA	NA	NA	-1.74009	-5.79736	2.83282e-07
chr11	118607607	118609388	LOC124902765	T30_DMSO_T120_PMA	whole_blood_only	NA	NA	NA	-4.34398	-5.79712	2.83506e-07
chr1	221045578	221047134	LOC101929750	T30_DMSO_T120_PMA	whole_blood_only	NA	NA	NA	1.75825	5.7965	2.8418e-07
chr19	8568809	8569945	MYO1F	T30_DMSO_T120_PMA	whole_blood_only	NA	NA	NA	1.96572	5.78926	2.96312e-07
chr6	26478910	26479407	BTN1A1P1	T30_DMSO_T60_PMA	whole_blood_only	NA	NA	NA	1.65236	5.78641	4.16595e-07
chr9	84001421	84003015	RMI1	T30_DMSO_T120_PMA	whole_blood_only	NA	NA	NA	1.57713	5.7864	3.00618e-07
chr17	58996793	58997912	RN7SL716P	T30_DMSO_T60_PMA	whole_blood_only	NA	NA	NA	1.7102	5.78562	4.17833e-07
chr17	40095951	40096707	NR1D1	T30_DMSO_T120_PMA	whole_blood_only	NA	NA	NA	-1.96208	-5.78536	3.02076e-07
chr6	51272761	51273682	LOC100422449	T30_DMSO_T120_PMA	whole_blood_only	NA	NA	NA	2.39997	5.78328	3.05248e-07
chr3	46184481	46185587	LOC105377067	T30_DMSO_T120_PMA	whole_blood_only	NA	NA	NA	-2.0627	-5.78107	3.0908e-07
chr19	914942	915669	KISS1R	T30_DMSO_T120_PMA	whole_blood_only	NA	NA	NA	2.34988	5.77957	3.11647e-07
chrX	154378244	154379788	EMD	T30_DMSO_T60_PMA	whole_blood_only	NA	NA	NA	-1.60293	-5.77767	4.35282e-07
chr11	72743783	72744460	ARAP1	T30_DMSO_T120_PMA	whole_blood_only	NA	NA	NA	-1.85828	-5.77758	3.15138e-07
chr21	35525142	35525951	RPL34P3	T30_DMSO_T120_PMA	whole_blood_only	NA	NA	NA	-2.31905	-5.77667	3.16445e-07
chr22	44026647	44027523	LOC124905131	T30_DMSO_T120_PMA	whole_blood_only	NA	NA	NA	-2.33066	-5.77584	3.17798e-07
chr3	151398443	151399600	IGSF10	T30_DMSO_T120_PMA	whole_blood_only	NA	NA	NA	1.72	5.77568	3.17884e-07
chr1	151311197	151312500	PI4KB	T30_DMSO_T120_PMA	whole_blood_only	NA	NA	NA	-2.2013	-5.77443	3.19354e-07
chr4	74056270	74057533	PPBPP2	T30_DMSO_T120_PMA	whole_blood_only	NA	NA	NA	-1.73172	-5.7743	3.19354e-07
chr2	20438037	20440091	RHOB	T30_DMSO_T120_PMA	whole_blood_only	NA	NA	NA	1.70826	5.77425	3.19354e-07
chr6	167743685	167745288	LOC107986547	T30_DMSO_T120_PMA	whole_blood_only	NA	NA	NA	2.91106	5.77403	3.19396e-07
chr1	63640379	63641535	RN7SL130P	T30_DMSO_T120_PMA	whole_blood_only	NA	NA	NA	1.72581	5.7739	3.19396e-07
chr12	54303832	54304791	NFE2	T30_DMSO_T120_PMA	whole_blood_only	NA	NA	NA	2.10843	5.77328	3.20166e-07
chr9	20980447	20981484	HACD4	T30_DMSO_T120_PMA	whole_blood_only	NA	NA	NA	1.56996	5.77137	3.22777e-07
chr21	17730612	17731571	LOC124900465	T30_DMSO_T120_PMA	whole_blood_only	NA	NA	NA	2.02398	5.77042	3.2439e-07
chr4	54687816	54689071	KIT	T30_DMSO_T120_PMA	whole_blood_only	NA	NA	NA	2.19475	5.76854	3.27602e-07
chr13	33729903	33731026	LOC107984551	T30_DMSO_T120_PMA	whole_blood_only	NA	NA	NA	1.74107	5.7671	3.30217e-07
chr16	84762740	84763582	LOC105371378	T30_DMSO_T120_PMA	whole_blood_only	NA	NA	NA	2.05843	5.76613	3.31903e-07
chr17	68497801	68500007	PRKAR1A	T30_DMSO_T120_PMA	whole_blood_only	NA	NA	NA	1.82795	5.76462	3.34671e-07
chr4	26093030	26094324	LOC645481	T30_DMSO_T60_PMA	whole_blood_only	NA	NA	NA	1.73916	5.76343	4.67359e-07
chr2	8413285	8414265	LINC00299	T30_DMSO_T120_PMA	whole_blood_only	NA	NA	NA	1.53397	5.76278	3.38134e-07
chr16	11572174	11573044	LOC400499	T30_DMSO_T120_PMA	whole_blood_only	NA	NA	NA	-2.28359	-5.76223	3.388e-07
chr8	17902714	17903410	FGL1	T30_DMSO_T120_PMA	whole_blood_only	NA	NA	NA	1.91087	5.75996	3.42935e-07
chr11	78420718	78421191	LINC02728	T30_DMSO_T120_PMA	whole_blood_only	NA	NA	NA	-1.76889	-5.75944	3.43788e-07
chr7	155205195	155207200	LOC124901783	T30_DMSO_T120_PMA	whole_blood_only	NA	NA	NA	-1.58902	-5.75627	3.48951e-07
chr6	64503394	64506061	HNRNPDP2	T30_DMSO_T60_PMA	whole_blood_only	NA	NA	NA	1.50503	5.75535	4.88102e-07
chr14	21319513	21320394	RPGRIP1	T30_DMSO_T120_PMA	whole_blood_only	NA	NA	NA	1.73063	5.75182	3.57823e-07
chr2	231181688	231182909	ARMC9	T30_DMSO_T120_PMA	whole_blood_only	NA	NA	NA	-2.06426	-5.75137	3.58541e-07
chr6	44237262	44238410	HSP90AB1	T30_DMSO_T120_PMA	whole_blood_only	NA	NA	NA	-1.97818	-5.75016	3.60896e-07
chr20	36662553	36663773	SLA2	T30_DMSO_T90_PMA	whole_blood_only	NA	NA	NA	1.51179	5.75002	4.27567e-07
chr4	152394518	152395361	FBXW7-AS1	T30_DMSO_T90_PMA	whole_blood_only	NA	NA	NA	-1.55167	-5.74998	4.27567e-07
chr6	89321153	89322218	GABRR2	T30_DMSO_T120_PMA	whole_blood_only	NA	NA	NA	1.58686	5.74853	3.64164e-07
chr2	37646793	37649040	CDC42EP3	T30_DMSO_T120_PMA	whole_blood_only	NA	NA	NA	-1.5402	-5.7459	3.69154e-07
chr10	12218968	12219475	CDC123	T30_DMSO_T120_PMA	whole_blood_only	NA	NA	NA	1.99303	5.74451	3.71737e-07
chr14	65044093	65045289	MIR4706	T30_DMSO_T120_PMA	whole_blood_only	NA	NA	NA	1.78506	5.74168	3.7776e-07
chr5	69295406	69295891	CFL1P5	T30_DMSO_T120_PMA	whole_blood_only	NA	NA	NA	2.27115	5.74148	3.77967e-07
chr11	46553768	46555330	AMBRA1	T30_DMSO_T120_PMA	whole_blood_only	NA	NA	NA	-1.77113	-5.73998	3.80853e-07
chr6	81808624	81809863	LINC01526	T30_DMSO_T90_PMA	whole_blood_only	NA	NA	NA	1.62815	5.73932	4.50996e-07
chr11	34450464	34451855	CAT	T30_DMSO_T120_PMA	whole_blood_only	NA	NA	NA	1.75862	5.73507	3.91568e-07
chr11	59246854	59248705	WARS1P1	T30_DMSO_T120_PMA	whole_blood_only	NA	NA	NA	1.91647	5.7347	3.92165e-07
chr2	10389599	10391488	LOC124905972	T30_DMSO_T120_PMA	whole_blood_only	NA	NA	NA	-2.04537	-5.7342	3.93067e-07
chr19	2163421	2164160	DOT1L	T30_DMSO_T120_PMA	whole_blood_only	NA	NA	NA	-2.08588	-5.73387	3.93607e-07
chr1	212566406	212567551	LINC01740	T30_DMSO_T120_PMA	whole_blood_only	NA	NA	NA	-1.6647	-5.73342	3.94142e-07
chr14	31228476	31230196	HECTD1	T30_DMSO_T120_PMA	whole_blood_only	NA	NA	NA	-1.60145	-5.73282	3.95048e-07
chr1	56511276	56511765	RPL21P23	T30_DMSO_T120_PMA	whole_blood_only	NA	NA	NA	-3.10987	-5.7299	4.01647e-07
chr1	65055295	65056782	MIR3671	T30_DMSO_T120_PMA	whole_blood_only	NA	NA	NA	1.91238	5.72844	4.0461e-07
chr9	78103703	78104764	LOC107987031	T30_DMSO_T120_PMA	whole_blood_only	NA	NA	NA	1.58884	5.7281	4.05176e-07
chr3	155078584	155079323	MME	T30_DMSO_T120_PMA	whole_blood_only	NA	NA	NA	1.78665	5.7267	4.07517e-07
chr12	94266374	94267424	LOC124902987	T30_DMSO_T120_PMA	whole_blood_only	NA	NA	NA	2.44572	5.72619	4.08356e-07
chr12	40285510	40286984	LRRK2	T30_DMSO_T120_PMA	whole_blood_only	NA	NA	NA	2.02634	5.72529	4.10159e-07
chr3	31547394	31548083	STT3B	T30_DMSO_T120_PMA	whole_blood_only	NA	NA	NA	-1.69112	-5.72286	4.15539e-07
chr2	12415367	12417234	RNU6-843P	T30_DMSO_T120_PMA	whole_blood_only	NA	NA	NA	1.74858	5.72235	4.16524e-07
chr1	88801459	88802643	LOC124904214	T30_DMSO_T120_PMA	whole_blood_only	NA	NA	NA	2.02888	5.72197	4.17219e-07
chr16	81863083	81863956	LOC124903731	T30_DMSO_T120_PMA	whole_blood_only	NA	NA	NA	1.81628	5.72173	4.17532e-07
chr1	239815674	239816739	LOC124904567	T30_DMSO_T120_PMA	whole_blood_only	NA	NA	NA	2.02018	5.71773	4.26162e-07
chr12	121786437	121786839	SETD1B	T30_DMSO_T120_PMA	whole_blood_only	NA	NA	NA	-2.11081	-5.71732	4.26933e-07
chr13	108326168	108326810	LOC105370355	T30_DMSO_T120_PMA	whole_blood_only	NA	NA	NA	1.8479	5.71662	4.28434e-07
chr2	197152089	197153462	ANKRD44-AS1	T30_DMSO_T90_PMA	whole_blood_only	NA	NA	NA	1.59592	5.71656	5.06303e-07
chr16	81625651	81627097	LOC105371362	T30_DMSO_T120_PMA	whole_blood_only	NA	NA	NA	-2.44499	-5.71502	4.31824e-07
chr6	63518699	63520128	RPL7AP34	T30_DMSO_T120_PMA	whole_blood_only	NA	NA	NA	1.59129	5.71394	4.34149e-07
chr15	92921494	92922944	MIR3175	T30_DMSO_T120_PMA	whole_blood_only	NA	NA	NA	-1.64072	-5.71189	4.38607e-07
chr20	1897237	1898594	SIRPA	T30_DMSO_T120_PMA	whole_blood_only	NA	NA	NA	-2.25142	-5.70818	4.47724e-07
chr20	8433510	8436014	LOC124900459	T30_DMSO_T120_PMA	whole_blood_only	NA	NA	NA	1.91514	5.70799	4.47956e-07
chr4	184328007	184328767	MYL12BP2	T30_DMSO_T120_PMA	whole_blood_only	NA	NA	NA	-1.7953	-5.70505	4.54638e-07
chr2	108593914	108595410	LIMS1	T30_DMSO_T120_PMA	whole_blood_only	NA	NA	NA	-1.55122	-5.70325	4.59182e-07
chr2	38387855	38389188	ATL2	T30_DMSO_T120_PMA	whole_blood_only	NA	NA	NA	1.88305	5.6962	4.76511e-07
chr1	208591971	208592819	LINC01735	T30_DMSO_T120_PMA	whole_blood_only	NA	NA	NA	2.26691	5.69536	4.78576e-07
chr9	109012098	109012756	CTNNAL1	T30_DMSO_T120_PMA	whole_blood_only	NA	NA	NA	-2.19574	-5.6921	4.87211e-07
chr2	43293521	43294475	LINC01126	T30_DMSO_T120_PMA	whole_blood_only	NA	NA	NA	-2.27734	-5.69042	4.9143e-07
chr17	18300833	18301581	RPL7AP65	T30_DMSO_T120_PMA	whole_blood_only	NA	NA	NA	2.10037	5.68929	4.944e-07
chr10	26755338	26756604	LOC124900293	T30_DMSO_T120_PMA	whole_blood_only	NA	NA	NA	1.66386	5.6885	4.96384e-07
chr13	33787109	33787900	RFC3	T30_DMSO_T120_PMA	whole_blood_only	NA	NA	NA	1.94139	5.68827	4.96675e-07
chr14	64673132	64674494	PLEKHG3	T30_DMSO_T120_PMA	whole_blood_only	NA	NA	NA	1.99414	5.68711	4.99532e-07
chr20	8601857	8603333	LOC124904868	T30_DMSO_T120_PMA	whole_blood_only	NA	NA	NA	1.65694	5.68524	5.04424e-07
chr2	231611900	231612941	LOC105373928	T30_DMSO_T120_PMA	whole_blood_only	NA	NA	NA	-1.68892	-5.68459	5.06043e-07
chr2	151423323	151424480	RIF1	T30_DMSO_T120_PMA	whole_blood_only	NA	NA	NA	-2.48551	-5.68419	5.06923e-07
chr6	109881924	109882811	GPR6	T30_DMSO_T120_PMA	whole_blood_only	NA	NA	NA	1.80234	5.68366	5.08126e-07
chr10	72483412	72484479	SNX19P4	T30_DMSO_T120_PMA	whole_blood_only	NA	NA	NA	1.56064	5.67734	5.26581e-07
chr11	86003613	86005292	LOC124902730	T30_DMSO_T120_PMA	whole_blood_only	NA	NA	NA	1.78519	5.67727	5.26581e-07
chr5	1479515	1480823	LOC124901162	T30_DMSO_T120_PMA	whole_blood_only	NA	NA	NA	-2.19207	-5.67638	5.2902e-07
chr17	29748924	29749668	LOC100421100	T30_DMSO_T120_PMA	whole_blood_only	NA	NA	NA	1.82207	5.67543	5.31323e-07
chr9	77944141	77946516	LOC107987081	T30_DMSO_T90_PMA	whole_blood_only	NA	NA	NA	1.51243	5.67478	6.29059e-07
chr2	47456772	47458018	MSH2	T30_DMSO_T120_PMA	whole_blood_only	NA	NA	NA	1.88337	5.67372	5.36324e-07
chr11	16806878	16808034	RN7SKP90	T30_DMSO_T120_PMA	whole_blood_only	NA	NA	NA	1.72852	5.67248	5.39818e-07
chr8	96812733	96813495	LOC124901985	T30_DMSO_T120_PMA	whole_blood_only	NA	NA	NA	1.80257	5.6724	5.39818e-07
chr9	93146622	93147140	LOC124902213	T30_DMSO_T120_PMA	whole_blood_only	NA	NA	NA	-2.65239	-5.67196	5.40868e-07
chr17	51096162	51098361	LOC124904125	T30_DMSO_T60_PMA	whole_blood_only	NA	NA	NA	-1.61954	-5.66904	7.50876e-07
chr13	79480645	79482056	NDFIP2-AS1	T30_DMSO_T120_PMA	whole_blood_only	NA	NA	NA	-2.70402	-5.66837	5.51991e-07
chr13	109653977	109655598	LOC124903210	T30_DMSO_T120_PMA	whole_blood_only	NA	NA	NA	1.90724	5.66603	5.59245e-07
chr11	35029549	35031164	LOC105376626	T30_DMSO_T120_PMA	whole_blood_only	NA	NA	NA	-1.86929	-5.66568	5.60049e-07
chr17	8417546	8418383	NDEL1	T30_DMSO_T120_PMA	whole_blood_only	NA	NA	NA	1.70815	5.66495	5.62108e-07
chr2	55292032	55292974	PRORSD1P	T30_DMSO_T90_PMA	whole_blood_only	NA	NA	NA	1.65045	5.66358	6.65054e-07
chr18	79791206	79793276	KCNG2	T30_DMSO_T120_PMA	whole_blood_only	NA	NA	NA	1.58397	5.66092	5.74105e-07
chr11	10454927	10455341	AMPD3	T30_DMSO_T120_PMA	whole_blood_only	NA	NA	NA	-2.41301	-5.65891	5.80531e-07
chr22	38981617	38982679	APOBEC3B	T30_DMSO_T120_PMA	whole_blood_only	NA	NA	NA	-1.62783	-5.65771	5.83419e-07
chr3	48613988	48614585	UQCRC1	T30_DMSO_T120_PMA	whole_blood_only	NA	NA	NA	-2.09346	-5.65762	5.83419e-07
chr5	176653286	176653943	TSPAN17	T30_DMSO_T120_PMA	whole_blood_only	NA	NA	NA	-2.96989	-5.65754	5.83419e-07
chr1	8438389	8439736	RERE-AS1	T30_DMSO_T120_PMA	whole_blood_only	NA	NA	NA	1.65698	5.6555	5.89366e-07
chr8	67383900	67384654	RPL17P31	T30_DMSO_T90_PMA	whole_blood_only	NA	NA	NA	1.71944	5.65368	6.9901e-07
chr3	172073209	172075244	FNDC3B	T30_DMSO_T120_PMA	whole_blood_only	NA	NA	NA	-1.57361	-5.65252	5.99293e-07
chr1	186653067	186653797	PTGS2	T30_DMSO_T120_PMA	whole_blood_only	NA	NA	NA	1.53239	5.6519	6.00756e-07
chr8	91030529	91032607	PIP4P2	T30_DMSO_T90_PMA	whole_blood_only	NA	NA	NA	1.69005	5.65173	7.05386e-07
chr19	18848529	18849398	UPF1	T30_DMSO_T120_PMA	whole_blood_only	NA	NA	NA	2.33432	5.65102	6.03468e-07
chrX	12896564	12897384	TLR8	T30_DMSO_T120_PMA	whole_blood_only	NA	NA	NA	2.24186	5.6502	6.05996e-07
chr6	51265185	51266001	LOC100422449	T30_DMSO_T120_PMA	whole_blood_only	NA	NA	NA	2.07666	5.6482	6.12368e-07
chr6	12289060	12290911	LOC124901260	T30_DMSO_T120_PMA	whole_blood_only	NA	NA	NA	-1.58418	-5.64767	6.13916e-07
chr5	141521103	141521731	LOC124901091	T30_DMSO_T120_PMA	whole_blood_only	NA	NA	NA	-2.14342	-5.64675	6.16841e-07
chr12	54306965	54308055	RNU6-950P	T30_DMSO_T120_PMA	whole_blood_only	NA	NA	NA	1.83808	5.64583	6.19781e-07
chr12	52041485	52042597	NR4A1	T30_DMSO_T120_PMA	whole_blood_only	NA	NA	NA	-3.41463	-5.64418	6.24623e-07
chr6	15508206	15509194	LOC105374947	T30_DMSO_T120_PMA	whole_blood_only	NA	NA	NA	-1.64209	-5.64365	6.25938e-07
chr2	16622494	16624066	CYRIA	T30_DMSO_T120_PMA	whole_blood_only	NA	NA	NA	1.95466	5.64358	6.25938e-07
chr22	24145840	24146905	SUSD2	T30_DMSO_T120_PMA	whole_blood_only	NA	NA	NA	2.11267	5.64352	6.25938e-07
chr2	68385184	68385936	LOC101927723	T30_DMSO_T120_PMA	whole_blood_only	NA	NA	NA	-1.88962	-5.64259	6.28944e-07
chr17	29729343	29729696	RPL21P123	T30_DMSO_T120_PMA	whole_blood_only	NA	NA	NA	1.95591	5.64227	6.29751e-07
chr1	199877841	199879711	LOC107985114	T30_DMSO_T120_PMA	whole_blood_only	NA	NA	NA	1.74102	5.64041	6.35834e-07
chr12	122700581	122704178	HCAR2	T30_DMSO_T120_PMA	whole_blood_only	NA	NA	NA	-1.69335	-5.63576	6.52456e-07
chr7	112462062	112463774	IFRD1	T30_DMSO_T120_PMA	whole_blood_only	NA	NA	NA	1.6003	5.63523	6.53924e-07
chr22	45131423	45132561	NUP50-DT	T30_DMSO_T120_PMA	whole_blood_only	NA	NA	NA	1.99487	5.63518	6.53924e-07
chr9	85729620	85731272	AGTPBP1	T30_DMSO_T120_PMA	whole_blood_only	NA	NA	NA	1.51786	5.63296	6.61574e-07
chr6	14638694	14639889	LOC101928354	T30_DMSO_T120_PMA	whole_blood_only	NA	NA	NA	-1.88442	-5.63287	6.61574e-07
chr12	76746368	76747915	RWDD1P3	T30_DMSO_T120_PMA	whole_blood_only	NA	NA	NA	1.56957	5.63129	6.66861e-07
chr1	36034228	36035637	LOC105378647	T30_DMSO_T120_PMA	whole_blood_only	NA	NA	NA	1.67173	5.62991	6.71837e-07
chr13	30845550	30846205	LINC00545	T30_DMSO_T120_PMA	whole_blood_only	NA	NA	NA	2.75605	5.62913	6.73737e-07
chr5	14925329	14926484	SEPHS2P1	T30_DMSO_T120_PMA	whole_blood_only	NA	NA	NA	-3.29136	-5.6291	6.73737e-07
chr11	47946734	47947715	PTPRJ	T30_DMSO_T120_PMA	whole_blood_only	NA	NA	NA	-2.13254	-5.62902	6.73737e-07
chr5	134647798	134649343	SEC24A	T30_DMSO_T120_PMA	whole_blood_only	NA	NA	NA	-1.58465	-5.62866	6.7476e-07
chr1	8427297	8428357	RERE-AS1	T30_DMSO_T120_PMA	whole_blood_only	NA	NA	NA	1.88123	5.62797	6.7705e-07
chr17	6598980	6600098	RNA5SP435	T30_DMSO_T120_PMA	whole_blood_only	NA	NA	NA	1.67342	5.62738	6.78601e-07
chr17	30351212	30352756	RNU6-990P	T30_DMSO_T120_PMA	whole_blood_only	NA	NA	NA	-1.55597	-5.62708	6.79378e-07
chr14	71351559	71353184	LOC729941	T30_DMSO_T120_PMA	whole_blood_only	NA	NA	NA	1.75687	5.62485	6.87427e-07
chr22	31630086	31631359	PISD	T30_DMSO_T60_PMA	whole_blood_only	NA	NA	NA	-1.6405	-5.62375	9.43024e-07
chr6	159700574	159702131	HNRNPH1P1	T30_DMSO_T120_PMA	whole_blood_only	NA	NA	NA	-1.96441	-5.6226	6.94004e-07
chr12	6345169	6346381	LOC112268088	T30_DMSO_T120_PMA	whole_blood_only	NA	NA	NA	-1.70719	-5.62123	6.99108e-07
chr8	107656954	107658182	PGAM1P13	T30_DMSO_T120_PMA	whole_blood_only	NA	NA	NA	2.81868	5.62114	6.99108e-07
chr7	36265290	36266593	KIAA0895	T30_DMSO_T120_PMA	whole_blood_only	NA	NA	NA	1.97004	5.62084	6.995e-07
chr2	10344313	10345449	HPCAL1	T30_DMSO_T120_PMA	whole_blood_only	NA	NA	NA	-2.28071	-5.61971	7.03706e-07
chr10	128219078	128222003	LINC01163	T30_DMSO_T120_PMA	whole_blood_only	NA	NA	NA	-2.73695	-5.61788	7.10759e-07
chr11	123434818	123435769	LOC124902776	T30_DMSO_T120_PMA	whole_blood_only	NA	NA	NA	1.71995	5.61603	7.18019e-07
chr1	109815971	109817029	NDUFA5P10	T30_DMSO_T120_PMA	whole_blood_only	NA	NA	NA	-2.06167	-5.61516	7.21219e-07
chr6	34248257	34249824	SMIM29	T30_DMSO_T120_PMA	whole_blood_only	NA	NA	NA	-1.65308	-5.61358	7.27426e-07
chr11	2932935	2933948	PHLDA2	T30_DMSO_T120_PMA	whole_blood_only	NA	NA	NA	-2.19371	-5.61266	7.30587e-07
chrX	12910582	12911309	TLR8	T30_DMSO_T120_PMA	whole_blood_only	NA	NA	NA	2.5906	5.61263	7.30587e-07
chr1	28258740	28260075	SESN2	T30_DMSO_T120_PMA	whole_blood_only	NA	NA	NA	-1.5093	-5.61053	7.39081e-07
chr5	179827468	179828314	SQSTM1	T30_DMSO_T120_PMA	whole_blood_only	NA	NA	NA	-2.67377	-5.61038	7.39298e-07
chr3	169951891	169952717	LOC100128164	T30_DMSO_T120_PMA	whole_blood_only	NA	NA	NA	-1.6863	-5.60693	7.52867e-07
chr3	177322902	177323601	ASS1P7	T30_DMSO_T120_PMA	whole_blood_only	NA	NA	NA	1.70627	5.60534	7.59397e-07
chr3	183555245	183556260	KLHL6	T30_DMSO_T120_PMA	whole_blood_only	NA	NA	NA	-1.65876	-5.60524	7.59397e-07
chr7	73587574	73589015	TBL2	T30_DMSO_T120_PMA	whole_blood_only	NA	NA	NA	-1.87593	-5.60296	7.68585e-07
chr17	76561080	76561773	SNORD1A	T30_DMSO_T120_PMA	whole_blood_only	NA	NA	NA	2.47935	5.6018	7.73281e-07
chr3	5006737	5007091	BHLHE40-AS1	T30_DMSO_T120_PMA	whole_blood_only	NA	NA	NA	-2.19824	-5.59983	7.80814e-07
chr15	101199546	101200248	CHSY1	T30_DMSO_T90_PMA	whole_blood_only	NA	NA	NA	-1.55205	-5.59965	9.24279e-07
chr5	69316962	69318344	CFL1P5	T30_DMSO_T90_PMA	whole_blood_only	NA	NA	NA	1.66356	5.59935	9.25336e-07
chr18	3051434	3052787	LOC124900407	T30_DMSO_T120_PMA	whole_blood_only	NA	NA	NA	2.05269	5.59931	7.82691e-07
chr17	21145907	21147283	DHRS7B	T30_DMSO_T120_PMA	whole_blood_only	NA	NA	NA	1.81519	5.59919	7.82798e-07
chr8	103030801	103031956	ATP6V1C1	T30_DMSO_T120_PMA	whole_blood_only	NA	NA	NA	-2.31559	-5.59823	7.86668e-07
chr8	55911558	55912352	SNORA1B	T30_DMSO_T120_PMA	whole_blood_only	NA	NA	NA	1.96331	5.59566	7.97051e-07
chr12	53217246	53217909	RARG	T30_DMSO_T120_PMA	whole_blood_only	NA	NA	NA	-1.77412	-5.59486	8.00294e-07
chr4	140103423	140104367	LOC101927516	T30_DMSO_T120_PMA	whole_blood_only	NA	NA	NA	-1.85975	-5.59473	8.00423e-07
chr12	118236811	118237689	RPS2P5	T30_DMSO_T90_PMA	whole_blood_only	NA	NA	NA	1.54107	5.59409	9.48723e-07
chr10	102454005	102455186	C10orf95	T30_DMSO_T120_PMA	whole_blood_only	NA	NA	NA	-1.90363	-5.59056	8.18976e-07
chr19	15641530	15642752	CYP4F3	T30_DMSO_T120_PMA	whole_blood_only	NA	NA	NA	2.14878	5.58552	8.426e-07
chr12	26274504	26275532	LOC105369704	T30_DMSO_T120_PMA	whole_blood_only	NA	NA	NA	-1.72283	-5.58344	8.51806e-07
chr5	17435911	17437554	LINC02218	T30_DMSO_T120_PMA	whole_blood_only	NA	NA	NA	1.94339	5.58179	8.59416e-07
chrX	41240183	41241382	LINC02601	T30_DMSO_T90_PMA	whole_blood_only	NA	NA	NA	1.66461	5.58092	1.01467e-06
chr9	211967	213166	DOCK8-AS1	T30_DMSO_T120_PMA	whole_blood_only	NA	NA	NA	1.74865	5.58056	8.65044e-07
chr12	104546577	104547208	LOC124903004	T30_DMSO_T120_PMA	whole_blood_only	NA	NA	NA	2.11369	5.58011	8.66763e-07
chr20	20785995	20786812	RN7SL607P	T30_DMSO_T120_PMA	whole_blood_only	NA	NA	NA	1.99553	5.57968	8.68432e-07
chr6	87756533	87757664	LOC101928911	T30_DMSO_T120_PMA	whole_blood_only	NA	NA	NA	-1.51877	-5.57826	8.75073e-07
chr17	18157899	18158721	LOC105371567	T30_DMSO_T60_PMA	whole_blood_only	NA	NA	NA	-1.55057	-5.57617	1.18018e-06
chr16	4477977	4478374	NMRAL1	T30_DMSO_T120_PMA	whole_blood_only	NA	NA	NA	-1.95147	-5.57581	8.85968e-07
chr3	31543434	31543928	STT3B	T30_DMSO_T120_PMA	whole_blood_only	NA	NA	NA	-1.95898	-5.57462	8.90756e-07
chr2	174023745	174025407	LINC01960	T30_DMSO_T120_PMA	whole_blood_only	NA	NA	NA	-1.59175	-5.57458	8.90756e-07
chr6	11363954	11365391	NEDD9	T30_DMSO_T120_PMA	whole_blood_only	NA	NA	NA	-1.56038	-5.57331	8.96275e-07
chr16	4631011	4632502	RN7SL850P	T30_DMSO_T120_PMA	whole_blood_only	NA	NA	NA	1.64834	5.57316	8.96481e-07
chr6	110708171	110708860	RPS20P18	T30_DMSO_T120_PMA	whole_blood_only	NA	NA	NA	1.78248	5.57307	8.96481e-07
chr16	48431663	48432627	LOC100526838	T30_DMSO_T120_PMA	whole_blood_only	NA	NA	NA	1.96172	5.57291	8.96799e-07
chr6	127352532	127353462	YWHAZP4	T30_DMSO_T60_PMA	whole_blood_only	NA	NA	NA	1.71435	5.57274	1.19737e-06
chr10	87866983	87868918	PTEN	T30_DMSO_T90_PMA	whole_blood_only	NA	NA	NA	1.62513	5.57086	1.06812e-06
chr10	28400284	28401367	LOC124902596	T30_DMSO_T90_PMA	whole_blood_only	NA	NA	NA	1.713	5.57008	1.07177e-06
chr14	73568118	73570393	ACOT2	T30_DMSO_T120_PMA	whole_blood_only	NA	NA	NA	-2.62724	-5.57002	9.10301e-07
chr20	63977852	63979091	SAMD10	T30_DMSO_T120_PMA	whole_blood_only	NA	NA	NA	-2.55704	-5.56871	9.16127e-07
chr2	28599972	28600823	PLB1	T30_DMSO_T90_PMA	whole_blood_only	NA	NA	NA	1.58994	5.56813	1.0827e-06
chr2	10407838	10409620	LOC124905972	T30_DMSO_T120_PMA	whole_blood_only	NA	NA	NA	-1.55813	-5.56791	9.19816e-07
chr15	92906689	92907535	MIR3175	T30_DMSO_T120_PMA	whole_blood_only	NA	NA	NA	-1.62362	-5.56636	9.26504e-07
chr15	70140523	70142972	LOC107984734	T30_DMSO_T120_PMA	whole_blood_only	NA	NA	NA	-1.67504	-5.56531	9.31575e-07
chr5	91182192	91184396	LOC107986433	T30_DMSO_T120_PMA	whole_blood_only	NA	NA	NA	1.64123	5.56395	9.38311e-07
chr7	139859769	139860805	LOC107986853	T30_DMSO_T90_PMA	whole_blood_only	NA	NA	NA	1.58697	5.56386	1.10427e-06
chr19	16315562	16317012	KLF2	T30_DMSO_T120_PMA	whole_blood_only	NA	NA	NA	1.62645	5.56208	9.47771e-07
chr1	198670742	198671790	PEBP1P3	T30_DMSO_T60_PMA	whole_blood_only	NA	NA	NA	1.50483	5.56205	1.25708e-06
chr5	180518836	180519755	LOC100329129	T30_DMSO_T120_PMA	whole_blood_only	NA	NA	NA	1.72382	5.56181	9.47771e-07
chr2	233350378	233351624	SAG	T30_DMSO_T120_PMA	whole_blood_only	NA	NA	NA	-1.50677	-5.55887	9.623e-07
chr12	80939049	80940705	LIN7A	T30_DMSO_T120_PMA	whole_blood_only	NA	NA	NA	1.62482	5.55391	9.88384e-07
chr20	10789720	10790690	LOC107985398	T30_DMSO_T120_PMA	whole_blood_only	NA	NA	NA	1.903	5.55367	9.88834e-07
chr7	2018666	2020334	LOC124901573	T30_DMSO_T120_PMA	whole_blood_only	NA	NA	NA	-1.9208	-5.55363	9.88834e-07
chr4	184781634	184783325	SLED1	T30_DMSO_T120_PMA	whole_blood_only	NA	NA	NA	1.95063	5.55274	9.92818e-07
chr14	95183522	95184513	DICER1-AS1	T30_DMSO_T120_PMA	whole_blood_only	NA	NA	NA	2.31857	5.55247	9.93781e-07
chr14	59699322	59700574	MIR5586	T30_DMSO_T120_PMA	whole_blood_only	NA	NA	NA	2.10129	5.55176	9.97305e-07
chr1	207248846	207249642	C4BPAP2	T30_DMSO_T120_PMA	whole_blood_only	NA	NA	NA	-1.77672	-5.55018	1.00524e-06
chr11	128713290	128714175	FLI1	T30_DMSO_T60_PMA	whole_blood_only	NA	NA	NA	1.63486	5.54994	1.33847e-06
chr20	23156116	23156785	RNA5SP478	T30_DMSO_T120_PMA	whole_blood_only	NA	NA	NA	-2.62812	-5.54977	1.00701e-06
chr16	87853452	87854694	MIR11401	T30_DMSO_T120_PMA	whole_blood_only	NA	NA	NA	-1.79318	-5.54697	1.02017e-06
chr21	41354506	41356118	MX2	T30_DMSO_T120_PMA	whole_blood_only	NA	NA	NA	1.74977	5.54693	1.02017e-06
chr8	81127108	81127959	PAG1	T30_DMSO_T120_PMA	whole_blood_only	NA	NA	NA	-1.65608	-5.5446	1.03267e-06
chr5	40848572	40849868	CARD6	T30_DMSO_T120_PMA	whole_blood_only	NA	NA	NA	1.53316	5.54422	1.03433e-06
chr19	6273419	6274514	MLLT1	T30_DMSO_T120_PMA	whole_blood_only	NA	NA	NA	1.86115	5.54292	1.04035e-06
chr17	64974404	64976238	AMZ2P1	T30_DMSO_T120_PMA	whole_blood_only	NA	NA	NA	-1.65398	-5.54232	1.04337e-06
chr13	33743673	33745050	LOC107984551	T30_DMSO_T120_PMA	whole_blood_only	NA	NA	NA	1.85103	5.53944	1.05894e-06
chr5	80623395	80624316	LINC01337	T30_DMSO_T120_PMA	whole_blood_only	NA	NA	NA	1.78844	5.53784	1.06693e-06
chr12	64625164	64626156	MIR548Z	T30_DMSO_T120_PMA	whole_blood_only	NA	NA	NA	-1.63609	-5.53462	1.08488e-06
chr6	137239713	137240598	IFNGR1	T30_DMSO_T60_PMA	whole_blood_only	NA	NA	NA	1.57367	5.53405	1.44758e-06
chr17	1589963	1590591	RN7SL105P	T30_DMSO_T120_PMA	whole_blood_only	NA	NA	NA	-2.70147	-5.53359	1.09008e-06
chr6	136365465	136366634	RPLP1P8	T30_DMSO_T120_PMA	whole_blood_only	NA	NA	NA	1.72538	5.53288	1.0924e-06
chr9	112384683	112385220	PTBP3	T30_DMSO_T120_PMA	whole_blood_only	NA	NA	NA	1.62379	5.53274	1.0924e-06
chr1	231529610	231530401	TSNAX	T30_DMSO_T120_PMA	whole_blood_only	NA	NA	NA	1.70718	5.53265	1.0924e-06
chr2	101930948	101931947	LINC01127	T30_DMSO_T90_PMA	whole_blood_only	NA	NA	NA	1.70949	5.53038	1.30304e-06
chr2	27859853	27860824	RBKS	T30_DMSO_T120_PMA	whole_blood_only	NA	NA	NA	-2.18124	-5.52969	1.10975e-06
chr1	167612097	167612996	RCSD1	T30_DMSO_T120_PMA	whole_blood_only	NA	NA	NA	1.77097	5.5278	1.11938e-06
chr10	45462075	45463903	LOC105378286	T30_DMSO_T120_PMA	whole_blood_only	NA	NA	NA	2.00443	5.52662	1.1257e-06
chr15	64058698	64059755	DAPK2	T30_DMSO_T120_PMA	whole_blood_only	NA	NA	NA	2.0199	5.52648	1.12597e-06
chr2	40479827	40480814	SLC8A1	T30_DMSO_T90_PMA	whole_blood_only	NA	NA	NA	1.75587	5.52627	1.33019e-06
chr3	10192027	10193286	LOC124906338	T30_DMSO_T120_PMA	whole_blood_only	NA	NA	NA	-2.34264	-5.52603	1.12825e-06
chr12	93847554	93849120	RN7SL630P	T30_DMSO_T120_PMA	whole_blood_only	NA	NA	NA	1.58057	5.52536	1.13134e-06
chr19	51754008	51754553	FPR1	T30_DMSO_T120_PMA	whole_blood_only	NA	NA	NA	2.00759	5.52339	1.14289e-06
chr5	38955427	38956359	AIG1P1	T30_DMSO_T90_PMA	whole_blood_only	NA	NA	NA	1.8138	5.52325	1.35192e-06
chr1	110319154	110320355	LOC124904276	T30_DMSO_T120_PMA	whole_blood_only	NA	NA	NA	1.51311	5.5225	1.14745e-06
chr21	37863883	37864530	KCNJ6	T30_DMSO_T120_PMA	whole_blood_only	NA	NA	NA	-1.54629	-5.52052	1.15987e-06
chr8	134023384	134024265	LOC100419617	T30_DMSO_T90_PMA	whole_blood_only	NA	NA	NA	1.58142	5.51888	1.38241e-06
chr17	7841462	7845264	LOC124904106	T30_DMSO_T120_PMA	whole_blood_only	NA	NA	NA	-1.74087	-5.51875	1.16971e-06
chr9	19113838	19115222	PLIN2	T30_DMSO_T120_PMA	whole_blood_only	NA	NA	NA	-3.39808	-5.51694	1.17863e-06
chr1	158808974	158810965	OR10AA1P	T30_DMSO_T120_PMA	whole_blood_only	NA	NA	NA	2.01592	5.51641	1.18155e-06
chr14	77085844	77086743	LINC02289	T30_DMSO_T120_PMA	whole_blood_only	NA	NA	NA	1.72477	5.51555	1.18675e-06
chr4	73740253	73745427	CXCL8	T30_DMSO_T120_PMA	whole_blood_only	NA	NA	NA	-2.5587	-5.51364	1.19765e-06
chr9	98230863	98233132	LOC100131625	T30_DMSO_T120_PMA	whole_blood_only	NA	NA	NA	-1.74246	-5.51278	1.20231e-06
chr11	73461497	73462621	RELT	T30_DMSO_T120_PMA	whole_blood_only	NA	NA	NA	1.86576	5.51134	1.21096e-06
chr13	30661989	30663025	TRN-GTT2-4	T30_DMSO_T120_PMA	whole_blood_only	NA	NA	NA	1.64022	5.50851	1.22924e-06
chr10	89384492	89385617	IFIT1B	T30_DMSO_T120_PMA	whole_blood_only	NA	NA	NA	1.64485	5.50819	1.2308e-06
chr4	105060510	105062015	LOC100288146	T30_DMSO_T60_PMA	whole_blood_only	NA	NA	NA	1.68705	5.50789	1.64424e-06
chrX	155611139	155613349	TMLHE	T30_DMSO_T120_PMA	whole_blood_only	NA	NA	NA	1.56643	5.50698	1.23737e-06
chr1	192811500	192813983	RGS2	T30_DMSO_T120_PMA	whole_blood_only	NA	NA	NA	1.72634	5.50542	1.24769e-06
chr2	12480166	12482227	LOC107985853	T30_DMSO_T120_PMA	whole_blood_only	NA	NA	NA	1.86292	5.50526	1.24815e-06
chr16	8748085	8749993	LOC107984840	T30_DMSO_T120_PMA	whole_blood_only	NA	NA	NA	2.29914	5.50312	1.26205e-06
chr1	185291458	185295501	LOC105371651	T30_DMSO_T60_PMA	whole_blood_only	NA	NA	NA	-1.83179	-5.5029	1.68425e-06
chr2	156396165	156396821	TRA-CGC3-1	T30_DMSO_T120_PMA	whole_blood_only	NA	NA	NA	1.77255	5.50281	1.26363e-06
chr10	117397806	117398626	PDZD8	T30_DMSO_T120_PMA	whole_blood_only	NA	NA	NA	2.05254	5.49911	1.28753e-06
chr8	47523363	47524646	LOC100420054	T30_DMSO_T120_PMA	whole_blood_only	NA	NA	NA	1.78794	5.4988	1.2886e-06
chr17	34378379	34379376	CCL1	T30_DMSO_T90_PMA	whole_blood_only	NA	NA	NA	1.67974	5.49874	1.52805e-06
chr2	37628878	37630073	CDC42EP3	T30_DMSO_T120_PMA	whole_blood_only	NA	NA	NA	-2.08932	-5.4972	1.29896e-06
chr14	55131188	55132427	LGALS3	T30_DMSO_T120_PMA	whole_blood_only	NA	NA	NA	-1.86566	-5.49546	1.31046e-06
chr22	37266789	37268319	LOC107985576	T30_DMSO_T120_PMA	whole_blood_only	NA	NA	NA	1.82605	5.49377	1.32235e-06
chr14	93111600	93112007	ITPK1	T30_DMSO_T120_PMA	whole_blood_only	NA	NA	NA	2.97333	5.49214	1.3332e-06
chr21	17753417	17755013	LOC124900465	T30_DMSO_T60_PMA	whole_blood_only	NA	NA	NA	1.53094	5.49175	1.78409e-06
chr6	109891772	109892582	GPR6	T30_DMSO_T120_PMA	whole_blood_only	NA	NA	NA	1.82772	5.49089	1.3413e-06
chrX	7252063	7252761	STS	T30_DMSO_T120_PMA	whole_blood_only	NA	NA	NA	2.55307	5.49072	1.34187e-06
chr11	10611956	10613164	LYVE1	T30_DMSO_T120_PMA	whole_blood_only	NA	NA	NA	1.73649	5.49048	1.34298e-06
chr3	127678097	127679544	ABTB1	T30_DMSO_T120_PMA	whole_blood_only	NA	NA	NA	2.09565	5.4896	1.34899e-06
chr5	37722728	37723759	RNU6-484P	T30_DMSO_T120_PMA	whole_blood_only	NA	NA	NA	-2.10618	-5.48928	1.35075e-06
chr4	54761395	54762613	LOC105377657	T30_DMSO_T120_PMA	whole_blood_only	NA	NA	NA	1.92674	5.48744	1.36412e-06
chr5	40446720	40447574	LOC124900967	T30_DMSO_T120_PMA	whole_blood_only	NA	NA	NA	-2.09865	-5.48668	1.36934e-06
chr2	38266372	38267161	LOC105374467	T30_DMSO_T120_PMA	whole_blood_only	NA	NA	NA	-2.39507	-5.48589	1.37474e-06
chr8	107642316	107642933	PGAM1P13	T30_DMSO_T120_PMA	whole_blood_only	NA	NA	NA	2.54933	5.48481	1.38247e-06
chr5	56685079	56686992	C5orf67	T30_DMSO_T120_PMA	whole_blood_only	NA	NA	NA	2.19055	5.48337	1.39229e-06
chr13	51826722	51827684	DHRS12	T30_DMSO_T120_PMA	whole_blood_only	NA	NA	NA	2.09248	5.48281	1.39598e-06
chr16	65405317	65406368	LINC00922	T30_DMSO_T120_PMA	whole_blood_only	NA	NA	NA	2.01799	5.4826	1.39621e-06
chrX	71171161	71172589	LOC124905197	T30_DMSO_T120_PMA	whole_blood_only	NA	NA	NA	2.17872	5.48259	1.39621e-06
chr7	96314063	96315048	RNU6-532P	T30_DMSO_T120_PMA	whole_blood_only	NA	NA	NA	-2.5436	-5.47677	1.43919e-06
chr16	31382478	31384307	ITGAD	T30_DMSO_T120_PMA	whole_blood_only	NA	NA	NA	-2.4048	-5.47634	1.44193e-06
chr6	118745729	118747016	SELENOKP3	T30_DMSO_T120_PMA	whole_blood_only	NA	NA	NA	1.73347	5.47614	1.44283e-06
chr1	48226988	48228275	SLC5A9	T30_DMSO_T120_PMA	whole_blood_only	NA	NA	NA	1.9348	5.47588	1.4442e-06
chr3	128878661	128880195	ACAD9-DT	T30_DMSO_T120_PMA	whole_blood_only	NA	NA	NA	-1.65947	-5.47089	1.48312e-06
chr1	41805997	41807369	LOC124904160	T30_DMSO_T120_PMA	whole_blood_only	NA	NA	NA	-3.40105	-5.46984	1.48965e-06
chr19	8486871	8488328	PRAM1	T30_DMSO_T120_PMA	whole_blood_only	NA	NA	NA	-1.87972	-5.46856	1.49636e-06
chr8	133068125	133069408	SLA	T30_DMSO_T120_PMA	whole_blood_only	NA	NA	NA	-1.59762	-5.46826	1.49636e-06
chr15	49972991	49974291	RNA5SP394	T30_DMSO_T120_PMA	whole_blood_only	NA	NA	NA	1.99396	5.46822	1.49636e-06
chr8	116115263	116117404	RNA5SP276	T30_DMSO_T120_PMA	whole_blood_only	NA	NA	NA	1.71924	5.46756	1.50109e-06
chr5	10632141	10632733	ANKRD33B	T30_DMSO_T120_PMA	whole_blood_only	NA	NA	NA	-1.76866	-5.46738	1.50184e-06
chr1	175998350	175999929	SCARNA3	T30_DMSO_T120_PMA	whole_blood_only	NA	NA	NA	1.67205	5.46652	1.50843e-06
chr6	127192555	127193689	LOC105377989	T30_DMSO_T120_PMA	whole_blood_only	NA	NA	NA	2.14913	5.46607	1.51144e-06
chr6	13275183	13275660	LOC100130357	T30_DMSO_T120_PMA	whole_blood_only	NA	NA	NA	-2.80586	-5.46586	1.51247e-06
chr8	79832859	79834241	RNU7-85P	T30_DMSO_T120_PMA	whole_blood_only	NA	NA	NA	1.84131	5.46539	1.51566e-06
chr4	165299146	165299808	LOC124900915	T30_DMSO_T120_PMA	whole_blood_only	NA	NA	NA	1.641	5.46483	1.51871e-06
chr8	1755269	1756109	LOC105377778	T30_DMSO_T120_PMA	whole_blood_only	NA	NA	NA	-2.52208	-5.46457	1.51962e-06
chr1	153360318	153362128	S100A9	T30_DMSO_T120_PMA	whole_blood_only	NA	NA	NA	2.39417	5.46173	1.54176e-06
chr22	49935776	49936688	CRELD2	T30_DMSO_T120_PMA	whole_blood_only	NA	NA	NA	-1.75154	-5.45971	1.55701e-06
chr15	98901403	98901925	LOC124903561	T30_DMSO_T120_PMA	whole_blood_only	NA	NA	NA	2.20486	5.45697	1.57956e-06
chr21	44352900	44355785	TRPM2	T30_DMSO_T120_PMA	whole_blood_only	NA	NA	NA	-1.6446	-5.45434	1.60144e-06
chr6	44246161	44247985	HSP90AB1	T30_DMSO_T120_PMA	whole_blood_only	NA	NA	NA	-1.85919	-5.45403	1.60348e-06
chr19	51122757	51125126	SIGLEC9	T30_DMSO_T120_PMA	whole_blood_only	NA	NA	NA	2.11357	5.45321	1.61009e-06
chr9	120676363	120677732	MEGF9	T30_DMSO_T60_PMA	whole_blood_only	NA	NA	NA	1.56101	5.45262	2.14952e-06
chr10	110535854	110536990	RPL7P35	T30_DMSO_T120_PMA	whole_blood_only	NA	NA	NA	-2.56961	-5.4524	1.61661e-06
chr11	77473550	77476112	PAK1	T30_DMSO_T120_PMA	whole_blood_only	NA	NA	NA	-1.76374	-5.4515	1.62317e-06
chr1	221014311	221015529	LOC101929750	T30_DMSO_T120_PMA	whole_blood_only	NA	NA	NA	1.55479	5.45075	1.62834e-06
chrUn_KI270755v1	16988	20181	LOC105379565	T30_DMSO_T120_PMA	whole_blood_only	NA	NA	NA	-2.06096	-5.44949	1.63854e-06
chr6	109796624	109797761	FIG4	T30_DMSO_T120_PMA	whole_blood_only	NA	NA	NA	1.86395	5.44946	1.63854e-06
chr7	93150374	93150960	SAMD9L	T30_DMSO_T120_PMA	whole_blood_only	NA	NA	NA	2.04126	5.44911	1.64093e-06
chr6	31568322	31569236	LOC100287329	T30_DMSO_T120_PMA	whole_blood_only	NA	NA	NA	-1.67052	-5.44792	1.65104e-06
chr1	247455752	247457120	OR2B11	T30_DMSO_T120_PMA	whole_blood_only	NA	NA	NA	1.91088	5.44734	1.65476e-06
chr7	141864620	141865681	OR9A3P	T30_DMSO_T120_PMA	whole_blood_only	NA	NA	NA	-2.04483	-5.4469	1.65805e-06
chr20	1490886	1492646	SIRPB2	T30_DMSO_T120_PMA	whole_blood_only	NA	NA	NA	2.2155	5.44676	1.65854e-06
chr22	36404960	36406415	RPS15AP38	T30_DMSO_T120_PMA	whole_blood_only	NA	NA	NA	1.51123	5.44557	1.6688e-06
chr1	207495412	207496952	CR1	T30_DMSO_T90_PMA	whole_blood_only	NA	NA	NA	1.75313	5.4445	1.99472e-06
chr3	184804864	184806225	VPS8	T30_DMSO_T120_PMA	whole_blood_only	NA	NA	NA	1.63706	5.44266	1.69539e-06
chr5	50653429	50654857	PARP8	T30_DMSO_T120_PMA	whole_blood_only	NA	NA	NA	1.64715	5.44207	1.70016e-06
chr8	102862440	102863468	AZIN1	T30_DMSO_T120_PMA	whole_blood_only	NA	NA	NA	-1.58965	-5.44179	1.70201e-06
chr13	46366051	46366831	RNU2-6P	T30_DMSO_T120_PMA	whole_blood_only	NA	NA	NA	1.83483	5.44117	1.70712e-06
chr14	71333024	71334208	LOC729941	T30_DMSO_T120_PMA	whole_blood_only	NA	NA	NA	1.77578	5.44009	1.71662e-06
chr1	176118939	176120008	COP1	T30_DMSO_T120_PMA	whole_blood_only	NA	NA	NA	1.87941	5.43876	1.72857e-06
chr20	43955162	43955875	TOX2	T30_DMSO_T120_PMA	whole_blood_only	NA	NA	NA	-1.768	-5.43658	1.74805e-06
chr12	81933967	81935001	LINC02426	T30_DMSO_T120_PMA	whole_blood_only	NA	NA	NA	1.55674	5.43614	1.75061e-06
chr3	151230368	151231651	GPR171	T30_DMSO_T120_PMA	whole_blood_only	NA	NA	NA	1.66014	5.43502	1.76081e-06
chr8	133341050	133341798	RPL32P20	T30_DMSO_T60_PMA	whole_blood_only	NA	NA	NA	1.60639	5.43362	2.33445e-06
chr7	40276301	40277024	LOC105375245	T30_DMSO_T120_PMA	whole_blood_only	NA	NA	NA	2.05436	5.43346	1.77452e-06
chr3	39254993	39256395	LOC102724104	T30_DMSO_T120_PMA	whole_blood_only	NA	NA	NA	1.59634	5.43101	1.79807e-06
chr22	38977066	38977624	APOBEC3B	T30_DMSO_T120_PMA	whole_blood_only	NA	NA	NA	-2.12926	-5.43037	1.80364e-06
chr1	35799961	35800838	AGO4	T30_DMSO_T120_PMA	whole_blood_only	NA	NA	NA	1.7346	5.43013	1.80485e-06
chr5	72936991	72938549	FCHO2	T30_DMSO_T120_PMA	whole_blood_only	NA	NA	NA	2.20202	5.43007	1.80485e-06
chr15	85649237	85649869	RNU6-1280P	T30_DMSO_T120_PMA	whole_blood_only	NA	NA	NA	-1.54214	-5.42985	1.80534e-06
chr14	22427123	22428430	TRD-AS1	T30_DMSO_T120_PMA	whole_blood_only	NA	NA	NA	1.72268	5.42804	1.81959e-06
chr17	4900601	4902129	C17orf107	T30_DMSO_T120_PMA	whole_blood_only	NA	NA	NA	-2.14543	-5.42798	1.81959e-06
chr7	77412931	77413494	LOC101927243	T30_DMSO_T120_PMA	whole_blood_only	NA	NA	NA	-1.95029	-5.42797	1.81959e-06
chr16	17164067	17164927	LOC102723692	T30_DMSO_T120_PMA	whole_blood_only	NA	NA	NA	1.87901	5.42791	1.81959e-06
chr19	51138315	51139931	LOC124904749	T30_DMSO_T120_PMA	whole_blood_only	NA	NA	NA	1.87934	5.42699	1.82708e-06
chr11	35162404	35163600	SNORD164	T30_DMSO_T120_PMA	whole_blood_only	NA	NA	NA	-1.8629	-5.42664	1.82981e-06
chr14	89479608	89480283	LOC107984635	T30_DMSO_T90_PMA	whole_blood_only	NA	NA	NA	-1.66629	-5.42659	2.18543e-06
chr1	81237038	81238572	RN7SKP247	T30_DMSO_T60_PMA	whole_blood_only	NA	NA	NA	1.55905	5.42611	2.41723e-06
chr6	16711521	16713646	ATXN1	T30_DMSO_T120_PMA	whole_blood_only	NA	NA	NA	-1.51887	-5.42593	1.83618e-06
chr9	68978050	68978753	LOC101927069	T30_DMSO_T120_PMA	whole_blood_only	NA	NA	NA	1.74911	5.42425	1.85254e-06
chr3	177602487	177603891	LOC124900562	T30_DMSO_T120_PMA	whole_blood_only	NA	NA	NA	1.95065	5.42148	1.87969e-06
chr22	24427086	24428609	ADORA2A	T30_DMSO_T120_PMA	whole_blood_only	NA	NA	NA	-2.00412	-5.41901	1.90299e-06
chr10	103185775	103186444	MARCKSL1P1	T30_DMSO_T90_PMA	whole_blood_only	NA	NA	NA	1.6052	5.41815	2.28008e-06
chr9	120896700	120897766	PHF19	T30_DMSO_T120_PMA	whole_blood_only	NA	NA	NA	-3.20612	-5.41749	1.91823e-06
chr11	67283227	67284460	ANKRD13D	T30_DMSO_T120_PMA	whole_blood_only	NA	NA	NA	2.25251	5.41723	1.92012e-06
chr15	68008850	68009876	LOC100286942	T30_DMSO_T120_PMA	whole_blood_only	NA	NA	NA	2.19203	5.41678	1.92402e-06
chrX	12905844	12907364	TLR8	T30_DMSO_T120_PMA	whole_blood_only	NA	NA	NA	1.90162	5.4144	1.9468e-06
chr1	204523680	204524426	MDM4	T30_DMSO_T120_PMA	whole_blood_only	NA	NA	NA	-1.92012	-5.41407	1.94948e-06
chr18	10593051	10594738	LOC124904248	T30_DMSO_T120_PMA	whole_blood_only	NA	NA	NA	1.88721	5.41288	1.95957e-06
chr7	24907123	24908609	SNRPCP19	T30_DMSO_T120_PMA	whole_blood_only	NA	NA	NA	-2.48021	-5.411	1.9792e-06
chr21	38804694	38806378	ETS2	T30_DMSO_T120_PMA	whole_blood_only	NA	NA	NA	-1.80169	-5.41038	1.98415e-06
chr16	84911521	84912538	LOC123862	T30_DMSO_T120_PMA	whole_blood_only	NA	NA	NA	2.04926	5.40995	1.9871e-06
chr7	55509200	55510002	VOPP1	T30_DMSO_T120_PMA	whole_blood_only	NA	NA	NA	-2.21523	-5.40692	2.01884e-06
chrX	150735688	150736994	CYP2C64P	T30_DMSO_T120_PMA	whole_blood_only	NA	NA	NA	2.18318	5.40621	2.02489e-06
chr5	14571213	14573161	OTULINL	T30_DMSO_T90_PMA	whole_blood_only	NA	NA	NA	1.56928	5.40613	2.41189e-06
chr17	78861884	78862752	LOC124904068	T30_DMSO_T120_PMA	whole_blood_only	NA	NA	NA	-2.51041	-5.40229	2.06703e-06
chr1	158812280	158813689	OR10AA1P	T30_DMSO_T120_PMA	whole_blood_only	NA	NA	NA	1.98955	5.40225	2.06703e-06
chr2	70523327	70524676	LOC124907824	T30_DMSO_T120_PMA	whole_blood_only	NA	NA	NA	1.6953	5.40179	2.07029e-06
chr1	247417545	247418346	NLRP3	T30_DMSO_T120_PMA	whole_blood_only	NA	NA	NA	2.11388	5.40144	2.07336e-06
chr1	158793134	158794404	OR2AQ1P	T30_DMSO_T90_PMA	whole_blood_only	NA	NA	NA	1.58739	5.39998	2.49021e-06
chr1	10151113	10151848	RNU6-828P	T30_DMSO_T120_PMA	whole_blood_only	NA	NA	NA	1.87338	5.39908	2.09877e-06
chr5	40355756	40356981	LOC105374736	T30_DMSO_T120_PMA	whole_blood_only	NA	NA	NA	1.6936	5.39825	2.10697e-06
chr19	19443945	19445452	MIR640	T30_DMSO_T120_PMA	whole_blood_only	NA	NA	NA	-1.53983	-5.39819	2.10697e-06
chr17	1562040	1563172	PITPNA	T30_DMSO_T60_PMA	whole_blood_only	NA	NA	NA	-1.64774	-5.39812	2.74329e-06
chr11	33210612	33211896	RPL29P23	T30_DMSO_T120_PMA	whole_blood_only	NA	NA	NA	1.74704	5.39692	2.12e-06
chr2	189572516	189573808	SLC40A1	T30_DMSO_T120_PMA	whole_blood_only	NA	NA	NA	1.58126	5.39616	2.12689e-06
chr10	79344840	79345558	PPIF	T30_DMSO_T120_PMA	whole_blood_only	NA	NA	NA	-2.24166	-5.39553	2.13326e-06
chr18	77094858	77096131	LOC124904328	T30_DMSO_T120_PMA	whole_blood_only	NA	NA	NA	-1.68957	-5.3916	2.17628e-06
chr21	41395979	41398002	MX2	T30_DMSO_T120_PMA	whole_blood_only	NA	NA	NA	1.66234	5.38723	2.22433e-06
chr16	12613458	12614399	LOC105371088	T30_DMSO_T120_PMA	whole_blood_only	NA	NA	NA	-3.27444	-5.38659	2.23117e-06
chr15	42493353	42494207	ZNF106	T30_DMSO_T90_PMA	whole_blood_only	NA	NA	NA	1.61206	5.38643	2.66141e-06
chr1	161560976	161563202	FCGR3A	T30_DMSO_T120_PMA	whole_blood_only	NA	NA	NA	1.72129	5.3842	2.25883e-06
chr19	48878311	48878991	PPP1R15A	T30_DMSO_T120_PMA	whole_blood_only	NA	NA	NA	-2.9584	-5.38403	2.2596e-06
chr11	86134592	86135388	RNU6-560P	T30_DMSO_T120_PMA	whole_blood_only	NA	NA	NA	1.79411	5.38327	2.2656e-06
chr8	23547089	23548393	SLC25A37	T30_DMSO_T60_PMA	whole_blood_only	NA	NA	NA	1.71763	5.38246	2.9431e-06
chr10	4053544	4054851	LOC101927964	T30_DMSO_T60_PMA	whole_blood_only	NA	NA	NA	1.55922	5.38241	2.9431e-06
chr7	81151059	81152800	LOC100420647	T30_DMSO_T120_PMA	whole_blood_only	NA	NA	NA	2.06467	5.38152	2.28612e-06
chr9	68975291	68976174	LOC101927069	T30_DMSO_T120_PMA	whole_blood_only	NA	NA	NA	1.83193	5.3813	2.28752e-06
chr2	143145203	143145746	ARHGAP15	T30_DMSO_T120_PMA	whole_blood_only	NA	NA	NA	1.52422	5.38123	2.28752e-06
chr22	37701130	37701877	NOL12	T30_DMSO_T120_PMA	whole_blood_only	NA	NA	NA	-1.81569	-5.38099	2.28952e-06
chr17	7014042	7015844	C17orf49	T30_DMSO_T120_PMA	whole_blood_only	NA	NA	NA	-1.74246	-5.37896	2.31214e-06
chr7	73717664	73718854	STX1A	T30_DMSO_T120_PMA	whole_blood_only	NA	NA	NA	-2.56264	-5.37859	2.31578e-06
chr12	111396866	111397952	LINC02356	T30_DMSO_T120_PMA	whole_blood_only	NA	NA	NA	-2.10066	-5.3784	2.31712e-06
chr2	191611265	191612473	LOC124905959	T30_DMSO_T60_PMA	whole_blood_only	NA	NA	NA	1.72555	5.37761	3.0076e-06
chr19	51113704	51114933	SIGLEC18P	T30_DMSO_T120_PMA	whole_blood_only	NA	NA	NA	1.92332	5.37738	2.32799e-06
chr10	127990381	127991566	LOC124902557	T30_DMSO_T120_PMA	whole_blood_only	NA	NA	NA	-2.10943	-5.37704	2.33122e-06
chr7	141874029	141875742	OR9A3P	T30_DMSO_T120_PMA	whole_blood_only	NA	NA	NA	-1.78121	-5.37596	2.34299e-06
chr17	38700835	38703078	MIR4734	T30_DMSO_T120_PMA	whole_blood_only	NA	NA	NA	-1.71584	-5.37542	2.34888e-06
chr20	34579282	34580901	MAP1LC3A	T30_DMSO_T120_PMA	whole_blood_only	NA	NA	NA	1.60797	5.37488	2.35365e-06
chr10	6052385	6053407	IL2RA	T30_DMSO_T120_PMA	whole_blood_only	NA	NA	NA	-2.96861	-5.37476	2.35412e-06
chr10	11316236	11317773	CELF2-AS1	T30_DMSO_T120_PMA	whole_blood_only	NA	NA	NA	2.16508	5.37403	2.3626e-06
chr3	53252175	53253267	TKT	T30_DMSO_T120_PMA	whole_blood_only	NA	NA	NA	2.24852	5.37383	2.36398e-06
chr12	31763159	31764046	LOC105369724	T30_DMSO_T120_PMA	whole_blood_only	NA	NA	NA	-1.83552	-5.37332	2.36847e-06
chr3	172212666	172213693	RPS27AP8	T30_DMSO_T120_PMA	whole_blood_only	NA	NA	NA	-1.90617	-5.3731	2.37015e-06
chr16	2513393	2515761	ATP6V0C	T30_DMSO_T120_PMA	whole_blood_only	NA	NA	NA	-1.62811	-5.37253	2.37424e-06
chr14	24277745	24278679	RABGGTA	T30_DMSO_T120_PMA	whole_blood_only	NA	NA	NA	-1.50862	-5.37194	2.37893e-06
chr7	108510983	108512198	RPL7P32	T30_DMSO_T120_PMA	whole_blood_only	NA	NA	NA	-1.93762	-5.37154	2.3817e-06
chr17	18296566	18297512	RPL7AP65	T30_DMSO_T120_PMA	whole_blood_only	NA	NA	NA	1.83903	5.37125	2.38429e-06
chr4	165222242	165223549	KLHL2	T30_DMSO_T120_PMA	whole_blood_only	NA	NA	NA	1.51127	5.37103	2.38617e-06
chr2	10120110	10120969	RRM2	T30_DMSO_T120_PMA	whole_blood_only	NA	NA	NA	-1.5257	-5.37064	2.3901e-06
chr21	45642673	45644230	PCBP3	T30_DMSO_T120_PMA	whole_blood_only	NA	NA	NA	-1.91996	-5.37002	2.39727e-06
chr12	14691286	14692170	GUCY2C	T30_DMSO_T120_PMA	whole_blood_only	NA	NA	NA	1.54572	5.36936	2.4049e-06
chr16	12458373	12460007	LOC124903644	T30_DMSO_T120_PMA	whole_blood_only	NA	NA	NA	1.90182	5.3686	2.41389e-06
chr6	116475028	116477634	CALHM6-AS1	T30_DMSO_T120_PMA	whole_blood_only	NA	NA	NA	1.85911	5.36749	2.42568e-06
chr17	44348131	44348680	GRN	T30_DMSO_T120_PMA	whole_blood_only	NA	NA	NA	-1.86708	-5.36746	2.42568e-06
chr3	128619235	128620116	LOC124909430	T30_DMSO_T120_PMA	whole_blood_only	NA	NA	NA	-1.89654	-5.36627	2.43945e-06
chr1	89890369	89891474	LRRC8D	T30_DMSO_T90_PMA	whole_blood_only	NA	NA	NA	1.53789	5.36592	2.93707e-06
chr4	76090148	76091443	RPL36P8	T30_DMSO_T120_PMA	whole_blood_only	NA	NA	NA	-1.96535	-5.36566	2.4465e-06
chr21	44969747	44970213	SLX9	T30_DMSO_T120_PMA	whole_blood_only	NA	NA	NA	-2.43515	-5.3647	2.45839e-06
chr12	94125717	94126802	LOC441644	T30_DMSO_T90_PMA	whole_blood_only	NA	NA	NA	1.59124	5.36462	2.95687e-06
chr11	71996823	71997548	IL18BP	T30_DMSO_T120_PMA	whole_blood_only	NA	NA	NA	-2.38014	-5.36393	2.46716e-06
chr7	139828645	139830146	TBXAS1	T30_DMSO_T120_PMA	whole_blood_only	NA	NA	NA	1.61576	5.36389	2.46716e-06
chr6	80163573	80165759	BCKDHB	T30_DMSO_T120_PMA	whole_blood_only	NA	NA	NA	-1.502	-5.36166	2.49663e-06
chr5	170244941	170247576	C5orf58	T30_DMSO_T120_PMA	whole_blood_only	NA	NA	NA	-1.86188	-5.36072	2.50846e-06
chr19	15330765	15333006	BRD4	T30_DMSO_T120_PMA	whole_blood_only	NA	NA	NA	-1.55627	-5.35905	2.52687e-06
chr6	110944541	110945115	GTF3C6	T30_DMSO_T120_PMA	whole_blood_only	NA	NA	NA	-2.41334	-5.35897	2.52687e-06
chr13	28574017	28575227	LOC105370135	T30_DMSO_T120_PMA	whole_blood_only	NA	NA	NA	-2.17202	-5.35874	2.52771e-06
chr4	129020003	129020854	SCLT1	T30_DMSO_T120_PMA	whole_blood_only	NA	NA	NA	1.81428	5.35844	2.53071e-06
chr1	109589154	109590412	RNU6V	T30_DMSO_T120_PMA	whole_blood_only	NA	NA	NA	1.62268	5.35703	2.54937e-06
chr9	123338907	123340355	LOC124902266	T30_DMSO_T120_PMA	whole_blood_only	NA	NA	NA	-2.95864	-5.35643	2.55656e-06
chr10	46091555	46094216	AGAP7P	T30_DMSO_T120_PMA	whole_blood_only	NA	NA	NA	2.22738	5.35594	2.56227e-06
chr7	41736117	41737524	INHBA	T30_DMSO_T120_PMA	whole_blood_only	NA	NA	NA	-1.61951	-5.35523	2.57118e-06
chr5	170265674	170267249	LCP2	T30_DMSO_T90_PMA	whole_blood_only	NA	NA	NA	-1.76322	-5.35464	3.09776e-06
chr17	30344461	30346460	TMIGD1	T30_DMSO_T120_PMA	whole_blood_only	NA	NA	NA	-1.71104	-5.35373	2.58977e-06
chr16	31380527	31381373	ITGAD	T30_DMSO_T120_PMA	whole_blood_only	NA	NA	NA	-2.78598	-5.35367	2.58977e-06
chr5	139746267	139748261	PSD2-AS1	T30_DMSO_T120_PMA	whole_blood_only	NA	NA	NA	-2.37604	-5.35237	2.6072e-06
chr12	122678884	122680040	LOC124903124	T30_DMSO_T120_PMA	whole_blood_only	NA	NA	NA	-2.23286	-5.35014	2.6371e-06
chr19	51760796	51762024	FPR2	T30_DMSO_T90_PMA	whole_blood_only	NA	NA	NA	1.86101	5.34981	3.16854e-06
chr9	136042388	136043863	LOC124902307	T30_DMSO_T120_PMA	whole_blood_only	NA	NA	NA	1.98673	5.34911	2.64833e-06
chr10	124717985	124719813	FAM53B-AS1	T30_DMSO_T120_PMA	whole_blood_only	NA	NA	NA	-1.61185	-5.34903	2.64833e-06
chr5	56671264	56672076	C5orf67	T30_DMSO_T120_PMA	whole_blood_only	NA	NA	NA	2.06899	5.3488	2.64917e-06
chr2	37390137	37391264	LOC107985868	T30_DMSO_T120_PMA	whole_blood_only	NA	NA	NA	-2.58883	-5.34747	2.6662e-06
chr12	10182399	10183630	TMEM52B	T30_DMSO_T120_PMA	whole_blood_only	NA	NA	NA	-1.7091	-5.34738	2.66626e-06
chr2	42101899	42102826	LOC105374531	T30_DMSO_T120_PMA	whole_blood_only	NA	NA	NA	-1.72794	-5.34547	2.68908e-06
chr17	59533650	59534613	RNU4-13P	T30_DMSO_T90_PMA	whole_blood_only	NA	NA	NA	1.64775	5.34404	3.25343e-06
chr17	64390026	64391511	PECAM1	T30_DMSO_T90_PMA	whole_blood_only	NA	NA	NA	1.59606	5.34317	3.26763e-06
chr3	136786406	136788026	STAG1	T30_DMSO_T120_PMA	whole_blood_only	NA	NA	NA	1.66638	5.3409	2.75188e-06
chr15	79915020	79917833	ST20-AS1	T30_DMSO_T60_PMA	whole_blood_only	NA	NA	NA	1.55152	5.34024	3.56499e-06
chr2	58038668	58039668	LOC107984043	T30_DMSO_T120_PMA	whole_blood_only	NA	NA	NA	2.08182	5.34	2.76297e-06
chr3	32577344	32578229	LOC124906226	T30_DMSO_T120_PMA	whole_blood_only	NA	NA	NA	1.94959	5.33865	2.77968e-06
chr20	34688849	34690243	PIGU	T30_DMSO_T120_PMA	whole_blood_only	NA	NA	NA	1.70596	5.3371	2.79839e-06
chr17	30428046	30428735	GOSR1	T30_DMSO_T120_PMA	whole_blood_only	NA	NA	NA	-2.03863	-5.33472	2.83396e-06
chr1	247411518	247412016	NLRP3	T30_DMSO_T120_PMA	whole_blood_only	NA	NA	NA	1.95058	5.33449	2.83627e-06
chr4	140155935	140157362	MAML3	T30_DMSO_T120_PMA	whole_blood_only	NA	NA	NA	1.71608	5.33402	2.84142e-06
chr8	55981320	55982262	RN7SL798P	T30_DMSO_T120_PMA	whole_blood_only	NA	NA	NA	1.75221	5.33399	2.84142e-06
chr5	159241969	159243340	LOC124900203	T30_DMSO_T120_PMA	whole_blood_only	NA	NA	NA	-1.74366	-5.33293	2.85542e-06
chr3	196756961	196758551	RNU4-89P	T30_DMSO_T90_PMA	whole_blood_only	NA	NA	NA	-1.63083	-5.33246	3.44001e-06
chr3	12303400	12304534	PPARG	T30_DMSO_T120_PMA	whole_blood_only	NA	NA	NA	-2.5486	-5.33086	2.87923e-06
chr12	75471750	75473284	GLIPR1	T30_DMSO_T120_PMA	whole_blood_only	NA	NA	NA	1.82697	5.32912	2.90346e-06
chr3	188170084	188171022	FLJ42393	T30_DMSO_T90_PMA	whole_blood_only	NA	NA	NA	-1.60072	-5.32846	3.50553e-06
chr22	38941019	38942306	APOBEC3A	T30_DMSO_T120_PMA	whole_blood_only	NA	NA	NA	-1.51513	-5.32844	2.91206e-06
chr15	58208983	58210733	RPL28P4	T30_DMSO_T120_PMA	whole_blood_only	NA	NA	NA	-1.74576	-5.32774	2.92071e-06
chr5	150789845	150791136	LOC124901110	T30_DMSO_T120_PMA	whole_blood_only	NA	NA	NA	-2.00535	-5.32703	2.93071e-06
chr9	107316573	107318115	LOC124902241	T30_DMSO_T120_PMA	whole_blood_only	NA	NA	NA	1.77398	5.32636	2.94025e-06
chr3	32145460	32146050	LOC124906367	T30_DMSO_T120_PMA	whole_blood_only	NA	NA	NA	1.8139	5.32139	3.01748e-06
chr12	101849746	101850968	RNA5SP369	T30_DMSO_T120_PMA	whole_blood_only	NA	NA	NA	-1.69313	-5.31938	3.04676e-06
chr11	46118169	46120152	PHF21A	T30_DMSO_T120_PMA	whole_blood_only	NA	NA	NA	1.51517	5.31928	3.04719e-06
chr11	68471653	68472905	PPP6R3	T30_DMSO_T90_PMA	whole_blood_only	NA	NA	NA	-1.65171	-5.31819	3.69275e-06
chr10	104300699	104301706	ITPRIP-AS1	T30_DMSO_T120_PMA	whole_blood_only	NA	NA	NA	-2.04335	-5.31751	3.07408e-06
chr17	7850197	7852734	LOC107987244	T30_DMSO_T120_PMA	whole_blood_only	NA	NA	NA	-1.67204	-5.3172	3.07794e-06
chr9	76475333	76476469	GCNT1	T30_DMSO_T120_PMA	whole_blood_only	NA	NA	NA	1.53139	5.31703	3.07933e-06
chr7	26328910	26330413	SNX10	T30_DMSO_T120_PMA	whole_blood_only	NA	NA	NA	1.76149	5.31374	3.1326e-06
chr8	37873295	37874979	BRF2	T30_DMSO_T120_PMA	whole_blood_only	NA	NA	NA	1.52631	5.31333	3.13827e-06
chr3	64050478	64051824	PRICKLE2-AS1	T30_DMSO_T120_PMA	whole_blood_only	NA	NA	NA	1.84716	5.31226	3.15397e-06
chrX	44255520	44256300	TATDN2P1	T30_DMSO_T120_PMA	whole_blood_only	NA	NA	NA	2.03029	5.31142	3.16707e-06
chr14	89730377	89732039	CHORDC2P	T30_DMSO_T120_PMA	whole_blood_only	NA	NA	NA	1.76017	5.31129	3.16786e-06
chr8	23538540	23539779	SLC25A37	T30_DMSO_T90_PMA	whole_blood_only	NA	NA	NA	1.93257	5.31116	3.81614e-06
chr2	73978870	73980027	DGUOK-AS1	T30_DMSO_T120_PMA	whole_blood_only	NA	NA	NA	-2.1931	-5.3107	3.17646e-06
chr18	61972327	61973421	RPIAP1	T30_DMSO_T120_PMA	whole_blood_only	NA	NA	NA	1.84349	5.31059	3.17646e-06
chr21	46143482	46144311	FTCD-AS1	T30_DMSO_T120_PMA	whole_blood_only	NA	NA	NA	-2.08334	-5.31054	3.17646e-06
chr5	54590265	54591978	SNX18	T30_DMSO_T120_PMA	whole_blood_only	NA	NA	NA	1.72154	5.30963	3.18954e-06
chr20	33842240	33844387	CHMP4B	T30_DMSO_T120_PMA	whole_blood_only	NA	NA	NA	-1.704	-5.30915	3.19656e-06
chr2	47300177	47301539	BCYRN1	T30_DMSO_T120_PMA	whole_blood_only	NA	NA	NA	1.52545	5.30704	3.22938e-06
chr10	92760374	92760855	EXOC6	T30_DMSO_T120_PMA	whole_blood_only	NA	NA	NA	1.85403	5.30663	3.23514e-06
chrX	109739771	109741117	ACSL4	T30_DMSO_T120_PMA	whole_blood_only	NA	NA	NA	1.79122	5.30582	3.2481e-06
chr8	90021199	90022380	DECR1	T30_DMSO_T60_PMA	whole_blood_only	NA	NA	NA	1.59165	5.30541	4.18157e-06
chr8	9147314	9148416	PPP1R3B	T30_DMSO_T60_PMA	whole_blood_only	NA	NA	NA	1.58726	5.30456	4.19634e-06
chr4	139978660	139979444	LOC124900783	T30_DMSO_T120_PMA	whole_blood_only	NA	NA	NA	1.60901	5.3033	3.28864e-06
chr2	159812761	159813758	CD302	T30_DMSO_T120_PMA	whole_blood_only	NA	NA	NA	1.77682	5.30291	3.29423e-06
chr19	3154754	3155753	GNA15-DT	T30_DMSO_T120_PMA	whole_blood_only	NA	NA	NA	-2.79698	-5.30202	3.30888e-06
chr4	139144184	139145535	PPP1R14BP3	T30_DMSO_T120_PMA	whole_blood_only	NA	NA	NA	1.93297	5.30076	3.32884e-06
chr12	40194298	40195946	LOC105369735	T30_DMSO_T120_PMA	whole_blood_only	NA	NA	NA	1.66489	5.29888	3.36164e-06
chr15	85554671	85556094	RNU6-1280P	T30_DMSO_T90_PMA	whole_blood_only	NA	NA	NA	1.55925	5.29883	4.03274e-06
chr3	194255097	194256052	LINC02037	T30_DMSO_T120_PMA	whole_blood_only	NA	NA	NA	-2.36202	-5.29772	3.38011e-06
chr1	68270657	68271924	COX6B1P7	T30_DMSO_T120_PMA	whole_blood_only	NA	NA	NA	1.86985	5.29725	3.38486e-06
chr16	28175319	28176110	LOC124900376	T30_DMSO_T120_PMA	whole_blood_only	NA	NA	NA	1.56857	5.29721	3.38486e-06
chr4	95215757	95217178	BMPR1B	T30_DMSO_T120_PMA	whole_blood_only	NA	NA	NA	2.18479	5.29606	3.40323e-06
chr1	186978367	186979732	LINC01036	T30_DMSO_T120_PMA	whole_blood_only	NA	NA	NA	1.86851	5.29591	3.40455e-06
chr5	171633723	171634860	LOC124901134	T30_DMSO_T120_PMA	whole_blood_only	NA	NA	NA	1.90051	5.29492	3.42141e-06
chr1	10147801	10148499	RNU6-828P	T30_DMSO_T120_PMA	whole_blood_only	NA	NA	NA	1.72458	5.29421	3.43331e-06
chr6	33409659	33411380	PHF1	T30_DMSO_T60_PMA	whole_blood_only	NA	NA	NA	-1.61035	-5.29416	4.39601e-06
chr2	120209865	120211887	MTATP6P26	T30_DMSO_T120_PMA	whole_blood_only	NA	NA	NA	1.54917	5.29172	3.47556e-06
chr3	156825551	156827354	LEKR1	T30_DMSO_T120_PMA	whole_blood_only	NA	NA	NA	-1.89131	-5.29145	3.47771e-06
chr11	86101911	86102693	LOC124902829	T30_DMSO_T120_PMA	whole_blood_only	NA	NA	NA	1.63591	5.29129	3.47771e-06
chr1	234866119	234867513	LOC107985365	T30_DMSO_T120_PMA	whole_blood_only	NA	NA	NA	-1.95201	-5.29058	3.48637e-06
chr7	127593984	127595080	FSCN3	T30_DMSO_T120_PMA	whole_blood_only	NA	NA	NA	2.05893	5.2894	3.50432e-06
chr2	159753533	159754499	LOC124906083	T30_DMSO_T120_PMA	whole_blood_only	NA	NA	NA	1.53215	5.2892	3.50491e-06
chr18	76447860	76449183	ZNF516	T30_DMSO_T90_PMA	whole_blood_only	NA	NA	NA	1.50568	5.2839	4.32683e-06
chr5	94366699	94367217	MTND5P12	T30_DMSO_T120_PMA	whole_blood_only	NA	NA	NA	2.49149	5.28143	3.64712e-06
chr7	96320656	96322523	RNU6-532P	T30_DMSO_T120_PMA	whole_blood_only	NA	NA	NA	-1.55056	-5.27976	3.67558e-06
chr16	3854067	3855296	CREBBP	T30_DMSO_T120_PMA	whole_blood_only	NA	NA	NA	1.6312	5.27908	3.68588e-06
chr14	92400515	92401717	SLC24A4	T30_DMSO_T120_PMA	whole_blood_only	NA	NA	NA	1.56964	5.27778	3.70888e-06
chr2	159854752	159855999	LY75-CD302	T30_DMSO_T60_PMA	whole_blood_only	NA	NA	NA	1.6167	5.27753	4.75677e-06
chr9	113187612	113189916	FKBP15	T30_DMSO_T120_PMA	whole_blood_only	NA	NA	NA	-1.52635	-5.2744	3.77614e-06
chr5	139589738	139590613	HSPE1P15	T30_DMSO_T120_PMA	whole_blood_only	NA	NA	NA	1.65903	5.27276	3.80671e-06
chr17	30468489	30470350	GOSR1	T30_DMSO_T120_PMA	whole_blood_only	NA	NA	NA	-2.04185	-5.27244	3.81178e-06
chr1	24954917	24955561	RUNX3-AS1	T30_DMSO_T120_PMA	whole_blood_only	NA	NA	NA	-2.98069	-5.27184	3.82253e-06
chr6	110853895	110854511	RNU6-1115P	T30_DMSO_T120_PMA	whole_blood_only	NA	NA	NA	1.73051	5.26935	3.87122e-06
chr2	74816260	74818046	HK2	T30_DMSO_T120_PMA	whole_blood_only	NA	NA	NA	1.68549	5.26849	3.88518e-06
chr1	36054967	36056518	LOC100128093	T30_DMSO_T120_PMA	whole_blood_only	NA	NA	NA	1.74903	5.26841	3.88518e-06
chr1	36317045	36318361	EVA1B	T30_DMSO_T120_PMA	whole_blood_only	NA	NA	NA	-2.64813	-5.26818	3.88737e-06
chr4	152689635	152690565	LOC105377495	T30_DMSO_T120_PMA	whole_blood_only	NA	NA	NA	1.7551	5.26805	3.8884e-06
chr18	11882651	11883851	LOC124904252	T30_DMSO_T120_PMA	whole_blood_only	NA	NA	NA	1.7415	5.26175	4.01515e-06
chr20	49297453	49298760	LOC124904925	T30_DMSO_T120_PMA	whole_blood_only	NA	NA	NA	1.6855	5.26106	4.02672e-06
chr9	5493251	5494745	PDCD1LG2	T30_DMSO_T120_PMA	whole_blood_only	NA	NA	NA	1.83858	5.26034	4.04071e-06
chr2	144412635	144413064	ZEB2-AS1	T30_DMSO_T120_PMA	whole_blood_only	NA	NA	NA	-1.8527	-5.25989	4.04839e-06
chr15	101206140	101206668	CHSY1	T30_DMSO_T120_PMA	whole_blood_only	NA	NA	NA	-2.05896	-5.25983	4.04839e-06
chr14	35400027	35401375	NFKBIA	T30_DMSO_T120_PMA	whole_blood_only	NA	NA	NA	-1.94163	-5.25887	4.06372e-06
chr1	221097319	221099562	LOC100132626	T30_DMSO_T120_PMA	whole_blood_only	NA	NA	NA	1.79518	5.25867	4.06509e-06
chr14	81518992	81520455	SEL1L	T30_DMSO_T120_PMA	whole_blood_only	NA	NA	NA	1.74112	5.25405	4.16293e-06
chr1	231419020	231421292	EGLN1	T30_DMSO_T120_PMA	whole_blood_only	NA	NA	NA	1.75286	5.25216	4.20352e-06
chr15	91947116	91947905	LOC124903557	T30_DMSO_T120_PMA	whole_blood_only	NA	NA	NA	1.90273	5.25211	4.20352e-06
chr17	38265739	38266515	NPEPPSP1	T30_DMSO_T120_PMA	whole_blood_only	NA	NA	NA	2.01151	5.24968	4.25368e-06
chrX	155631981	155633099	TMLHE	T30_DMSO_T120_PMA	whole_blood_only	NA	NA	NA	1.55399	5.24693	4.31195e-06
chr19	2620502	2622049	MIR7850	T30_DMSO_T120_PMA	whole_blood_only	NA	NA	NA	-1.51825	-5.24664	4.31674e-06
chr3	120202802	120203588	GPR156	T30_DMSO_T120_PMA	whole_blood_only	NA	NA	NA	1.7994	5.24379	4.37826e-06
chr1	161216357	161218067	FCER1G	T30_DMSO_T120_PMA	whole_blood_only	NA	NA	NA	-1.84184	-5.24362	4.38038e-06
chr10	87739560	87740984	LOC124902476	T30_DMSO_T120_PMA	whole_blood_only	NA	NA	NA	-1.59338	-5.24332	4.38578e-06
chr1	21767992	21769251	USP48	T30_DMSO_T120_PMA	whole_blood_only	NA	NA	NA	2.18422	5.24302	4.38894e-06
chr22	42863254	42864044	ARFGAP3	T30_DMSO_T120_PMA	whole_blood_only	NA	NA	NA	-2.1604	-5.23962	4.46294e-06
chr2	27970339	27972204	LOC100422227	T30_DMSO_T120_PMA	whole_blood_only	NA	NA	NA	-1.75708	-5.23596	4.55015e-06
chr15	69766711	69769335	LOC107984788	T30_DMSO_T120_PMA	whole_blood_only	NA	NA	NA	1.54707	5.23578	4.55213e-06
chr2	189559449	189560125	SLC40A1	T30_DMSO_T120_PMA	whole_blood_only	NA	NA	NA	1.75542	5.23572	4.55213e-06
chr7	18157923	18159127	MIR1302-6	T30_DMSO_T120_PMA	whole_blood_only	NA	NA	NA	2.15598	5.23366	4.59634e-06
chr2	207480471	207481962	LOC124907970	T30_DMSO_T90_PMA	whole_blood_only	NA	NA	NA	1.61574	5.23223	5.5293e-06
chr12	49187936	49189915	TUBA1A	T30_DMSO_T120_PMA	whole_blood_only	NA	NA	NA	1.58841	5.23038	4.67348e-06
chr16	3048226	3049395	MMP25	T30_DMSO_T120_PMA	whole_blood_only	NA	NA	NA	2.0784	5.2301	4.67855e-06
chr11	78418746	78419686	LINC02728	T30_DMSO_T90_PMA	whole_blood_only	NA	NA	NA	-1.54569	-5.22999	5.5826e-06
chr8	22715273	22716479	LOC107986926	T30_DMSO_T120_PMA	whole_blood_only	NA	NA	NA	-1.5475	-5.22822	4.72436e-06
chr1	246969276	246970510	ZNF695	T30_DMSO_T120_PMA	whole_blood_only	NA	NA	NA	1.94794	5.22814	4.72436e-06
chr18	77098025	77098555	LOC124904328	T30_DMSO_T120_PMA	whole_blood_only	NA	NA	NA	-1.83682	-5.22775	4.73031e-06
chr3	46236066	46236958	CCR3	T30_DMSO_T120_PMA	whole_blood_only	NA	NA	NA	1.75737	5.2262	4.7679e-06
chr10	38007603	38008599	ZNF33A	T30_DMSO_T120_PMA	whole_blood_only	NA	NA	NA	2.07457	5.22588	4.77406e-06
chr3	43255468	43257825	LOC105377052	T30_DMSO_T120_PMA	whole_blood_only	NA	NA	NA	1.74763	5.22475	4.80135e-06
chr17	29747131	29748587	LOC100421100	T30_DMSO_T120_PMA	whole_blood_only	NA	NA	NA	1.66535	5.22434	4.80979e-06
chr5	56640406	56641357	C5orf67	T30_DMSO_T120_PMA	whole_blood_only	NA	NA	NA	1.60057	5.22309	4.83616e-06
chr2	223939339	223939847	LOC124907989	T30_DMSO_T120_PMA	whole_blood_only	NA	NA	NA	-1.9433	-5.22249	4.84766e-06
chr3	48532478	48533319	MIR6823	T30_DMSO_T120_PMA	whole_blood_only	NA	NA	NA	1.96775	5.22248	4.84766e-06
chr17	48113014	48113820	SNX11	T30_DMSO_T120_PMA	whole_blood_only	NA	NA	NA	2.14411	5.22225	4.84994e-06
chr5	170234924	170236806	C5orf58	T30_DMSO_T60_PMA	whole_blood_only	NA	NA	NA	-1.63042	-5.21807	6.21397e-06
chr6	14596216	14597369	LOC101928354	T30_DMSO_T120_PMA	whole_blood_only	NA	NA	NA	-1.51162	-5.21796	4.95718e-06
chr1	39954798	39956104	MFSD2A	T30_DMSO_T120_PMA	whole_blood_only	NA	NA	NA	-2.05468	-5.2177	4.9619e-06
chr15	45583604	45584218	BLOC1S6	T30_DMSO_T120_PMA	whole_blood_only	NA	NA	NA	1.64508	5.21755	4.96392e-06
chr6	24924168	24925274	LOC105374981	T30_DMSO_T120_PMA	whole_blood_only	NA	NA	NA	1.6668	5.21574	5.00828e-06
chr2	28415547	28416984	FOSL2	T30_DMSO_T120_PMA	whole_blood_only	NA	NA	NA	-1.64157	-5.2135	5.0647e-06
chr7	106894979	106895699	PIK3CG	T30_DMSO_T60_PMA	whole_blood_only	NA	NA	NA	1.57078	5.21077	6.4222e-06
chr22	42431843	42432779	NFAM1	T30_DMSO_T120_PMA	whole_blood_only	NA	NA	NA	2.46076	5.21039	5.1436e-06
chr20	31521151	31521824	HM13	T30_DMSO_T120_PMA	whole_blood_only	NA	NA	NA	-2.70883	-5.21032	5.1436e-06
chr2	159801989	159802485	CD302	T30_DMSO_T120_PMA	whole_blood_only	NA	NA	NA	2.66043	5.20829	5.19796e-06
chr9	130026664	130027767	FNBP1	T30_DMSO_T90_PMA	whole_blood_only	NA	NA	NA	-1.5094	-5.20692	6.20683e-06
chr2	37761839	37762845	LOC107985869	T30_DMSO_T120_PMA	whole_blood_only	NA	NA	NA	1.69766	5.20684	5.22968e-06
chr9	77950102	77950906	LOC107987081	T30_DMSO_T120_PMA	whole_blood_only	NA	NA	NA	1.93813	5.20676	5.2299e-06
chr2	8544682	8545587	LINC01814	T30_DMSO_T120_PMA	whole_blood_only	NA	NA	NA	-1.74705	-5.205	5.27741e-06
chr2	16648821	16650001	CYRIA	T30_DMSO_T120_PMA	whole_blood_only	NA	NA	NA	1.56751	5.20421	5.29538e-06
chrX	48682876	48684462	WAS	T30_DMSO_T120_PMA	whole_blood_only	NA	NA	NA	1.62217	5.20227	5.34649e-06
chr4	69739918	69742451	SULT1B1	T30_DMSO_T120_PMA	whole_blood_only	NA	NA	NA	1.90566	5.20115	5.3765e-06
chr14	21263762	21264643	HNRNPC	T30_DMSO_T90_PMA	whole_blood_only	NA	NA	NA	-1.50581	-5.19879	6.44756e-06
chr7	66758560	66759993	LOC107986707	T30_DMSO_T120_PMA	whole_blood_only	NA	NA	NA	-1.65033	-5.19834	5.45359e-06
chr19	51121223	51121572	SIGLEC9	T30_DMSO_T120_PMA	whole_blood_only	NA	NA	NA	2.45177	5.1977	5.47003e-06
chr12	111775436	111776143	ALDH2	T30_DMSO_T120_PMA	whole_blood_only	NA	NA	NA	1.80333	5.19678	5.49247e-06
chr15	72227839	72229706	PKM	T30_DMSO_T120_PMA	whole_blood_only	NA	NA	NA	-1.75352	-5.19437	5.55681e-06
chr11	16001508	16003297	LOC105376572	T30_DMSO_T120_PMA	whole_blood_only	NA	NA	NA	1.78953	5.1943	5.55681e-06
chr21	33382893	33384002	IFNGR2	T30_DMSO_T120_PMA	whole_blood_only	NA	NA	NA	-1.58771	-5.19274	5.59701e-06
chr16	23857952	23859162	PRKCB	T30_DMSO_T120_PMA	whole_blood_only	NA	NA	NA	-1.76985	-5.19272	5.59701e-06
chr19	32421597	32422784	DPY19L3	T30_DMSO_T90_PMA	whole_blood_only	NA	NA	NA	1.53954	5.19261	6.61975e-06
chr6	157866784	157869182	SNX9	T30_DMSO_T120_PMA	whole_blood_only	NA	NA	NA	-1.87286	-5.19261	5.59714e-06
chr15	31443587	31444364	LOC400347	T30_DMSO_T120_PMA	whole_blood_only	NA	NA	NA	-2.02437	-5.19182	5.61703e-06
chrX	118726207	118727693	IL13RA1	T30_DMSO_T120_PMA	whole_blood_only	NA	NA	NA	1.836	5.19114	5.63543e-06
chr2	190678309	190679169	NAB1	T30_DMSO_T120_PMA	whole_blood_only	NA	NA	NA	-2.05676	-5.18987	5.66905e-06
chr12	120694672	120695398	MLEC	T30_DMSO_T120_PMA	whole_blood_only	NA	NA	NA	1.95068	5.18752	5.73623e-06
chr5	177545385	177546825	FAM193B	T30_DMSO_T120_PMA	whole_blood_only	NA	NA	NA	-1.54089	-5.18643	5.76496e-06
chr16	85025435	85027072	KIAA0513	T30_DMSO_T120_PMA	whole_blood_only	NA	NA	NA	1.70683	5.18605	5.7744e-06
chr7	18189022	18189945	LOC124900248	T30_DMSO_T120_PMA	whole_blood_only	NA	NA	NA	1.99645	5.18571	5.78246e-06
chr10	110215935	110216485	LOC105378480	T30_DMSO_T120_PMA	whole_blood_only	NA	NA	NA	1.97985	5.18499	5.80241e-06
chr14	76955707	76957251	LINC01629	T30_DMSO_T120_PMA	whole_blood_only	NA	NA	NA	-1.6646	-5.18483	5.80496e-06
chr1	186614756	186615628	LOC100131939	T30_DMSO_T120_PMA	whole_blood_only	NA	NA	NA	1.61217	5.18439	5.81368e-06
chr17	78806485	78807013	USP36	T30_DMSO_T120_PMA	whole_blood_only	NA	NA	NA	-2.87386	-5.18384	5.82602e-06
chr14	95143148	95144549	MIR3173	T30_DMSO_T90_PMA	whole_blood_only	NA	NA	NA	1.65856	5.18293	6.92497e-06
chr11	62344112	62345200	ASRGL1	T30_DMSO_T120_PMA	whole_blood_only	NA	NA	NA	1.53387	5.18199	5.87649e-06
chr1	247397690	247398862	LOC107985375	T30_DMSO_T120_PMA	whole_blood_only	NA	NA	NA	1.5694	5.18004	5.93111e-06
chr1	154213289	154214169	C1orf43	T30_DMSO_T120_PMA	whole_blood_only	NA	NA	NA	-3.02541	-5.17961	5.94223e-06
chr1	193012395	193013548	ZNF101P2	T30_DMSO_T120_PMA	whole_blood_only	NA	NA	NA	1.63457	5.1756	6.05862e-06
chr6	75608634	75609737	LOC100421091	T30_DMSO_T120_PMA	whole_blood_only	NA	NA	NA	1.72659	5.17524	6.06775e-06
chr19	43562130	43563314	PINLYP	T30_DMSO_T120_PMA	whole_blood_only	NA	NA	NA	-2.04669	-5.17349	6.12225e-06
chr9	113175528	113177463	SLC31A2	T30_DMSO_T120_PMA	whole_blood_only	NA	NA	NA	-1.66914	-5.17329	6.12651e-06
chr17	8934569	8935860	PIK3R5-DT	T30_DMSO_T120_PMA	whole_blood_only	NA	NA	NA	-1.68677	-5.17253	6.14654e-06
chr18	9488120	9489251	IRX4P1	T30_DMSO_T120_PMA	whole_blood_only	NA	NA	NA	1.57784	5.17249	6.14654e-06
chr6	142701790	142703290	LOC153910	T30_DMSO_T120_PMA	whole_blood_only	NA	NA	NA	1.7793	5.17244	6.14654e-06
chr12	54411176	54412212	ITGA5	T30_DMSO_T120_PMA	whole_blood_only	NA	NA	NA	-1.85318	-5.16979	6.23169e-06
chr12	121026057	121027171	C12orf43	T30_DMSO_T90_PMA	whole_blood_only	NA	NA	NA	1.56914	5.1695	7.37392e-06
chr2	68783936	68785073	LOC105374790	T30_DMSO_T60_PMA	whole_blood_only	NA	NA	NA	1.57251	5.1684	7.72784e-06
chr17	1644077	1645859	SCARF1	T30_DMSO_T120_PMA	whole_blood_only	NA	NA	NA	-1.7926	-5.16809	6.28354e-06
chrX	118698405	118699571	LOC124905207	T30_DMSO_T120_PMA	whole_blood_only	NA	NA	NA	1.68133	5.16714	6.31278e-06
chr17	10062680	10064316	GAS7	T30_DMSO_T120_PMA	whole_blood_only	NA	NA	NA	-1.60716	-5.16551	6.35838e-06
chr2	207110019	207111056	MIR2355	T30_DMSO_T120_PMA	whole_blood_only	NA	NA	NA	1.79604	5.16549	6.35838e-06
chr5	56407996	56408715	HMGN1P17	T30_DMSO_T120_PMA	whole_blood_only	NA	NA	NA	2.13986	5.16534	6.36079e-06
chr12	55715608	55717927	BLOC1S1	T30_DMSO_T120_PMA	whole_blood_only	NA	NA	NA	-1.57203	-5.16437	6.38581e-06
chr11	121321382	121322163	SC5D	T30_DMSO_T120_PMA	whole_blood_only	NA	NA	NA	1.56415	5.1612	6.48681e-06
chr6	135497162	135498908	AHI1-DT	T30_DMSO_T120_PMA	whole_blood_only	NA	NA	NA	-2.03012	-5.16097	6.48928e-06
chr1	93817036	93818920	MIR760	T30_DMSO_T120_PMA	whole_blood_only	NA	NA	NA	-1.92968	-5.16005	6.51328e-06
chr3	171985902	171987086	LOC105374217	T30_DMSO_T90_PMA	whole_blood_only	NA	NA	NA	1.508	5.15991	7.72213e-06
chr11	118211754	118213293	JAML	T30_DMSO_T120_PMA	whole_blood_only	NA	NA	NA	2.19384	5.15986	6.51727e-06
chr7	157357441	157358234	DNAJB6	T30_DMSO_T120_PMA	whole_blood_only	NA	NA	NA	2.01497	5.1587	6.55489e-06
chr19	19605923	19606531	PBX4	T30_DMSO_T120_PMA	whole_blood_only	NA	NA	NA	-3.04877	-5.15791	6.58018e-06
chr6	13302412	13303677	LOC100130357	T30_DMSO_T120_PMA	whole_blood_only	NA	NA	NA	-1.62174	-5.15767	6.58477e-06
chr10	6058473	6059574	IL2RA	T30_DMSO_T120_PMA	whole_blood_only	NA	NA	NA	-2.08162	-5.15762	6.58477e-06
chr15	55402733	55404442	CCPG1	T30_DMSO_T120_PMA	whole_blood_only	NA	NA	NA	1.56159	5.15736	6.59121e-06
chr11	65968644	65969962	SART1	T30_DMSO_T120_PMA	whole_blood_only	NA	NA	NA	1.95598	5.15714	6.59639e-06
chr2	43178360	43179444	LOC124907755	T30_DMSO_T120_PMA	whole_blood_only	NA	NA	NA	1.97047	5.15646	6.61124e-06
chr17	82496953	82497938	TRX-CAT1-8	T30_DMSO_T120_PMA	whole_blood_only	NA	NA	NA	-1.6498	-5.15608	6.61712e-06
chr3	154970651	154972804	LOC105374171	T30_DMSO_T120_PMA	whole_blood_only	NA	NA	NA	1.7192	5.15576	6.62583e-06
chr14	21352403	21353521	SUPT16H	T30_DMSO_T120_PMA	whole_blood_only	NA	NA	NA	1.54905	5.15528	6.6367e-06
chr17	64406768	64407210	PECAM1	T30_DMSO_T120_PMA	whole_blood_only	NA	NA	NA	2.1323	5.15491	6.64237e-06
chrX	120535802	120536696	LOC124905273	T30_DMSO_T120_PMA	whole_blood_only	NA	NA	NA	1.63252	5.15356	6.68755e-06
chr5	111254452	111255380	CAMK4	T30_DMSO_T120_PMA	whole_blood_only	NA	NA	NA	-2.92745	-5.15078	6.78199e-06
chr10	92239992	92241153	LOC124902483	T30_DMSO_T120_PMA	whole_blood_only	NA	NA	NA	1.57534	5.14983	6.81067e-06
chr11	15896912	15897857	LINC02682	T30_DMSO_T120_PMA	whole_blood_only	NA	NA	NA	1.78493	5.14952	6.81639e-06
chr3	159928985	159930240	IL12A	T30_DMSO_T120_PMA	whole_blood_only	NA	NA	NA	1.76444	5.14688	6.90746e-06
chr1	155961240	155962705	MIR6738	T30_DMSO_T120_PMA	whole_blood_only	NA	NA	NA	-1.84744	-5.14673	6.91028e-06
chr10	48723822	48724783	WDFY4	T30_DMSO_T120_PMA	whole_blood_only	NA	NA	NA	1.93988	5.1461	6.93046e-06
chr2	38380322	38381063	ATL2	T30_DMSO_T120_PMA	whole_blood_only	NA	NA	NA	1.58536	5.14489	6.96389e-06
chr4	69823174	69823827	SULT1D1P	T30_DMSO_T120_PMA	whole_blood_only	NA	NA	NA	1.67115	5.14435	6.98102e-06
chr4	184819518	184820490	ACSL1	T30_DMSO_T90_PMA	whole_blood_only	NA	NA	NA	1.51408	5.14357	8.31662e-06
chr12	94618387	94619309	LOC105369914	T30_DMSO_T120_PMA	whole_blood_only	NA	NA	NA	-1.70053	-5.14221	7.05533e-06
chr4	88953186	88954178	LOC105377327	T30_DMSO_T60_PMA	whole_blood_only	NA	NA	NA	1.63659	5.14177	8.65062e-06
chr12	40222066	40225281	LRRK2	T30_DMSO_T90_PMA	whole_blood_only	NA	NA	NA	1.5865	5.14103	8.41988e-06
chr2	3050609	3051973	LOC124906153	T30_DMSO_T120_PMA	whole_blood_only	NA	NA	NA	1.88531	5.14063	7.10913e-06
chr9	126861347	126863403	ZBTB34	T30_DMSO_T120_PMA	whole_blood_only	NA	NA	NA	1.70114	5.13981	7.13639e-06
chrX	154798938	154799661	MPP1	T30_DMSO_T90_PMA	whole_blood_only	NA	NA	NA	-1.53457	-5.13957	8.46919e-06
chr2	12465304	12466100	LOC105373431	T30_DMSO_T120_PMA	whole_blood_only	NA	NA	NA	1.88316	5.13946	7.14504e-06
chr17	17681164	17683458	RAI1	T30_DMSO_T120_PMA	whole_blood_only	NA	NA	NA	-2.24272	-5.13853	7.17764e-06
chr1	21573799	21574556	LINC02596	T30_DMSO_T120_PMA	whole_blood_only	NA	NA	NA	2.17962	5.13793	7.19741e-06
chr2	27322310	27323930	MPV17	T30_DMSO_T120_PMA	whole_blood_only	NA	NA	NA	-1.67225	-5.1368	7.23789e-06
chr1	108888906	108890040	GPSM2	T30_DMSO_T60_PMA	whole_blood_only	NA	NA	NA	1.50314	5.13549	8.87698e-06
chr22	38707124	38707869	GTPBP1	T30_DMSO_T120_PMA	whole_blood_only	NA	NA	NA	-1.59057	-5.13375	7.34596e-06
chr2	102424592	102425547	IL18RAP	T30_DMSO_T90_PMA	whole_blood_only	NA	NA	NA	1.6777	5.13298	8.72408e-06
chrX	47900258	47901226	RPL7P57	T30_DMSO_T120_PMA	whole_blood_only	NA	NA	NA	1.93374	5.13294	7.37288e-06
chr17	51034587	51036894	SPAG9	T30_DMSO_T90_PMA	whole_blood_only	NA	NA	NA	-1.70516	-5.13225	8.74782e-06
chrX	17005267	17007830	LOC124905266	T30_DMSO_T90_PMA	whole_blood_only	NA	NA	NA	1.54785	5.13201	8.75216e-06
chr13	112583209	112584881	TUBGCP3	T30_DMSO_T120_PMA	whole_blood_only	NA	NA	NA	1.57036	5.13057	7.45747e-06
chr3	30649351	30650210	LOC105377016	T30_DMSO_T120_PMA	whole_blood_only	NA	NA	NA	1.60113	5.12765	7.56496e-06
chr11	95256065	95257296	LOC100129203	T30_DMSO_T60_PMA	whole_blood_only	NA	NA	NA	1.57101	5.12592	9.28595e-06
chr9	4938510	4939910	HNRNPA1P41	T30_DMSO_T120_PMA	whole_blood_only	NA	NA	NA	1.51189	5.12534	7.65185e-06
chr6	24907643	24908989	RIPOR2	T30_DMSO_T120_PMA	whole_blood_only	NA	NA	NA	1.77681	5.12415	7.69114e-06
chr5	157566641	157567424	LOC124901121	T30_DMSO_T120_PMA	whole_blood_only	NA	NA	NA	1.63034	5.1236	7.71061e-06
chr1	109133180	109134607	CFAP276	T30_DMSO_T120_PMA	whole_blood_only	NA	NA	NA	1.53672	5.12124	7.79324e-06
chr3	172148332	172149247	LOC124906304	T30_DMSO_T120_PMA	whole_blood_only	NA	NA	NA	-1.62818	-5.12114	7.79324e-06
chr2	149084756	149086180	TXNP5	T30_DMSO_T120_PMA	whole_blood_only	NA	NA	NA	1.63693	5.12113	7.79324e-06
chr11	10599866	10601466	LYVE1	T30_DMSO_T120_PMA	whole_blood_only	NA	NA	NA	1.98691	5.11945	7.85487e-06
chr5	124878487	124879518	LOC105379157	T30_DMSO_T120_PMA	whole_blood_only	NA	NA	NA	1.59036	5.11942	7.85487e-06
chr6	109780683	109781978	FIG4	T30_DMSO_T60_PMA	whole_blood_only	NA	NA	NA	1.62444	5.11931	9.57515e-06
chr15	87756362	87757617	LOC124903580	T30_DMSO_T120_PMA	whole_blood_only	NA	NA	NA	1.95019	5.11913	7.86081e-06
chr19	11323645	11324981	RAB3D	T30_DMSO_T120_PMA	whole_blood_only	NA	NA	NA	1.52349	5.11825	7.89429e-06
chr11	85955514	85956741	SLC25A1P1	T30_DMSO_T120_PMA	whole_blood_only	NA	NA	NA	1.6542	5.11795	7.90189e-06
chr11	44591298	44592975	CD82	T30_DMSO_T120_PMA	whole_blood_only	NA	NA	NA	-1.88123	-5.11691	7.93468e-06
chr15	74545994	74546677	ARID3B	T30_DMSO_T120_PMA	whole_blood_only	NA	NA	NA	-2.42841	-5.11664	7.94278e-06
chr1	183560261	183561703	LOC100526839	T30_DMSO_T60_PMA	whole_blood_only	NA	NA	NA	-1.8426	-5.11637	9.70179e-06
chr20	8518934	8520163	LOC124904867	T30_DMSO_T120_PMA	whole_blood_only	NA	NA	NA	2.00397	5.11547	7.98911e-06
chr16	31917585	31919211	LOC100422713	T30_DMSO_T90_PMA	whole_blood_only	NA	NA	NA	-1.65598	-5.11456	9.48785e-06
chr17	74599178	74600332	LOC101928343	T30_DMSO_T120_PMA	whole_blood_only	NA	NA	NA	1.90458	5.11432	8.03125e-06
chr17	55663599	55664888	LOC124904099	T30_DMSO_T120_PMA	whole_blood_only	NA	NA	NA	1.5643	5.11402	8.04108e-06
chr17	81155032	81155356	LOC124904080	T30_DMSO_T120_PMA	whole_blood_only	NA	NA	NA	-2.26296	-5.1126	8.09697e-06
chr2	113180646	113182357	LOC124907872	T30_DMSO_T120_PMA	whole_blood_only	NA	NA	NA	1.76711	5.11246	8.09806e-06
chr8	125431975	125432966	TRIB1	T30_DMSO_T90_PMA	whole_blood_only	NA	NA	NA	-1.54905	-5.11118	9.64063e-06
chr2	174665942	174666861	WIPF1	T30_DMSO_T120_PMA	whole_blood_only	NA	NA	NA	1.65089	5.11044	8.16879e-06
chr6	136767405	136768348	LOC124901410	T30_DMSO_T120_PMA	whole_blood_only	NA	NA	NA	1.60912	5.11003	8.18337e-06
chrX	153722476	153723523	BCAP31	T30_DMSO_T120_PMA	whole_blood_only	NA	NA	NA	-1.92981	-5.10979	8.19024e-06
chr12	51390794	51392080	SLC4A8	T30_DMSO_T120_PMA	whole_blood_only	NA	NA	NA	-2.57026	-5.10742	8.28031e-06
chr16	2720786	2721801	PRSS27	T30_DMSO_T60_PMA	whole_blood_only	NA	NA	NA	-1.89616	-5.10664	1.01423e-05
chr1	208555306	208555824	LINC01735	T30_DMSO_T120_PMA	whole_blood_only	NA	NA	NA	2.17848	5.10625	8.32839e-06
chr12	1659965	1660947	MIR3649	T30_DMSO_T120_PMA	whole_blood_only	NA	NA	NA	-1.88335	-5.10488	8.37642e-06
chr8	116693550	116694068	LOC105375713	T30_DMSO_T120_PMA	whole_blood_only	NA	NA	NA	1.94239	5.10461	8.38443e-06
chr2	108590999	108591514	LIMS1	T30_DMSO_T120_PMA	whole_blood_only	NA	NA	NA	-1.67704	-5.10439	8.39098e-06
chr1	68255062	68256206	RPS7P4	T30_DMSO_T60_PMA	whole_blood_only	NA	NA	NA	1.57902	5.10395	1.0276e-05
chr20	53925950	53927329	LOC124904936	T30_DMSO_T120_PMA	whole_blood_only	NA	NA	NA	-1.90671	-5.10342	8.42403e-06
chr17	10171390	10173233	RPS27AP1	T30_DMSO_T120_PMA	whole_blood_only	NA	NA	NA	-1.83369	-5.10129	8.50937e-06
chr11	93717752	93719194	SCARNA9	T30_DMSO_T90_PMA	whole_blood_only	NA	NA	NA	1.52196	5.09911	1.01689e-05
chr1	11960595	11961533	PLOD1	T30_DMSO_T120_PMA	whole_blood_only	NA	NA	NA	2.36688	5.09718	8.67902e-06
chr7	88306509	88307463	STEAP4	T30_DMSO_T120_PMA	whole_blood_only	NA	NA	NA	1.87559	5.09687	8.68625e-06
chr9	32556260	32556886	TOPORS	T30_DMSO_T120_PMA	whole_blood_only	NA	NA	NA	1.77857	5.09573	8.73529e-06
chr2	144606442	144608862	TEX41	T30_DMSO_T120_PMA	whole_blood_only	NA	NA	NA	1.66622	5.09551	8.74203e-06
chr9	34982165	34983631	DNAJB5-DT	T30_DMSO_T60_PMA	whole_blood_only	NA	NA	NA	1.91794	5.09413	1.06882e-05
chr20	17669651	17671618	RRBP1	T30_DMSO_T120_PMA	whole_blood_only	NA	NA	NA	1.68517	5.0933	8.83283e-06
chr21	44923393	44924084	ITGB2-AS1	T30_DMSO_T120_PMA	whole_blood_only	NA	NA	NA	1.75756	5.09325	8.83283e-06
chr9	105191483	105192380	LOC112268038	T30_DMSO_T120_PMA	whole_blood_only	NA	NA	NA	1.67116	5.09318	8.83283e-06
chr7	27031260	27032869	TPM3P4	T30_DMSO_T120_PMA	whole_blood_only	NA	NA	NA	1.7258	5.09287	8.84031e-06
chr11	16034555	16035264	LOC124900593	T30_DMSO_T120_PMA	whole_blood_only	NA	NA	NA	2.09313	5.09247	8.85531e-06
chr9	120729237	120730373	AHCYP2	T30_DMSO_T120_PMA	whole_blood_only	NA	NA	NA	1.87184	5.09223	8.85952e-06
chr2	68396770	68399670	LOC101927723	T30_DMSO_T120_PMA	whole_blood_only	NA	NA	NA	-1.97927	-5.09039	8.93891e-06
chr19	6666981	6667746	TNFSF14	T30_DMSO_T120_PMA	whole_blood_only	NA	NA	NA	-1.89131	-5.09007	8.95048e-06
chr9	138216792	138218003	FAM157B	T30_DMSO_T120_PMA	whole_blood_only	NA	NA	NA	2.5432	5.08708	9.07854e-06
chr5	39237922	39239395	FYB1	T30_DMSO_T120_PMA	whole_blood_only	NA	NA	NA	1.69866	5.08567	9.13191e-06
chr6	12174512	12175405	LOC124901259	T30_DMSO_T120_PMA	whole_blood_only	NA	NA	NA	-1.77321	-5.08498	9.15839e-06
chr6	90222493	90223315	LOC105377890	T30_DMSO_T120_PMA	whole_blood_only	NA	NA	NA	-1.99618	-5.0832	9.22985e-06
chr5	147783954	147784946	JAKMIP2	T30_DMSO_T120_PMA	whole_blood_only	NA	NA	NA	-1.65296	-5.08186	9.28815e-06
chr14	88878457	88879558	TTC8	T30_DMSO_T120_PMA	whole_blood_only	NA	NA	NA	-1.84921	-5.07851	9.44619e-06
chr10	95754953	95757305	ENTPD1	T30_DMSO_T120_PMA	whole_blood_only	NA	NA	NA	1.63963	5.07821	9.45714e-06
chr6	37099274	37099919	RPL12P2	T30_DMSO_T120_PMA	whole_blood_only	NA	NA	NA	-1.91901	-5.07695	9.5127e-06
chr6	87539205	87540035	RARS2	T30_DMSO_T120_PMA	whole_blood_only	NA	NA	NA	1.82229	5.07555	9.57214e-06
chr6	14764894	14765536	LOC102724463	T30_DMSO_T120_PMA	whole_blood_only	NA	NA	NA	-2.25586	-5.07533	9.57954e-06
chr15	35067520	35068339	NANOGP8	T30_DMSO_T90_PMA	whole_blood_only	NA	NA	NA	1.55145	5.0751	1.13935e-05
chr10	79266020	79268586	PPIF	T30_DMSO_T120_PMA	whole_blood_only	NA	NA	NA	-1.64324	-5.075	9.5913e-06
chr19	6677848	6679183	TNFSF14	T30_DMSO_T120_PMA	whole_blood_only	NA	NA	NA	-2.03294	-5.07439	9.61206e-06
chr19	17850150	17851156	JAK3	T30_DMSO_T120_PMA	whole_blood_only	NA	NA	NA	1.8625	5.07306	9.66827e-06
chr22	42994924	42995707	TTLL1-AS1	T30_DMSO_T120_PMA	whole_blood_only	NA	NA	NA	1.68347	5.07087	9.76504e-06
chr14	93073030	93074857	ITPK1-AS1	T30_DMSO_T120_PMA	whole_blood_only	NA	NA	NA	1.85395	5.06872	9.86514e-06
chr6	12182251	12183563	LOC124901259	T30_DMSO_T120_PMA	whole_blood_only	NA	NA	NA	-1.53682	-5.06762	9.91543e-06
chr4	69831303	69833348	SULT1D1P	T30_DMSO_T120_PMA	whole_blood_only	NA	NA	NA	1.64471	5.06717	9.93011e-06
chr2	222797513	222798454	LOC105373903	T30_DMSO_T120_PMA	whole_blood_only	NA	NA	NA	-1.76437	-5.06598	9.98026e-06
chr5	179818700	179819818	SQSTM1	T30_DMSO_T120_PMA	whole_blood_only	NA	NA	NA	-1.89475	-5.06454	1.00524e-05
chr1	223831521	223833164	TP53BP2	T30_DMSO_T90_PMA	whole_blood_only	NA	NA	NA	-1.62395	-5.06187	1.20833e-05
chr3	15251787	15253082	SH3BP5-AS1	T30_DMSO_T120_PMA	whole_blood_only	NA	NA	NA	-1.50766	-5.05949	1.03023e-05
chr1	181089661	181091178	IER5	T30_DMSO_T60_PMA	whole_blood_only	NA	NA	NA	-1.64173	-5.05764	1.25362e-05
chr11	13680184	13681284	RPL39P26	T30_DMSO_T120_PMA	whole_blood_only	NA	NA	NA	1.62573	5.05722	1.04137e-05
chr19	18172881	18174479	IFI30	T30_DMSO_T120_PMA	whole_blood_only	NA	NA	NA	-2.08405	-5.05526	1.0509e-05
chr2	8298400	8299532	LINC00299	T30_DMSO_T120_PMA	whole_blood_only	NA	NA	NA	1.6015	5.05466	1.05381e-05
chr8	41590097	41591574	GPAT4-AS1	T30_DMSO_T120_PMA	whole_blood_only	NA	NA	NA	1.80299	5.05346	1.05929e-05
chr7	18166380	18168671	LOC124900248	T30_DMSO_T120_PMA	whole_blood_only	NA	NA	NA	2.04453	5.05345	1.05929e-05
chr8	141093654	141094761	DENND3-AS1	T30_DMSO_T120_PMA	whole_blood_only	NA	NA	NA	2.11535	5.05307	1.061e-05
chr12	124390669	124392572	LOC124903044	T30_DMSO_T120_PMA	whole_blood_only	NA	NA	NA	-1.50821	-5.05243	1.06418e-05
chr8	96806534	96807208	LOC124901985	T30_DMSO_T120_PMA	whole_blood_only	NA	NA	NA	1.60745	5.05046	1.0748e-05
chr5	170307245	170308962	LOC100128059	T30_DMSO_T120_PMA	whole_blood_only	NA	NA	NA	-1.91983	-5.04973	1.07763e-05
chr16	46742786	46744024	MYLK3	T30_DMSO_T120_PMA	whole_blood_only	NA	NA	NA	1.79258	5.04895	1.08084e-05
chr16	31351944	31352717	ITGAX	T30_DMSO_T120_PMA	whole_blood_only	NA	NA	NA	-1.83782	-5.04879	1.08132e-05
chrX	154347027	154348673	LOC105373386	T30_DMSO_T120_PMA	whole_blood_only	NA	NA	NA	-2.2075	-5.0483	1.08325e-05
chr11	72119178	72119677	ANAPC15	T30_DMSO_T120_PMA	whole_blood_only	NA	NA	NA	1.51809	5.04824	1.08325e-05
chr22	36918759	36919133	CSF2RB	T30_DMSO_T90_PMA	whole_blood_only	NA	NA	NA	2.13926	5.04687	1.29334e-05
chr4	119350927	119352040	RNU4-33P	T30_DMSO_T120_PMA	whole_blood_only	NA	NA	NA	2.13847	5.04588	1.095e-05
chr10	77245334	77246798	KCNMA1-AS3	T30_DMSO_T120_PMA	whole_blood_only	NA	NA	NA	2.12853	5.04423	1.10322e-05
chrX	12889909	12891455	TLR8	T30_DMSO_T120_PMA	whole_blood_only	NA	NA	NA	1.98027	5.04087	1.11979e-05
chr1	109820962	109823112	LINC01768	T30_DMSO_T120_PMA	whole_blood_only	NA	NA	NA	-1.99485	-5.03953	1.12725e-05
chr2	165876882	165878548	LOC100506124	T30_DMSO_T120_PMA	whole_blood_only	NA	NA	NA	1.72055	5.03778	1.13587e-05
chr10	30985604	30986561	ZNF438	T30_DMSO_T120_PMA	whole_blood_only	NA	NA	NA	-1.50543	-5.03678	1.14135e-05
chr18	2780349	2782487	LOC124904372	T30_DMSO_T120_PMA	whole_blood_only	NA	NA	NA	1.67569	5.03632	1.14367e-05
chr13	79451470	79452262	LOC105370274	T30_DMSO_T120_PMA	whole_blood_only	NA	NA	NA	-2.48123	-5.03618	1.14408e-05
chr10	87504281	87505524	MINPP1	T30_DMSO_T120_PMA	whole_blood_only	NA	NA	NA	-2.73338	-5.03597	1.1449e-05
chr10	19824446	19827291	PLXDC2	T30_DMSO_T120_PMA	whole_blood_only	NA	NA	NA	1.52215	5.03505	1.14957e-05
chr6	71249782	71251374	LOC100132834	T30_DMSO_T120_PMA	whole_blood_only	NA	NA	NA	1.5187	5.03422	1.15386e-05
chr13	50978677	50980769	RNASEH2B	T30_DMSO_T60_PMA	whole_blood_only	NA	NA	NA	1.56314	5.03367	1.3946e-05
chr2	64227813	64229446	LOC100507006	T30_DMSO_T120_PMA	whole_blood_only	NA	NA	NA	1.62761	5.03345	1.15738e-05
chr10	3654834	3656244	LOC107984193	T30_DMSO_T120_PMA	whole_blood_only	NA	NA	NA	1.5417	5.03343	1.15738e-05
chr7	36590965	36592768	AOAH-IT1	T30_DMSO_T120_PMA	whole_blood_only	NA	NA	NA	2.15347	5.03339	1.15738e-05
chr16	27305090	27305975	IL4R	T30_DMSO_T120_PMA	whole_blood_only	NA	NA	NA	1.57314	5.03229	1.16188e-05
chr3	194455123	194457142	ATP13A3	T30_DMSO_T120_PMA	whole_blood_only	NA	NA	NA	-1.6427	-5.03182	1.16385e-05
chr15	35021196	35022053	LOC105370763	T30_DMSO_T120_PMA	whole_blood_only	NA	NA	NA	1.82706	5.03128	1.1667e-05
chr12	51885600	51886463	ANKRD33	T30_DMSO_T120_PMA	whole_blood_only	NA	NA	NA	-2.15866	-5.03054	1.17075e-05
chr2	218678646	218679848	STK36	T30_DMSO_T120_PMA	whole_blood_only	NA	NA	NA	-1.5434	-5.02975	1.17517e-05
chr14	92246097	92248089	RNU6-366P	T30_DMSO_T120_PMA	whole_blood_only	NA	NA	NA	1.97396	5.02906	1.17894e-05
chr20	8494293	8495236	LOC124904867	T30_DMSO_T90_PMA	whole_blood_only	NA	NA	NA	1.51421	5.02839	1.41252e-05
chr2	64282780	64284353	LOC105374769	T30_DMSO_T120_PMA	whole_blood_only	NA	NA	NA	1.82186	5.02833	1.18256e-05
chr11	130121642	130122647	LOC124902850	T30_DMSO_T120_PMA	whole_blood_only	NA	NA	NA	-1.53773	-5.02767	1.1862e-05
chr19	10403012	10404882	CDC37	T30_DMSO_T60_PMA	whole_blood_only	NA	NA	NA	-1.71928	-5.02591	1.44491e-05
chr8	100502168	100502994	LOC124901992	T30_DMSO_T120_PMA	whole_blood_only	NA	NA	NA	-2.87778	-5.0259	1.1945e-05
chr13	45334311	45336122	SNORA31B	T30_DMSO_T90_PMA	whole_blood_only	NA	NA	NA	-1.74333	-5.02572	1.43029e-05
chr3	53249525	53250278	TKT	T30_DMSO_T120_PMA	whole_blood_only	NA	NA	NA	1.9388	5.02436	1.20368e-05
chr20	60008095	60008876	CDH26	T30_DMSO_T60_PMA	whole_blood_only	NA	NA	NA	1.55277	5.0211	1.47367e-05
chr6	36700798	36701921	RAB44	T30_DMSO_T120_PMA	whole_blood_only	NA	NA	NA	-1.68894	-5.02055	1.22593e-05
chr6	159714317	159716089	HNRNPH1P1	T30_DMSO_T90_PMA	whole_blood_only	NA	NA	NA	1.559	5.01845	1.47911e-05
chr5	115274213	115275319	RPS2P26	T30_DMSO_T120_PMA	whole_blood_only	NA	NA	NA	1.64384	5.01837	1.23812e-05
chr2	27926705	27927633	LOC105374369	T30_DMSO_T120_PMA	whole_blood_only	NA	NA	NA	-1.65338	-5.01546	1.25651e-05
chr14	67292154	67293700	PALS1	T30_DMSO_T90_PMA	whole_blood_only	NA	NA	NA	-1.63351	-5.01469	1.50292e-05
chr19	47241120	47242597	LOC124904731	T30_DMSO_T120_PMA	whole_blood_only	NA	NA	NA	-1.52428	-5.01418	1.26445e-05
chr18	11857091	11858105	LOC124904251	T30_DMSO_T120_PMA	whole_blood_only	NA	NA	NA	-1.54708	-5.01262	1.27426e-05
chr12	121287046	121288822	CAMKK2	T30_DMSO_T120_PMA	whole_blood_only	NA	NA	NA	-1.86914	-5.01241	1.27518e-05
chr1	208520487	208521190	LOC107985460	T30_DMSO_T120_PMA	whole_blood_only	NA	NA	NA	2.04733	5.01216	1.27589e-05
chrX	44545063	44545994	FUNDC1	T30_DMSO_T120_PMA	whole_blood_only	NA	NA	NA	2.09835	5.01199	1.27655e-05
chr1	28884781	28885468	EPB41	T30_DMSO_T120_PMA	whole_blood_only	NA	NA	NA	-1.6701	-5.01028	1.28702e-05
chr17	77164687	77166212	RNU4-47P	T30_DMSO_T120_PMA	whole_blood_only	NA	NA	NA	1.72133	5.00987	1.2888e-05
chr20	380618	383053	TRIB3	T30_DMSO_T120_PMA	whole_blood_only	NA	NA	NA	-2.04562	-5.00958	1.2898e-05
chr4	169659494	169660617	CLCN3	T30_DMSO_T120_PMA	whole_blood_only	NA	NA	NA	-1.88264	-5.00957	1.2898e-05
chr7	40258717	40260034	LOC105375245	T30_DMSO_T120_PMA	whole_blood_only	NA	NA	NA	1.8399	5.00912	1.29165e-05
chr6	35258943	35261003	ZNF76	T30_DMSO_T120_PMA	whole_blood_only	NA	NA	NA	-1.6865	-5.00908	1.29165e-05
chr5	124848311	124849843	LOC105379157	T30_DMSO_T60_PMA	whole_blood_only	NA	NA	NA	1.56426	5.00824	1.56429e-05
chr7	88303592	88305788	STEAP4	T30_DMSO_T120_PMA	whole_blood_only	NA	NA	NA	1.83222	5.00817	1.29683e-05
chr3	187953993	187955974	LINC01991	T30_DMSO_T90_PMA	whole_blood_only	NA	NA	NA	1.5037	5.00813	1.55063e-05
chr19	16142260	16144509	HSH2D	T30_DMSO_T120_PMA	whole_blood_only	NA	NA	NA	1.77045	5.00758	1.30032e-05
chr19	18495798	18497159	ELL	T30_DMSO_T120_PMA	whole_blood_only	NA	NA	NA	-1.56241	-5.00678	1.30484e-05
chr8	47506211	47508608	LOC100420054	T30_DMSO_T120_PMA	whole_blood_only	NA	NA	NA	1.58097	5.0067	1.30484e-05
chr3	51246570	51247300	DOCK3	T30_DMSO_T120_PMA	whole_blood_only	NA	NA	NA	2.21368	5.00624	1.30749e-05
chr18	2774255	2775705	LOC124904372	T30_DMSO_T120_PMA	whole_blood_only	NA	NA	NA	1.70102	5.00369	1.32297e-05
chr1	156147933	156148855	SEMA4A	T30_DMSO_T120_PMA	whole_blood_only	NA	NA	NA	1.66212	5.00291	1.32734e-05
chr11	126385902	126387109	ST3GAL4	T30_DMSO_T120_PMA	whole_blood_only	NA	NA	NA	1.85158	5.00276	1.3275e-05
chr13	50713486	50714670	LOC107984568	T30_DMSO_T120_PMA	whole_blood_only	NA	NA	NA	1.54204	5.00268	1.3275e-05
chr3	10436849	10437925	MIR885	T30_DMSO_T120_PMA	whole_blood_only	NA	NA	NA	-2.8526	-5.00267	1.3275e-05
chr1	41751084	41752708	HIVEP3	T30_DMSO_T120_PMA	whole_blood_only	NA	NA	NA	-1.73755	-5.00207	1.33115e-05
chr6	81812109	81813059	LINC01526	T30_DMSO_T120_PMA	whole_blood_only	NA	NA	NA	1.79564	4.99913	1.34863e-05
chr3	4994113	4994827	BHLHE40-AS1	T30_DMSO_T120_PMA	whole_blood_only	NA	NA	NA	-1.73116	-4.99814	1.35507e-05
chr4	184832970	184834335	LOC105377587	T30_DMSO_T60_PMA	whole_blood_only	NA	NA	NA	1.5843	4.99328	1.66967e-05
chr4	84966394	84968014	WDFY3-AS2	T30_DMSO_T90_PMA	whole_blood_only	NA	NA	NA	1.60674	4.99221	1.66506e-05
chr19	38425145	38426885	RASGRP4	T30_DMSO_T90_PMA	whole_blood_only	NA	NA	NA	1.56212	4.99209	1.66523e-05
chr14	67312840	67313750	ATP6V1D	T30_DMSO_T90_PMA	whole_blood_only	NA	NA	NA	-1.78516	-4.99206	1.66523e-05
chr19	7919881	7921420	SNAPC2	T30_DMSO_T120_PMA	whole_blood_only	NA	NA	NA	-1.54907	-4.98998	1.41054e-05
chr1	40179586	40180862	RNU6-1237P	T30_DMSO_T120_PMA	whole_blood_only	NA	NA	NA	-1.9128	-4.98872	1.4182e-05
chr10	18658558	18660781	ARL5B	T30_DMSO_T120_PMA	whole_blood_only	NA	NA	NA	-1.70143	-4.98791	1.42261e-05
chr13	46376982	46378833	RNU2-6P	T30_DMSO_T90_PMA	whole_blood_only	NA	NA	NA	1.59113	4.98707	1.70424e-05
chr3	170356382	170358773	SKIL	T30_DMSO_T120_PMA	whole_blood_only	NA	NA	NA	-1.50526	-4.98487	1.44411e-05
chr11	63882678	63884041	RNU6-1306P	T30_DMSO_T120_PMA	whole_blood_only	NA	NA	NA	1.80359	4.98206	1.46359e-05
chr1	21535844	21537129	ALPL	T30_DMSO_T120_PMA	whole_blood_only	NA	NA	NA	2.0181	4.97939	1.48181e-05
chr11	66443699	66444310	MRPL11	T30_DMSO_T120_PMA	whole_blood_only	NA	NA	NA	-1.74064	-4.97925	1.48233e-05
chr15	45433952	45434623	MIR147B	T30_DMSO_T120_PMA	whole_blood_only	NA	NA	NA	-2.39823	-4.97901	1.48359e-05
chr2	96148403	96149097	DUSP2	T30_DMSO_T120_PMA	whole_blood_only	NA	NA	NA	-2.10682	-4.97821	1.48868e-05
chr20	6888243	6889641	BMP2	T30_DMSO_T120_PMA	whole_blood_only	NA	NA	NA	2.12	4.97814	1.48868e-05
chrX	155242116	155243412	RAB39B	T30_DMSO_T120_PMA	whole_blood_only	NA	NA	NA	1.59088	4.97489	1.5121e-05
chr19	13846059	13847999	MIR23AHG	T30_DMSO_T120_PMA	whole_blood_only	NA	NA	NA	-1.57733	-4.97483	1.5121e-05
chr12	52050394	52051937	LOC107984510	T30_DMSO_T120_PMA	whole_blood_only	NA	NA	NA	-2.80747	-4.97369	1.52054e-05
chr1	27111750	27112644	SLC9A1	T30_DMSO_T120_PMA	whole_blood_only	NA	NA	NA	-1.66476	-4.97346	1.52109e-05
chr19	35901942	35902758	HCST	T30_DMSO_T60_PMA	whole_blood_only	NA	NA	NA	-1.55283	-4.97296	1.81936e-05
chr1	158803461	158804143	OR10AA1P	T30_DMSO_T120_PMA	whole_blood_only	NA	NA	NA	1.61933	4.97263	1.52635e-05
chr19	45591646	45593046	OPA3	T30_DMSO_T120_PMA	whole_blood_only	NA	NA	NA	-2.42788	-4.97249	1.52661e-05
chr17	19268756	19270214	EPN2-IT1	T30_DMSO_T120_PMA	whole_blood_only	NA	NA	NA	1.6669	4.97105	1.5369e-05
chr4	119328392	119329803	KLHL2P1	T30_DMSO_T90_PMA	whole_blood_only	NA	NA	NA	1.56983	4.97032	1.84368e-05
chr14	92507050	92507974	RIN3	T30_DMSO_T120_PMA	whole_blood_only	NA	NA	NA	1.71883	4.96941	1.5494e-05
chr5	179820486	179822913	SQSTM1	T30_DMSO_T120_PMA	whole_blood_only	NA	NA	NA	-1.64748	-4.96929	1.54978e-05
chr3	10244700	10245599	TATDN2	T30_DMSO_T60_PMA	whole_blood_only	NA	NA	NA	1.651	4.96687	1.87254e-05
chr16	66223515	66224858	LOC105371317	T30_DMSO_T120_PMA	whole_blood_only	NA	NA	NA	2.35794	4.96443	1.5845e-05
chr17	40098806	40099977	NR1D1	T30_DMSO_T120_PMA	whole_blood_only	NA	NA	NA	-1.62157	-4.96425	1.58545e-05
chr17	70144128	70145095	LOC105371882	T30_DMSO_T60_PMA	whole_blood_only	NA	NA	NA	1.56792	4.96391	1.89722e-05
chr16	30165895	30166831	CORO1A	T30_DMSO_T90_PMA	whole_blood_only	NA	NA	NA	1.52561	4.96317	1.90361e-05
chr9	3360543	3361490	RFX3	T30_DMSO_T60_PMA	whole_blood_only	NA	NA	NA	1.54126	4.96212	1.91149e-05
chr6	193083	194416	LOC285766	T30_DMSO_T120_PMA	whole_blood_only	NA	NA	NA	-2.30551	-4.96093	1.60941e-05
chr2	27913303	27915082	MYG1P1	T30_DMSO_T120_PMA	whole_blood_only	NA	NA	NA	-1.56881	-4.96063	1.6112e-05
chr6	36130795	36132050	MAPK13	T30_DMSO_T90_PMA	whole_blood_only	NA	NA	NA	-1.55848	-4.95958	1.93046e-05
chr4	189787074	189787925	LOC124900882	T30_DMSO_T120_PMA	whole_blood_only	NA	NA	NA	-1.95634	-4.95909	1.62167e-05
chr2	12451028	12452583	LOC105373431	T30_DMSO_T120_PMA	whole_blood_only	NA	NA	NA	1.72667	4.95855	1.62558e-05
chr10	95767733	95768399	ENTPD1	T30_DMSO_T120_PMA	whole_blood_only	NA	NA	NA	1.61942	4.95746	1.6342e-05
chr1	232577988	232579822	SIPA1L2	T30_DMSO_T120_PMA	whole_blood_only	NA	NA	NA	1.64234	4.95728	1.6351e-05
chr14	92492035	92493027	RIN3	T30_DMSO_T90_PMA	whole_blood_only	NA	NA	NA	1.77978	4.95642	1.95736e-05
chr7	155309969	155311564	INSIG1	T30_DMSO_T120_PMA	whole_blood_only	NA	NA	NA	-2.33231	-4.95503	1.65157e-05
chr8	723397	724544	ERICH1	T30_DMSO_T120_PMA	whole_blood_only	NA	NA	NA	1.78924	4.95498	1.65157e-05
chr11	1323348	1324573	LOC124902606	T30_DMSO_T120_PMA	whole_blood_only	NA	NA	NA	1.63695	4.95422	1.65745e-05
chr21	42414676	42415896	RNU6-1149P	T30_DMSO_T120_PMA	whole_blood_only	NA	NA	NA	-3.4846	-4.95365	1.66118e-05
chr20	60227893	60228791	LOC105372698	T30_DMSO_T120_PMA	whole_blood_only	NA	NA	NA	1.59618	4.95305	1.66572e-05
chr12	55650337	55651202	OR10AE3P	T30_DMSO_T120_PMA	whole_blood_only	NA	NA	NA	-1.57224	-4.95297	1.6658e-05
chr19	49896754	49898162	MIR4750	T30_DMSO_T120_PMA	whole_blood_only	NA	NA	NA	-3.07906	-4.95284	1.66628e-05
chr10	92845851	92846627	EXOC6	T30_DMSO_T120_PMA	whole_blood_only	NA	NA	NA	1.52148	4.95242	1.66874e-05
chr20	37294104	37295266	MANBAL	T30_DMSO_T120_PMA	whole_blood_only	NA	NA	NA	1.5042	4.95221	1.66987e-05
chr9	90781586	90782817	SYK	T30_DMSO_T120_PMA	whole_blood_only	NA	NA	NA	1.65263	4.95107	1.67792e-05
chr11	17163768	17165369	RPL34P24	T30_DMSO_T120_PMA	whole_blood_only	NA	NA	NA	1.59381	4.94989	1.68608e-05
chr3	172140298	172141322	LOC124906304	T30_DMSO_T120_PMA	whole_blood_only	NA	NA	NA	-1.8356	-4.94985	1.68608e-05
chr3	53137846	53138544	RFT1	T30_DMSO_T120_PMA	whole_blood_only	NA	NA	NA	-1.98054	-4.94932	1.69004e-05
chr19	45442506	45443909	MIR6088	T30_DMSO_T120_PMA	whole_blood_only	NA	NA	NA	-1.72835	-4.94683	1.71064e-05
chr1	204521019	204521749	MDM4	T30_DMSO_T120_PMA	whole_blood_only	NA	NA	NA	-2.06792	-4.94581	1.71834e-05
chr1	153401967	153403717	S100A15A	T30_DMSO_T120_PMA	whole_blood_only	NA	NA	NA	1.61161	4.94511	1.72391e-05
chr7	36612090	36614230	AOAH-IT1	T30_DMSO_T60_PMA	whole_blood_only	NA	NA	NA	1.51753	4.94425	2.06092e-05
chr10	73902066	73902827	PLAU	T30_DMSO_T120_PMA	whole_blood_only	NA	NA	NA	-1.76716	-4.94423	1.72991e-05
chr11	121453711	121454833	SORL1-AS1	T30_DMSO_T120_PMA	whole_blood_only	NA	NA	NA	2.11795	4.94342	1.73611e-05
chr6	24749027	24750269	LOC100289381	T30_DMSO_T120_PMA	whole_blood_only	NA	NA	NA	1.82756	4.94231	1.74329e-05
chr17	12013710	12014749	RPL21P122	T30_DMSO_T120_PMA	whole_blood_only	NA	NA	NA	1.62481	4.94044	1.75949e-05
chr2	138529274	138530430	SPOPL	T30_DMSO_T120_PMA	whole_blood_only	NA	NA	NA	1.53094	4.93905	1.77087e-05
chr2	233083872	233085106	INPP5D	T30_DMSO_T90_PMA	whole_blood_only	NA	NA	NA	1.56514	4.939	2.11079e-05
chr19	53558458	53560606	DPRX	T30_DMSO_T120_PMA	whole_blood_only	NA	NA	NA	-1.83649	-4.93886	1.77131e-05
chr12	112140506	112141874	TRAFD1	T30_DMSO_T120_PMA	whole_blood_only	NA	NA	NA	1.52266	4.93776	1.78011e-05
chr19	15632901	15634019	CYP4F3	T30_DMSO_T90_PMA	whole_blood_only	NA	NA	NA	1.65364	4.93671	2.13276e-05
chr2	64239340	64241066	LOC100507006	T30_DMSO_T90_PMA	whole_blood_only	NA	NA	NA	1.57703	4.93587	2.13986e-05
chr1	154610789	154612102	ADAR	T30_DMSO_T90_PMA	whole_blood_only	NA	NA	NA	1.61267	4.93559	2.14139e-05
chr5	151234673	151235648	CCDC69	T30_DMSO_T120_PMA	whole_blood_only	NA	NA	NA	1.87964	4.93431	1.80738e-05
chr10	103153333	103154389	MARCKSL1P1	T30_DMSO_T90_PMA	whole_blood_only	NA	NA	NA	1.72983	4.93413	2.15385e-05
chr7	105453698	105454952	SRPK2	T30_DMSO_T120_PMA	whole_blood_only	NA	NA	NA	1.63599	4.93297	1.81849e-05
chr14	96905297	96906925	LINC00618	T30_DMSO_T120_PMA	whole_blood_only	NA	NA	NA	1.63236	4.93021	1.83991e-05
chr8	107620314	107621227	PGAM1P13	T30_DMSO_T120_PMA	whole_blood_only	NA	NA	NA	2.08297	4.92828	1.85684e-05
chr1	2255175	2256595	SKI	T30_DMSO_T120_PMA	whole_blood_only	NA	NA	NA	-1.77493	-4.92508	1.88215e-05
chr19	42217213	42218390	DEDD2	T30_DMSO_T120_PMA	whole_blood_only	NA	NA	NA	-1.53678	-4.92448	1.88669e-05
chr4	38486679	38487360	LINC01259	T30_DMSO_T120_PMA	whole_blood_only	NA	NA	NA	2.22848	4.92354	1.8951e-05
chr11	64239954	64241921	LOC114841035	T30_DMSO_T120_PMA	whole_blood_only	NA	NA	NA	-1.52412	-4.92337	1.89604e-05
chr2	201168411	201171022	RPL38P5	T30_DMSO_T90_PMA	whole_blood_only	NA	NA	NA	1.58598	4.92333	2.258e-05
chr2	27431460	27431922	NRBP1	T30_DMSO_T120_PMA	whole_blood_only	NA	NA	NA	-2.08566	-4.92264	1.90252e-05
chr11	3111615	3113240	OSBPL5	T30_DMSO_T90_PMA	whole_blood_only	NA	NA	NA	1.81035	4.92243	2.26603e-05
chr11	105099451	105101220	CARD17	T30_DMSO_T120_PMA	whole_blood_only	NA	NA	NA	-1.71384	-4.9203	1.92339e-05
chr9	89369525	89370861	SECISBP2	T30_DMSO_T120_PMA	whole_blood_only	NA	NA	NA	1.74233	4.92013	1.92441e-05
chr8	107758046	107758821	LOC105375703	T30_DMSO_T120_PMA	whole_blood_only	NA	NA	NA	1.74798	4.91961	1.92884e-05
chr3	36863865	36864788	LOC107986032	T30_DMSO_T120_PMA	whole_blood_only	NA	NA	NA	1.60246	4.91773	1.94474e-05
chr19	17947283	17948570	CCDC124	T30_DMSO_T120_PMA	whole_blood_only	NA	NA	NA	-2.53034	-4.91739	1.94679e-05
chr3	72374696	72376457	LOC105377159	T30_DMSO_T120_PMA	whole_blood_only	NA	NA	NA	-1.79786	-4.91691	1.95081e-05
chr1	161626003	161628526	FCGR3B	T30_DMSO_T120_PMA	whole_blood_only	NA	NA	NA	2.04791	4.91652	1.95341e-05
chrX	15786914	15787401	INE2	T30_DMSO_T120_PMA	whole_blood_only	NA	NA	NA	1.85775	4.91619	1.95538e-05
chr10	101071280	101071799	KAZALD1	T30_DMSO_T120_PMA	whole_blood_only	NA	NA	NA	-1.91586	-4.91618	1.95538e-05
chr22	31253105	31254018	LIMK2	T30_DMSO_T120_PMA	whole_blood_only	NA	NA	NA	1.8163	4.91533	1.96251e-05
chr16	84323383	84324759	WFDC1	T30_DMSO_T120_PMA	whole_blood_only	NA	NA	NA	-2.24958	-4.9128	1.98484e-05
chr6	111237858	111239700	LOC124901378	T30_DMSO_T120_PMA	whole_blood_only	NA	NA	NA	-1.65204	-4.91265	1.98502e-05
chr16	31873603	31875558	ZNF267	T30_DMSO_T120_PMA	whole_blood_only	NA	NA	NA	-1.67699	-4.91235	1.9864e-05
chr1	183574040	183575473	LOC100526839	T30_DMSO_T60_PMA	whole_blood_only	NA	NA	NA	-1.92786	-4.90919	2.40478e-05
chr9	89400086	89401151	PA2G4P6	T30_DMSO_T120_PMA	whole_blood_only	NA	NA	NA	1.68739	4.9071	2.03466e-05
chr2	101960977	101962627	LINC01127	T30_DMSO_T120_PMA	whole_blood_only	NA	NA	NA	1.84127	4.90623	2.04237e-05
chr6	6856417	6857751	LOC105374902	T30_DMSO_T120_PMA	whole_blood_only	NA	NA	NA	-1.74829	-4.90622	2.04237e-05
chr2	98692482	98694012	YWHAQP5	T30_DMSO_T90_PMA	whole_blood_only	NA	NA	NA	-1.53893	-4.90548	2.44943e-05
chr17	29713615	29714266	RPL21P123	T30_DMSO_T120_PMA	whole_blood_only	NA	NA	NA	1.77429	4.90321	2.0697e-05
chr3	127683622	127684381	ABTB1	T30_DMSO_T90_PMA	whole_blood_only	NA	NA	NA	1.71567	4.90245	2.47958e-05
chr15	89876026	89877558	LOC100631255	T30_DMSO_T60_PMA	whole_blood_only	NA	NA	NA	1.73272	4.90241	2.47195e-05
chr12	121301721	121302521	CAMKK2	T30_DMSO_T120_PMA	whole_blood_only	NA	NA	NA	-1.79785	-4.90198	2.0813e-05
chr3	45167055	45168235	RPS24P8	T30_DMSO_T120_PMA	whole_blood_only	NA	NA	NA	-2.63288	-4.89986	2.10027e-05
chr14	67860362	67861017	RAD51B	T30_DMSO_T90_PMA	whole_blood_only	NA	NA	NA	1.51435	4.89961	2.51046e-05
chr7	77156339	77158219	LOC124901678	T30_DMSO_T120_PMA	whole_blood_only	NA	NA	NA	1.70907	4.89798	2.1161e-05
chr5	1501679	1502637	MIR6075	T30_DMSO_T120_PMA	whole_blood_only	NA	NA	NA	-1.61517	-4.8976	2.11941e-05
chr18	76544877	76546445	LINC00908	T30_DMSO_T120_PMA	whole_blood_only	NA	NA	NA	1.65086	4.89748	2.12001e-05
chr3	126540031	126541350	CHST13	T30_DMSO_T120_PMA	whole_blood_only	NA	NA	NA	1.5721	4.89631	2.13188e-05
chr3	184637011	184639159	MAGEF1	T30_DMSO_T120_PMA	whole_blood_only	NA	NA	NA	1.79529	4.89622	2.13214e-05
chr15	90004343	90005368	MIR3174	T30_DMSO_T120_PMA	whole_blood_only	NA	NA	NA	-1.68386	-4.89404	2.15401e-05
chr13	80453735	80454966	RNU6-61P	T30_DMSO_T120_PMA	whole_blood_only	NA	NA	NA	1.58633	4.89401	2.15401e-05
chr17	47647315	47647971	KPNB1-DT	T30_DMSO_T120_PMA	whole_blood_only	NA	NA	NA	1.62847	4.89299	2.1645e-05
chr2	121699246	121700420	LOC124906186	T30_DMSO_T120_PMA	whole_blood_only	NA	NA	NA	-1.84236	-4.89125	2.183e-05
chr9	74886496	74888284	TRPM6	T30_DMSO_T120_PMA	whole_blood_only	NA	NA	NA	1.61653	4.88954	2.19982e-05
chr9	92119360	92120595	MTND4P15	T30_DMSO_T90_PMA	whole_blood_only	NA	NA	NA	1.55847	4.88815	2.6376e-05
chr13	109511496	109512486	LOC107984602	T30_DMSO_T120_PMA	whole_blood_only	NA	NA	NA	1.60023	4.88809	2.21528e-05
chr7	101137846	101138848	SERPINE1	T30_DMSO_T120_PMA	whole_blood_only	NA	NA	NA	-2.39111	-4.8879	2.21592e-05
chr2	102238241	102238984	FAM183DP	T30_DMSO_T120_PMA	whole_blood_only	NA	NA	NA	-2.28576	-4.88653	2.22992e-05
chr3	141690178	141691209	TPT1P3	T30_DMSO_T90_PMA	whole_blood_only	NA	NA	NA	1.55796	4.88614	2.65766e-05
chr16	12500512	12501426	LOC124903644	T30_DMSO_T120_PMA	whole_blood_only	NA	NA	NA	1.92393	4.88525	2.24367e-05
chr7	66348291	66349786	RNU6-313P	T30_DMSO_T60_PMA	whole_blood_only	NA	NA	NA	1.61049	4.88351	2.68503e-05
chr11	47523291	47525019	CELF1	T30_DMSO_T120_PMA	whole_blood_only	NA	NA	NA	-1.5155	-4.883	2.26557e-05
chr22	43154497	43156030	TSPO	T30_DMSO_T120_PMA	whole_blood_only	NA	NA	NA	-2.22738	-4.88184	2.27816e-05
chr2	10400359	10401216	LOC124905972	T30_DMSO_T120_PMA	whole_blood_only	NA	NA	NA	-2.13626	-4.8805	2.29215e-05
chr11	10639150	10640900	IRAG1	T30_DMSO_T60_PMA	whole_blood_only	NA	NA	NA	1.61869	4.88043	2.72073e-05
chr18	62939315	62940077	LOC105372161	T30_DMSO_T120_PMA	whole_blood_only	NA	NA	NA	1.67728	4.88013	2.29488e-05
chr20	18678203	18679381	DTD1-AS1	T30_DMSO_T120_PMA	whole_blood_only	NA	NA	NA	2.11196	4.87941	2.30091e-05
chr19	41625981	41627785	CEACAM4	T30_DMSO_T120_PMA	whole_blood_only	NA	NA	NA	1.84435	4.8783	2.31238e-05
chr8	2101303	2102454	MIR7160	T30_DMSO_T120_PMA	whole_blood_only	NA	NA	NA	-2.31609	-4.87785	2.31605e-05
chr16	22205733	22207683	EEF2K	T30_DMSO_T90_PMA	whole_blood_only	NA	NA	NA	-1.66166	-4.87758	2.75581e-05
chr1	40875615	40876323	LOC124904157	T30_DMSO_T120_PMA	whole_blood_only	NA	NA	NA	-2.52719	-4.87695	2.3251e-05
chrX	78687296	78688257	PPATP2	T30_DMSO_T120_PMA	whole_blood_only	NA	NA	NA	1.78043	4.87619	2.33172e-05
chr12	120237806	120239089	RPS20P31	T30_DMSO_T120_PMA	whole_blood_only	NA	NA	NA	2.08309	4.87619	2.33172e-05
chr15	45430214	45431461	C15orf48	T30_DMSO_T120_PMA	whole_blood_only	NA	NA	NA	-1.67245	-4.87557	2.33669e-05
chr5	138510570	138511711	LOC124901078	T30_DMSO_T60_PMA	whole_blood_only	NA	NA	NA	-1.68107	-4.87487	2.78155e-05
chr21	38852936	38855725	LOC101928398	T30_DMSO_T120_PMA	whole_blood_only	NA	NA	NA	-1.64435	-4.87475	2.3456e-05
chr1	228921415	228922153	LOC105373143	T30_DMSO_T90_PMA	whole_blood_only	NA	NA	NA	1.853	4.87422	2.79307e-05
chr4	84907044	84908153	RNU6-469P	T30_DMSO_T90_PMA	whole_blood_only	NA	NA	NA	1.58563	4.87243	2.81228e-05
chr17	59655943	59656991	CLTC	T30_DMSO_T120_PMA	whole_blood_only	NA	NA	NA	-1.61095	-4.87151	2.38038e-05
chr4	69817832	69818460	SULT1D1P	T30_DMSO_T120_PMA	whole_blood_only	NA	NA	NA	2.00037	4.87139	2.38099e-05
chr6	110750262	110751446	LOC124901502	T30_DMSO_T90_PMA	whole_blood_only	NA	NA	NA	1.53275	4.86965	2.84835e-05
chr9	123224756	123226088	STRBP	T30_DMSO_T120_PMA	whole_blood_only	NA	NA	NA	-1.83127	-4.86917	2.40511e-05
chr3	132290842	132291520	LOC124906374	T30_DMSO_T120_PMA	whole_blood_only	NA	NA	NA	1.51138	4.86911	2.40511e-05
chr12	95995695	95997161	LOC102723340	T30_DMSO_T120_PMA	whole_blood_only	NA	NA	NA	1.60386	4.86902	2.40511e-05
chrX	47990921	47992326	ZNF182	T30_DMSO_T120_PMA	whole_blood_only	NA	NA	NA	-1.58611	-4.869	2.40511e-05
chr20	57709875	57710824	NKILA	T30_DMSO_T120_PMA	whole_blood_only	NA	NA	NA	-3.14544	-4.869	2.40511e-05
chrX	9375810	9376857	LOC442443	T30_DMSO_T120_PMA	whole_blood_only	NA	NA	NA	1.87443	4.86713	2.42552e-05
chr19	35003001	35003748	GRAMD1A	T30_DMSO_T120_PMA	whole_blood_only	NA	NA	NA	1.57891	4.86649	2.43251e-05
chr1	176133091	176133812	COP1	T30_DMSO_T120_PMA	whole_blood_only	NA	NA	NA	1.54998	4.86631	2.43318e-05
chr4	10518493	10519578	LOC105374482	T30_DMSO_T120_PMA	whole_blood_only	NA	NA	NA	1.62219	4.86597	2.43576e-05
chr22	50204412	50205093	SELENOO	T30_DMSO_T120_PMA	whole_blood_only	NA	NA	NA	2.02285	4.86501	2.44588e-05
chr10	3592195	3593318	LOC107984193	T30_DMSO_T90_PMA	whole_blood_only	NA	NA	NA	1.62283	4.86487	2.91154e-05
chr5	97194275	97196192	RIOK2	T30_DMSO_T90_PMA	whole_blood_only	NA	NA	NA	1.56856	4.86238	2.94281e-05
chr17	64411943	64413084	PECAM1	T30_DMSO_T120_PMA	whole_blood_only	NA	NA	NA	2.14405	4.8622	2.47587e-05
chr19	2287730	2290971	PEAK3	T30_DMSO_T120_PMA	whole_blood_only	NA	NA	NA	1.63525	4.86213	2.47592e-05
chr7	18125236	18125933	MIR1302-6	T30_DMSO_T120_PMA	whole_blood_only	NA	NA	NA	1.96889	4.86047	2.49602e-05
chr17	8922232	8923231	LOC124903921	T30_DMSO_T120_PMA	whole_blood_only	NA	NA	NA	-1.83	-4.85925	2.51058e-05
chr18	63869272	63870346	SERPINB2	T30_DMSO_T120_PMA	whole_blood_only	NA	NA	NA	-1.97906	-4.85767	2.52734e-05
chrX	14850799	14853032	NPM1P9	T30_DMSO_T120_PMA	whole_blood_only	NA	NA	NA	1.82253	4.85648	2.54085e-05
chr3	194485374	194486283	ATP13A3	T30_DMSO_T120_PMA	whole_blood_only	NA	NA	NA	-1.77019	-4.85628	2.54258e-05
chr8	143936347	143936902	LOC124902040	T30_DMSO_T120_PMA	whole_blood_only	NA	NA	NA	-2.52942	-4.85515	2.55539e-05
chr4	128929206	128930230	JADE1	T30_DMSO_T120_PMA	whole_blood_only	NA	NA	NA	1.5339	4.85252	2.58697e-05
chr18	3624627	3625798	DLGAP1-AS2	T30_DMSO_T120_PMA	whole_blood_only	NA	NA	NA	-1.6093	-4.85241	2.5875e-05
chr20	4018127	4018595	FTLP3	T30_DMSO_T120_PMA	whole_blood_only	NA	NA	NA	1.91001	4.85065	2.60803e-05
chr17	21149452	21149956	DHRS7B	T30_DMSO_T120_PMA	whole_blood_only	NA	NA	NA	1.94084	4.84925	2.62419e-05
chr5	1494619	1496028	LOC124901162	T30_DMSO_T120_PMA	whole_blood_only	NA	NA	NA	-1.54792	-4.84915	2.62429e-05
chr10	3754846	3755754	LOC124902540	T30_DMSO_T120_PMA	whole_blood_only	NA	NA	NA	-1.69292	-4.84909	2.62429e-05
chr1	2150844	2151820	PRKCZ-AS1	T30_DMSO_T120_PMA	whole_blood_only	NA	NA	NA	1.69062	4.84881	2.62707e-05
chr18	3073727	3074677	RNU7-25P	T30_DMSO_T120_PMA	whole_blood_only	NA	NA	NA	1.88359	4.84689	2.64998e-05
chr12	104764213	104765250	MIR3922	T30_DMSO_T60_PMA	whole_blood_only	NA	NA	NA	1.68813	4.84669	3.1492e-05
chr14	97525538	97526759	LINC02325	T30_DMSO_T120_PMA	whole_blood_only	NA	NA	NA	1.86395	4.84548	2.66534e-05
chr5	163915086	163918085	LSM1P2	T30_DMSO_T60_PMA	whole_blood_only	NA	NA	NA	1.50896	4.84391	3.18161e-05
chr4	26272683	26274380	LOC124900690	T30_DMSO_T90_PMA	whole_blood_only	NA	NA	NA	1.85843	4.84223	3.21027e-05
chr4	38800464	38801171	TLR1	T30_DMSO_T120_PMA	whole_blood_only	NA	NA	NA	2.17703	4.84218	2.70555e-05
chr17	28893010	28894235	FLOT2	T30_DMSO_T90_PMA	whole_blood_only	NA	NA	NA	1.64213	4.84143	3.22113e-05
chr2	102082395	102083603	LOC107985926	T30_DMSO_T120_PMA	whole_blood_only	NA	NA	NA	-1.63333	-4.84126	2.71627e-05
chr17	70099213	70100651	LOC105371881	T30_DMSO_T120_PMA	whole_blood_only	NA	NA	NA	1.65602	4.8405	2.72405e-05
chr11	72758133	72759685	MIR4692	T30_DMSO_T120_PMA	whole_blood_only	NA	NA	NA	-1.87935	-4.83914	2.74179e-05
chr16	50714367	50715285	LOC124903774	T30_DMSO_T120_PMA	whole_blood_only	NA	NA	NA	1.50051	4.83823	2.75084e-05
chr2	98091436	98092126	VWA3B	T30_DMSO_T120_PMA	whole_blood_only	NA	NA	NA	1.56449	4.83822	2.75084e-05
chr10	125008446	125009262	CTBP2	T30_DMSO_T120_PMA	whole_blood_only	NA	NA	NA	2.04938	4.83752	2.75808e-05
chr8	141271689	141272590	LOC105375787	T30_DMSO_T60_PMA	whole_blood_only	NA	NA	NA	-1.93768	-4.8365	3.28488e-05
chr13	49036353	49037378	RAD17P2	T30_DMSO_T120_PMA	whole_blood_only	NA	NA	NA	-1.60709	-4.83485	2.78963e-05
chrX	45768821	45770565	MIR222HG	T30_DMSO_T120_PMA	whole_blood_only	NA	NA	NA	-1.61441	-4.83356	2.80588e-05
chr3	155080863	155082458	MME	T30_DMSO_T60_PMA	whole_blood_only	NA	NA	NA	1.61744	4.83302	3.32759e-05
chr10	124105808	124107011	CHST15	T30_DMSO_T90_PMA	whole_blood_only	NA	NA	NA	1.58683	4.83281	3.34646e-05
chr5	138518384	138519321	ETF1	T30_DMSO_T60_PMA	whole_blood_only	NA	NA	NA	-1.75338	-4.83265	3.33113e-05
chr6	130482212	130484761	TMEM200A	T30_DMSO_T90_PMA	whole_blood_only	NA	NA	NA	-1.59758	-4.83171	3.36227e-05
chr16	12800764	12802231	CPPED1	T30_DMSO_T120_PMA	whole_blood_only	NA	NA	NA	2.21162	4.83162	2.82996e-05
chr17	16511529	16512765	LOC124903940	T30_DMSO_T120_PMA	whole_blood_only	NA	NA	NA	1.848	4.83116	2.83446e-05
chr6	159034252	159035790	TAGAP	T30_DMSO_T90_PMA	whole_blood_only	NA	NA	NA	-1.56533	-4.82989	3.38777e-05
chr22	19097044	19098015	LOC124905078	T30_DMSO_T120_PMA	whole_blood_only	NA	NA	NA	1.6675	4.82976	2.85259e-05
chr15	45188023	45188856	LOC124903481	T30_DMSO_T120_PMA	whole_blood_only	NA	NA	NA	-3.65913	-4.82931	2.85804e-05
chr4	189685132	189686253	RNU1-51P	T30_DMSO_T120_PMA	whole_blood_only	NA	NA	NA	-2.54708	-4.82745	2.88394e-05
chr4	7828107	7829597	LOC124900656	T30_DMSO_T120_PMA	whole_blood_only	NA	NA	NA	-2.48877	-4.82632	2.89658e-05
chr14	35403105	35405514	NFKBIA	T30_DMSO_T120_PMA	whole_blood_only	NA	NA	NA	-1.52732	-4.82418	2.92404e-05
chr16	22353203	22354013	LOC124903664	T30_DMSO_T120_PMA	whole_blood_only	NA	NA	NA	-1.51082	-4.82351	2.93188e-05
chr15	101137031	101138348	LOC124903565	T30_DMSO_T120_PMA	whole_blood_only	NA	NA	NA	1.76366	4.82321	2.93542e-05
chr21	17769193	17770366	C21orf91-OT1	T30_DMSO_T120_PMA	whole_blood_only	NA	NA	NA	1.73255	4.82233	2.94451e-05
chr14	91349209	91350122	LOC107984673	T30_DMSO_T120_PMA	whole_blood_only	NA	NA	NA	-2.18476	-4.82202	2.94719e-05
chr16	21790050	21791841	LOC105371126	T30_DMSO_T90_PMA	whole_blood_only	NA	NA	NA	-1.54546	-4.82197	3.5072e-05
chr10	31581805	31583403	LOC105376484	T30_DMSO_T120_PMA	whole_blood_only	NA	NA	NA	1.57519	4.82177	2.94995e-05
chr5	89267941	89269449	LOC105379074	T30_DMSO_T60_PMA	whole_blood_only	NA	NA	NA	1.54095	4.82115	3.49263e-05
chr11	66222406	66222986	LOC124902694	T30_DMSO_T60_PMA	whole_blood_only	NA	NA	NA	-1.65178	-4.82024	3.50191e-05
chr5	32275952	32277124	RNU6-378P	T30_DMSO_T120_PMA	whole_blood_only	NA	NA	NA	1.74829	4.8196	2.97549e-05
chr12	8452517	8453820	CLEC6A	T30_DMSO_T120_PMA	whole_blood_only	NA	NA	NA	1.50486	4.81948	2.97632e-05
chr1	30732213	30735239	MIR4420	T30_DMSO_T90_PMA	whole_blood_only	NA	NA	NA	-1.52666	-4.81939	3.54334e-05
chr3	17632161	17632945	RNU7-10P	T30_DMSO_T120_PMA	whole_blood_only	NA	NA	NA	1.56844	4.8188	2.9855e-05
chr5	139453731	139454620	RNU5B-4P	T30_DMSO_T120_PMA	whole_blood_only	NA	NA	NA	-2.58652	-4.81867	2.98643e-05
chr6	31229175	31229788	HCG27	T30_DMSO_T120_PMA	whole_blood_only	NA	NA	NA	1.78015	4.81702	3.00834e-05
chr2	231168279	231169487	ARMC9	T30_DMSO_T120_PMA	whole_blood_only	NA	NA	NA	-1.53928	-4.81684	3.01002e-05
chr12	14554202	14555018	RN7SKP134	T30_DMSO_T120_PMA	whole_blood_only	NA	NA	NA	2.26605	4.81665	3.01186e-05
chr2	10297615	10298941	LOC124900530	T30_DMSO_T120_PMA	whole_blood_only	NA	NA	NA	-1.85028	-4.81629	3.01459e-05
chr12	636428	637035	NINJ2-AS1	T30_DMSO_T120_PMA	whole_blood_only	NA	NA	NA	1.58454	4.81568	3.02265e-05
chr1	235945821	235947179	LINC02768	T30_DMSO_T90_PMA	whole_blood_only	NA	NA	NA	1.61239	4.81543	3.60096e-05
chr6	5989191	5990152	LOC105374898	T30_DMSO_T120_PMA	whole_blood_only	NA	NA	NA	2.22823	4.81464	3.03648e-05
chr19	24053619	24054868	BNIP3P40	T30_DMSO_T120_PMA	whole_blood_only	NA	NA	NA	-2.41177	-4.81438	3.03847e-05
chr4	89469598	89470706	LOC105377328	T30_DMSO_T120_PMA	whole_blood_only	NA	NA	NA	-1.81383	-4.81383	3.04392e-05
chr11	121448422	121451151	SORL1	T30_DMSO_T120_PMA	whole_blood_only	NA	NA	NA	1.88004	4.81129	3.0779e-05
chr6	30258906	30260364	HLA-L	T30_DMSO_T120_PMA	whole_blood_only	NA	NA	NA	-1.96423	-4.81085	3.0827e-05
chr17	27635517	27636272	LGALS9	T30_DMSO_T60_PMA	whole_blood_only	NA	NA	NA	1.52717	4.81035	3.64203e-05
chr14	90629979	90631386	TTC7B-AS1	T30_DMSO_T120_PMA	whole_blood_only	NA	NA	NA	1.61511	4.80995	3.09362e-05
chr12	52058656	52061075	NR4A1AS	T30_DMSO_T120_PMA	whole_blood_only	NA	NA	NA	-4.25544	-4.80964	3.09746e-05
chr19	27779604	27780923	LINC02987	T30_DMSO_T120_PMA	whole_blood_only	NA	NA	NA	1.74142	4.8092	3.10235e-05
chr11	61695817	61696465	DAGLA	T30_DMSO_T120_PMA	whole_blood_only	NA	NA	NA	-3.0685	-4.80812	3.11814e-05
chr10	30284419	30285646	RNU6-598P	T30_DMSO_T120_PMA	whole_blood_only	NA	NA	NA	1.67903	4.80796	3.1196e-05
chr10	46062256	46063179	RPL23AP61	T30_DMSO_T120_PMA	whole_blood_only	NA	NA	NA	1.76932	4.80754	3.12216e-05
chr17	75125636	75126634	NT5C	T30_DMSO_T120_PMA	whole_blood_only	NA	NA	NA	1.88029	4.80715	3.12701e-05
chr6	71263465	71265359	LOC100132834	T30_DMSO_T120_PMA	whole_blood_only	NA	NA	NA	1.58141	4.8071	3.12701e-05
chr6	17585859	17587079	SUMO2P13	T30_DMSO_T120_PMA	whole_blood_only	NA	NA	NA	1.73308	4.80689	3.12929e-05
chr21	34207999	34209283	LINC00310	T30_DMSO_T90_PMA	whole_blood_only	NA	NA	NA	1.69385	4.80607	3.74494e-05
chr15	87829340	87830400	MIR11181	T30_DMSO_T120_PMA	whole_blood_only	NA	NA	NA	2.14059	4.80541	3.15008e-05
chr4	2745914	2746743	TNIP2	T30_DMSO_T120_PMA	whole_blood_only	NA	NA	NA	-3.02259	-4.80292	3.18383e-05
chr13	46339029	46339586	LOC105370194	T30_DMSO_T120_PMA	whole_blood_only	NA	NA	NA	1.62682	4.80277	3.18522e-05
chr1	192869031	192870615	RN7SKP126	T30_DMSO_T120_PMA	whole_blood_only	NA	NA	NA	1.58792	4.80241	3.18992e-05
chr7	96286963	96288054	RPL21P74	T30_DMSO_T120_PMA	whole_blood_only	NA	NA	NA	-1.77959	-4.80121	3.20705e-05
chr1	2227342	2228064	SKI	T30_DMSO_T90_PMA	whole_blood_only	NA	NA	NA	-1.57882	-4.80095	3.82514e-05
chr2	64247314	64248668	LOC100507006	T30_DMSO_T120_PMA	whole_blood_only	NA	NA	NA	1.75119	4.8005	3.2175e-05
chr1	41740666	41741592	HIVEP3	T30_DMSO_T120_PMA	whole_blood_only	NA	NA	NA	-1.57402	-4.79887	3.23951e-05
chr7	26318944	26319943	SNX10	T30_DMSO_T90_PMA	whole_blood_only	NA	NA	NA	1.50826	4.79838	3.86865e-05
chr13	95204187	95205114	SNORD13G	T30_DMSO_T120_PMA	whole_blood_only	NA	NA	NA	1.59688	4.79784	3.25272e-05
chr1	161630228	161631577	FCGR3B	T30_DMSO_T120_PMA	whole_blood_only	NA	NA	NA	2.43248	4.79749	3.25586e-05
chr10	73865110	73866575	CAMK2G	T30_DMSO_T90_PMA	whole_blood_only	NA	NA	NA	1.54585	4.7973	3.8841e-05
chr5	95003265	95004146	MCTP1	T30_DMSO_T90_PMA	whole_blood_only	NA	NA	NA	-2.03817	-4.79681	3.89067e-05
chr12	40225781	40227243	LRRK2	T30_DMSO_T120_PMA	whole_blood_only	NA	NA	NA	1.59956	4.79663	3.26868e-05
chr10	6292666	6293335	SDCBPP1	T30_DMSO_T120_PMA	whole_blood_only	NA	NA	NA	-1.71612	-4.79575	3.28113e-05
chr14	31377834	31378497	HEATR5A	T30_DMSO_T60_PMA	whole_blood_only	NA	NA	NA	1.96516	4.79526	3.87876e-05
chr4	184813034	184814028	ACSL1	T30_DMSO_T120_PMA	whole_blood_only	NA	NA	NA	1.64546	4.79478	3.29349e-05
chr17	49390042	49391539	RPL21P124	T30_DMSO_T120_PMA	whole_blood_only	NA	NA	NA	1.50313	4.79367	3.30901e-05
chr13	48567393	48568786	LINC00462	T30_DMSO_T120_PMA	whole_blood_only	NA	NA	NA	1.5048	4.79235	3.32985e-05
chr3	47225179	47226097	SNORD13J	T30_DMSO_T90_PMA	whole_blood_only	NA	NA	NA	1.64264	4.79052	4.00245e-05
chr16	84357218	84357965	ATP2C2	T30_DMSO_T120_PMA	whole_blood_only	NA	NA	NA	-2.75198	-4.79023	3.36296e-05
chr10	33005181	33006235	MTND4LP11	T30_DMSO_T120_PMA	whole_blood_only	NA	NA	NA	-2.24533	-4.78996	3.36515e-05
chr6	2733045	2733948	LOC124901240	T30_DMSO_T120_PMA	whole_blood_only	NA	NA	NA	-1.92133	-4.78736	3.40498e-05
chr22	30265171	30267881	OSM	T30_DMSO_T120_PMA	whole_blood_only	NA	NA	NA	-1.59448	-4.786	3.42234e-05
chr2	112799141	112799750	IL1A	T30_DMSO_T120_PMA	whole_blood_only	NA	NA	NA	-1.94036	-4.78585	3.42234e-05
chr10	73958536	73960279	C10orf55	T30_DMSO_T120_PMA	whole_blood_only	NA	NA	NA	1.56251	4.78341	3.45763e-05
chr6	43223858	43225227	DNPH1	T30_DMSO_T120_PMA	whole_blood_only	NA	NA	NA	-2.81446	-4.78339	3.45763e-05
chr8	107681853	107682282	PGAM1P13	T30_DMSO_T120_PMA	whole_blood_only	NA	NA	NA	2.11414	4.78314	3.46073e-05
chr2	47179220	47179704	CALM2	T30_DMSO_T90_PMA	whole_blood_only	NA	NA	NA	1.52355	4.7825	4.14294e-05
chr11	15818719	15820296	LOC107984370	T30_DMSO_T120_PMA	whole_blood_only	NA	NA	NA	1.70938	4.78073	3.4938e-05
chr21	29247828	29249789	GAPDHP14	T30_DMSO_T60_PMA	whole_blood_only	NA	NA	NA	1.69787	4.7794	4.14834e-05
chr17	77318974	77320891	SEPTIN9	T30_DMSO_T120_PMA	whole_blood_only	NA	NA	NA	-1.50455	-4.77933	3.51488e-05
chrX	118613738	118614730	RBBP8P1	T30_DMSO_T120_PMA	whole_blood_only	NA	NA	NA	1.66166	4.7775	3.53901e-05
chr17	30403258	30404589	CPD	T30_DMSO_T120_PMA	whole_blood_only	NA	NA	NA	-1.63768	-4.77602	3.56109e-05
chr2	102013115	102013670	IL1R2	T30_DMSO_T120_PMA	whole_blood_only	NA	NA	NA	-1.77166	-4.77564	3.56664e-05
chr11	34371073	34372181	ABTB2	T30_DMSO_T120_PMA	whole_blood_only	NA	NA	NA	-1.55479	-4.77453	3.58403e-05
chr1	36515414	36516908	CSF3R	T30_DMSO_T120_PMA	whole_blood_only	NA	NA	NA	2.03184	4.77057	3.64857e-05
chr10	104246658	104247996	GSTO1	T30_DMSO_T120_PMA	whole_blood_only	NA	NA	NA	-1.88139	-4.76891	3.66995e-05
chr19	19186041	19187672	BORCS8	T30_DMSO_T120_PMA	whole_blood_only	NA	NA	NA	1.53237	4.76889	3.66995e-05
chrX	13015815	13016906	FAM9C	T30_DMSO_T120_PMA	whole_blood_only	NA	NA	NA	1.7066	4.76857	3.67462e-05
chr4	105120240	105121353	LOC100288146	T30_DMSO_T60_PMA	whole_blood_only	NA	NA	NA	1.65617	4.76791	4.34808e-05
chr11	72807168	72808560	LOC107984421	T30_DMSO_T120_PMA	whole_blood_only	NA	NA	NA	1.6357	4.76725	3.69644e-05
chr12	104523094	104524099	LOC124903004	T30_DMSO_T90_PMA	whole_blood_only	NA	NA	NA	1.50933	4.76725	4.42628e-05
chr17	2795517	2797419	RAP1GAP2	T30_DMSO_T120_PMA	whole_blood_only	NA	NA	NA	1.6002	4.76501	3.73414e-05
chr19	18364806	18366564	GDF15	T30_DMSO_T120_PMA	whole_blood_only	NA	NA	NA	-2.17381	-4.76495	3.73414e-05
chr1	161528511	161529787	TRL-CAG1-6	T30_DMSO_T60_PMA	whole_blood_only	NA	NA	NA	1.68285	4.76424	4.42159e-05
chr1	159897965	159898871	MIR4259	T30_DMSO_T60_PMA	whole_blood_only	NA	NA	NA	1.60653	4.7636	4.43228e-05
chr19	17827168	17828667	INSL3	T30_DMSO_T120_PMA	whole_blood_only	NA	NA	NA	2.1466	4.76122	3.79634e-05
chr11	114154292	114155043	ZBTB16	T30_DMSO_T120_PMA	whole_blood_only	NA	NA	NA	2.14676	4.76119	3.79634e-05
chr7	88264907	88265300	LOC124901692	T30_DMSO_T120_PMA	whole_blood_only	NA	NA	NA	1.82273	4.76073	3.8037e-05
chr3	136691485	136692249	RNU6-789P	T30_DMSO_T120_PMA	whole_blood_only	NA	NA	NA	1.51499	4.75922	3.82877e-05
chr12	122894377	122895254	VPS37B	T30_DMSO_T120_PMA	whole_blood_only	NA	NA	NA	-1.71306	-4.75849	3.84148e-05
chr12	50514388	50515930	DIP2B	T30_DMSO_T90_PMA	whole_blood_only	NA	NA	NA	1.6586	4.75803	4.60833e-05
[truncated: 4,284 more rows]

## Sheet: Table 4
Supplementary Table 4: Total number of DARs in each category
Category	Accessibility	# of DARs
Isolated only	Decreased	726
	Increased	220
	Total	946
Whole blood only	Decreased	871
	Increased	771
	Total	1642
Overlapped	Decreased	293
	Increased	226
	Total	519

## Sheet: Table 5
Supplementary Table 5: HOMER motif results for increased/decreased accessible regions in whole blood, isolated, and overlapped regions
Motif_Name	Consensus	P_value	Log_P_value	q_value_(Benjamini)	#_of_Target_Sequences_with_Motif(of_840)	%_of_Target_Sequences_with_Motif	#_of_Background_Sequences_with_Motif(of_1508)	%_of_Background_Sequences_with_Motif	Accessibility	Category
KLF3	NRGCCCCRCCCHBNN	1e-10	-24.4	0	45	0.2055	63.3	0.0682	More	isolated
HINFP	TWVGGTCCGC	1e-09	-21.9	0	24	0.1096	21.2	0.0229	More	isolated
KLF5	DGGGYGKGGC	1e-09	-21.7	0	91	0.4155	210.5	0.227	More	isolated
YY1	CAAGATGGCGGC	1e-08	-18.9	0	7	0.032	1	0.0011	More	isolated
AP-2alpha	ATGCCCTGAGGC	1e-06	-13.9	0.0001	38	0.1735	69.8	0.0752	More	isolated
KLF1	VDGGGYGGGGCY	1e-05	-13.1	0.0002	68	0.3105	167.1	0.1802	More	isolated
Klf9	GCCACRCCCACY	1e-05	-12	0.0004	35	0.1598	66.5	0.0718	More	isolated
Sp1	GGCCCCGCCCCC	0.0001	-10.7	0.0012	45	0.2055	101.2	0.1091	More	isolated
ZFX	AGGCCTRG	0.0001	-10.6	0.0013	47	0.2146	108.8	0.1174	More	isolated
TFE3	GTCACGTGACYV	0.0001	-10.4	0.0013	8	0.0365	5.3	0.0058	More	isolated
HIF-1a	TACGTGCV	0.0001	-9.86	0.0021	9	0.0411	7.7	0.0083	More	isolated
Stat3	CTTCCGGGAA	0.0001	-9.8	0.0021	18	0.0822	26.7	0.0288	More	isolated
ZNF264	RGGGCACTAACY	0.0001	-9.79	0.0021	15	0.0685	19.8	0.0214	More	isolated
MITF	RTCATGTGAC	0.0001	-9.61	0.0021	30	0.137	59.3	0.064	More	isolated
c-Myc	VCCACGTG	0.0001	-9.36	0.0025	28	0.1279	54.2	0.0585	More	isolated
Ronin	RACTACAACTCCCAGVAKGC	0.001	-9.16	0.0029	4	0.0183	1.8	0.002	More	isolated
Sp5	RGKGGGCGGAGC	0.001	-8.83	0.0038	81	0.3699	238.1	0.2567	More	isolated
Gfi1b	MAATCACTGC	0.001	-8.75	0.0039	11	0.0502	12.5	0.0135	More	isolated
ZNF711	AGGCCTAG	0.001	-8.75	0.0039	79	0.3607	231.8	0.2499	More	isolated
MYB	GGCVGTTR	0.001	-8.2	0.006	37	0.1689	86.8	0.0936	More	isolated
USF1	SGTCACGTGR	0.001	-7.76	0.0089	21	0.0959	39.5	0.0426	More	isolated
KLF6	MKGGGYGTGGCC	0.001	-7.65	0.0095	66	0.3014	190.7	0.2056	More	isolated
E2F4	GGCGGGAAAH	0.01	-6.7	0.0235	39	0.1781	100.3	0.1081	More	isolated
CArG	CCATATATGGNM	0.01	-6.6	0.025	9	0.0411	11.5	0.0124	More	isolated
DMRT6	YDGHTACAWTGTADC	0.01	-6.57	0.025	4	0.0183	2.6	0.0028	More	isolated
PBX1	GSCTGTCACTCA	0.01	-6.31	0.0297	3	0.0137	1.4	0.0015	More	isolated
ZBTB33	GGVTCTCGCGAGAAC	0.01	-6.31	0.0297	3	0.0137	0	0	More	isolated
E2F7	VDTTTCCCGCCA	0.01	-6.01	0.0384	13	0.0594	22.1	0.0238	More	isolated
Zic	CCTGCTGAGH	0.01	-5.91	0.0411	26	0.1187	61.3	0.0661	More	isolated
PU.1:IRF8	GGAAGTGAAAST	0.01	-5.88	0.0411	5	0.0228	4.7	0.005	More	isolated
SpiB	AAAGRGGAAGTG	0.01	-5.75	0.0452	7	0.032	8.5	0.0091	More	isolated
BMYB	NHAACBGYYV	0.01	-5.65	0.0485	25	0.1142	59.9	0.0646	More	isolated
HIF-1b	RTACGTGC	0.01	-5.51	0.054	37	0.1689	100.8	0.1087	More	isolated
Snail1	TRCACCTGCY	0.01	-5.46	0.0551	19	0.0868	41.9	0.0452	More	isolated
Sp2	YGGCCCCGCCCC	0.01	-5.41	0.0564	107	0.4886	370.1	0.3991	More	isolated
PRDM1	ACTTTCACTTTC	0.01	-5.3	0.0613	8	0.0365	11.1	0.0119	More	isolated
DMRT1	TWGHWACAWTGTWDC	0.01	-5.13	0.0649	4	0.0183	3.4	0.0036	More	isolated
GFY-Staf	RACTACAATTCCCAGAAKGC	0.01	-5.13	0.0649	4	0.0183	3.4	0.0036	More	isolated
IRF1	GAAAGTGAAAGT	0.01	-5.13	0.0649	4	0.0183	3.3	0.0035	More	isolated
ZNF165	AAGGKGRCGCAGGCA	0.01	-5.13	0.0649	4	0.0183	3.4	0.0036	More	isolated
Brachyury	ANTTMRCASBNNNGTGYKAAN	0.01	-5.12	0.0649	7	0.032	9.7	0.0105	More	isolated
ZEB2	GNMCAGGTGTGC	0.01	-5.03	0.0685	25	0.1142	62.4	0.0673	More	isolated
Pbx3	SCTGTCAMTCAN	0.01	-4.95	0.0724	5	0.0228	5.1	0.0055	More	isolated
FXR	AGGTCANTGACCTB	0.1	-4.49	0.1122	10	0.0457	18.5	0.02	More	isolated
bHLHE41	KCACGTGMCN	0.1	-4.45	0.1138	53	0.242	166.5	0.1795	More	isolated
Stat3+il21	SVYTTCCNGGAARB	0.1	-4.44	0.1138	17	0.0776	39.1	0.0422	More	isolated
IRF4	ACTGAAACCA	0.1	-4.38	0.1171	6	0.0274	9	0.0097	More	isolated
ZNF143|STAF	ATTTCCCAGVAKSCY	0.1	-4.35	0.1179	8	0.0365	13.5	0.0145	More	isolated
Isl1	CTAATKGV	0.1	-4.22	0.1326	21	0.0959	53.4	0.0576	More	isolated
MYNN	TTCAAAWTAAAAGTC	0.1	-4.16	0.1369	4	0.0183	4.8	0.0052	More	isolated
bHLHE40	KCACGTGMCN	0.1	-4.11	0.141	14	0.0639	31.5	0.034	More	isolated
n-Myc	VRCCACGTGG	0.1	-4.11	0.141	27	0.1233	74.1	0.0799	More	isolated
MafB	WNTGCTGASTCAGCANWTTY	0.1	-4.11	0.141	7	0.032	11.1	0.012	More	isolated
Nkx6.1	GKTAATGR	0.1	-3.96	0.1561	27	0.1233	75.8	0.0817	More	isolated
Srebp1a	RTCACSCCAY	0.1	-3.87	0.1677	6	0.0274	9.4	0.0102	More	isolated
DLX2	NNNTAATTAS	0.1	-3.74	0.1869	16	0.0731	39.5	0.0426	More	isolated
GFX	ATTCTCGCGAGA	0.1	-3.74	0.1869	2	0.0091	0	0	More	isolated
IRF2	GAAASYGAAASY	0.1	-3.74	0.1869	2	0.0091	2	0.0021	More	isolated
Srebp2	CGGTCACSCCAC	0.1	-3.74	0.1869	2	0.0091	2	0.0021	More	isolated
Tcfcp2l1	NRAACCRGTTYRAACCRGYT	0.1	-3.74	0.1869	2	0.0091	2	0.0021	More	isolated
ZNF669	GARTGGTCATCGCCC	0.1	-3.74	0.1869	2	0.0091	0.1	0.0002	More	isolated
E2F3	BTKGGCGGGAAA	0.1	-3.69	0.1869	40	0.1826	124	0.1338	More	isolated
CLOCK	GHCACGTG	0.1	-3.66	0.1869	23	0.105	63.9	0.069	More	isolated
Jun-AP1	GATGASTCATCN	0.1	-3.42	0.2244	6	0.0274	10.3	0.0111	More	isolated
Foxo1	CTGTTTAC	0.1	-3.41	0.2244	29	0.1324	86.4	0.0931	More	isolated
PRDM14	RGGTCTCTAACY	0.1	-3.35	0.233	3	0.0137	3.9	0.0042	More	isolated
Smad3	TWGTCTGV	0.1	-3.31	0.241	55	0.2511	185.2	0.1997	More	isolated
PR	VAGRACAKNCTGTBC	0.1	-3.25	0.2511	27	0.1233	80.4	0.0867	More	isolated
STAT4	NYTTCCWGGAAR	0.1	-3.23	0.2531	14	0.0639	35.7	0.0385	More	isolated
ZNF415	GRTGMTRGAGCC	0.1	-3.17	0.2654	16	0.0731	42.5	0.0458	More	isolated
ZNF692	GTGGGCCCCA	0.1	-3.16	0.2654	5	0.0228	8.7	0.0094	More	isolated
E2F1	CWGGCGGGAA	0.1	-3.15	0.2654	24	0.1096	70.1	0.0756	More	isolated
Klf4	GCCACACCCA	0.1	-3.09	0.274	25	0.1142	74.6	0.0804	More	isolated
Dlx3	NDGTAATTAC	0.1	-2.99	0.2979	7	0.032	14.8	0.016	More	isolated
AMYB	TGGCAGTTGG	0.1	-2.92	0.3166	29	0.1324	90.6	0.0977	More	isolated
Tcf7	CTTTGATGTGSB	0.1	-2.9	0.3191	4	0.0183	6.5	0.007	More	isolated
Znf263	CVGTSCTCCC	0.1	-2.81	0.3434	52	0.2374	179.8	0.1939	More	isolated
Foxh1	NNTGTGGATTSS	0.1	-2.76	0.3575	9	0.0411	21.4	0.0231	More	isolated
Slug	SNGCACCTGCHS	0.1	-2.72	0.3676	12	0.0548	31.3	0.0337	More	isolated
bZIP:IRF	NAGTTTCABTHTGACTNW	0.1	-2.7	0.3681	6	0.0274	13	0.014	More	isolated
HRE	TTCTAGAABNTTCTA	0.1	-2.66	0.3806	3	0.0137	4.9	0.0053	More	isolated
Elk1	HACTTCCGGY	0.1	-2.61	0.3951	38	0.1735	127.9	0.1379	More	isolated
RUNX-AML	GCTGTGGTTW	0.1	-2.54	0.4147	12	0.0548	32.6	0.0352	More	isolated
Usf2	GTCACGTGGT	0.1	-2.54	0.4147	12	0.0548	32.1	0.0347	More	isolated
EWS:ERG-fusion	ATTTCCTGTN	0.1	-2.54	0.4147	9	0.0411	22.8	0.0246	More	isolated
ZSCAN22	SMCAGTCWGAKGGAGGAGGC	0.1	-2.5	0.4186	2	0.0091	2.9	0.0032	More	isolated
LRF	AAGACCCYYN	0.1	-2.49	0.4215	63	0.2877	227.1	0.2449	More	isolated
IRF3	AGTTTCAKTTTC	0.1	-2.46	0.4235	4	0.0183	7.6	0.0082	More	isolated
PGR	AAGAACATWHTGTTC	0.1	-2.46	0.4235	4	0.0183	7.7	0.0083	More	isolated
AP-2gamma	SCCTSAGGSCAW	0.1	-2.45	0.4236	46	0.21	160.8	0.1734	More	isolated
RUNX2	NWAACCACADNN	0.1	-2.44	0.4236	13	0.0594	36.1	0.039	More	isolated
NPAS2	KCCACGTGAC	0.1	-2.43	0.4236	32	0.1461	106.5	0.1148	More	isolated
RUNX1	AAACCACARM	0.1	-2.33	0.4626	17	0.0776	51.3	0.0553	More	isolated
EBF1	GTCCCCWGGGGA	1	-2.29	0.4737	29	0.1324	96.6	0.1042	More	isolated
Pknox1	SCTGTCAVTCAV	1	-2.26	0.4815	8	0.0365	20.8	0.0224	More	isolated
PRDM9	ADGGYAGYAGCATCT	1	-2.21	0.5008	10	0.0457	27.1	0.0292	More	isolated
E-box	SSGGTCACGTGA	1	-2.2	0.5009	7	0.032	17.3	0.0186	More	isolated
Six1	GKVTCADRTTWC	1	-2.15	0.5208	3	0.0137	5.5	0.0059	More	isolated
Fli1	NRYTTCCGGH	1	-2.14	0.5229	48	0.2192	172.6	0.1861	More	isolated
En1	NDCTAATTAS	1	-2.12	0.5286	23	0.105	75.9	0.0819	More	isolated
Lhx3	ADBTAATTAR	1	-2.08	0.5438	14	0.0639	42.5	0.0458	More	isolated
DLX5	SSTAATTA	1	-1.99	0.5892	7	0.032	18.7	0.0202	More	isolated
EKLF	NWGGGTGTGGCY	1	-1.96	0.5995	9	0.0411	25.6	0.0276	More	isolated
NFY	RGCCAATSRG	1	-1.96	0.5995	27	0.1233	92.7	0.0999	More	isolated
THRb	GGTCACCTGAGGTCA	1	-1.91	0.6198	15	0.0685	47.6	0.0514	More	isolated
ZNF341	GGAACAGCCG	1	-1.88	0.6317	20	0.0913	66.8	0.0721	More	isolated
GRE	NRGVACABNVTGTYCY	1	-1.84	0.6465	2	0.0091	3.1	0.0033	More	isolated
ZNF675	ARGAGGMCAAAATGW	1	-1.84	0.6465	2	0.0091	3.6	0.0039	More	isolated
DLX1	NSNNTAATTA	1	-1.83	0.6484	11	0.0502	33.1	0.0357	More	isolated
E2A	NVCACCTGBN	1	-1.83	0.6484	33	0.1507	117.3	0.1265	More	isolated
Elk4	NRYTTCCGGY	1	-1.83	0.6484	33	0.1507	117.4	0.1266	More	isolated
Egr1	TGCGTGGGYG	1	-1.81	0.6484	38	0.1735	137.3	0.1481	More	isolated
Pit1+1bp	ATGCATAATTCA	1	-1.8	0.6484	4	0.0183	9.8	0.0105	More	isolated
GRE	VAGRACAKWCTGTYC	1	-1.77	0.6572	3	0.0137	6.8	0.0074	More	isolated
NF1-halfsite	YTGCCAAG	1	-1.68	0.7124	33	0.1507	119.4	0.1288	More	isolated
Lhx1	NNYTAATTAR	1	-1.65	0.7261	9	0.0411	27.8	0.03	More	isolated
EBF2	NABTCCCWDGGGAVH	1	-1.63	0.737	27	0.1233	97	0.1045	More	isolated
ZEB1	VCAGGTRDRY	1	-1.61	0.7453	38	0.1735	141	0.152	More	isolated
c-Myc	VVCCACGTGG	1	-1.58	0.7612	15	0.0685	50.7	0.0547	More	isolated
Duxbl	TAAYCYAATCAA	1	-1.56	0.7612	1	0.0046	1.3	0.0014	More	isolated
EBNA1	GGYAGCAYDTGCTDCCCNNN	1	-1.56	0.7612	1	0.0046	0.2	0.0003	More	isolated
GATA3	AGATGKDGAGATAAG	1	-1.56	0.7612	1	0.0046	1.2	0.0013	More	isolated
ISRE	AGTTTCASTTTC	1	-1.56	0.7612	1	0.0046	1.3	0.0014	More	isolated
Pax7	TAATCAATTA	1	-1.56	0.7612	1	0.0046	1.2	0.0013	More	isolated
RORg	WAABTAGGTCAV	1	-1.56	0.7612	1	0.0046	1.3	0.0014	More	isolated
ZKSCAN1	GCACAYAGTAGGKCY	1	-1.56	0.7612	1	0.0046	0.4	0.0005	More	isolated
ZNF317	GTCWGCTGTYYCTCT	1	-1.56	0.7612	1	0.0046	0.8	0.0009	More	isolated
ZNF382	GNCTGTASTRNTGBCTCHTT	1	-1.56	0.7612	1	0.0046	0.5	0.0005	More	isolated
ZNF41	CCTCATGGTGYCYTWYTCCCTTGTG	1	-1.56	0.7612	1	0.0046	0.5	0.0005	More	isolated
ZNF768	RHHCAGAGAGGB	1	-1.56	0.7612	1	0.0046	0.9	0.001	More	isolated
Sox10	CCWTTGTYYB	1	-1.55	0.7612	17	0.0776	58.9	0.0636	More	isolated
Cux2	HNRAATCAAT	1	-1.55	0.7612	4	0.0183	10.7	0.0115	More	isolated
GRHL2	AAACYKGTTWDACMRGTTTB	1	-1.47	0.7618	3	0.0137	7	0.0076	More	isolated
CEBP:AP1	DRTGTTGCAA	1	-1.43	0.7848	12	0.0548	40.8	0.044	More	isolated
Max	RCCACGTGGYYN	1	-1.42	0.7869	23	0.105	83.2	0.0897	More	isolated
NFAT:AP1	SARTGGAAAAWRTGAGTCAB	1	-1.41	0.7869	2	0.0091	4.4	0.0047	More	isolated
PAX6	NGTGTTCAVTSAAGCGKAAA	1	-1.41	0.7869	2	0.0091	4.1	0.0044	More	isolated
HLF	RTTATGYAAB	1	-1.39	0.7951	9	0.0411	29.8	0.0321	More	isolated
NFkB-p65	WGGGGATTTCCC	1	-1.37	0.8048	6	0.0274	18.1	0.0195	More	isolated
Maz	GGGGGGGG	1	-1.36	0.8072	90	0.411	359.7	0.3879	More	isolated
ETV1	AACCGGAAGT	1	-1.33	0.8227	53	0.242	206.9	0.2231	More	isolated
GABPA	RACCGGAAGT	1	-1.27	0.8709	40	0.1826	154.5	0.1666	More	isolated
Atf4	MTGATGCAAT	1	-1.27	0.8709	5	0.0228	15.6	0.0168	More	isolated
RUNX	SAAACCACAG	1	-1.26	0.8712	10	0.0457	34.9	0.0376	More	isolated
MafA	TGCTGACTCA	1	-1.24	0.8762	11	0.0502	38.3	0.0412	More	isolated
ARE	RGRACASNSTGTYCYB	1	-1.23	0.8783	3	0.0137	8.8	0.0095	More	isolated
ETS:E-box	AGGAARCAGCTG	1	-1.23	0.8783	3	0.0137	8.3	0.009	More	isolated
PPARa	VNAGGKCAAAGGTCA	1	-1.14	0.953	18	0.0822	67.2	0.0725	More	isolated
GLI3	CGTGGGTGGTCC	1	-1.12	0.9682	5	0.0228	16.6	0.0178	More	isolated
NF-E2	GATGACTCAGCA	1	-1.11	0.9702	2	0.0091	5.2	0.0056	More	isolated
OCT:OCT-short	ATGCATWATGCATRW	1	-1.09	0.9772	6	0.0274	20.3	0.0219	More	isolated
EAR2	NRBCARRGGTCA	1	-1.07	0.9976	30	0.137	117.1	0.1263	More	isolated
ZNF467	TGGGGAAGGGCM	1	-1.06	1	37	0.1689	146.2	0.1577	More	isolated
FOXP1	NYYTGTTTACHN	1	-0.997	1	4	0.0183	13.1	0.0141	More	isolated
Sox3	CCWTTGTY	1	-0.991	1	15	0.0685	57.6	0.0621	More	isolated
HNF1b	GTTAATNATTAA	1	-0.976	1	1	0.0046	2.9	0.0031	More	isolated
Nrf2	HTGCTGAGTCAT	1	-0.976	1	1	0.0046	2	0.0022	More	isolated
Phox2b	TTAATTNAATTA	1	-0.976	1	1	0.0046	2.9	0.0031	More	isolated
RORa	AAWCTAGGTCARDNN	1	-0.976	1	1	0.0046	2.6	0.0028	More	isolated
CHR	SRGTTTCAAA	1	-0.975	1	6	0.0274	21.2	0.0229	More	isolated
Lhx2	TAATTAGN	1	-0.972	1	7	0.032	25.3	0.0273	More	isolated
ELF1	AVCCGGAAGT	1	-0.951	1	35	0.1598	140.4	0.1514	More	isolated
Pitx1	TAATCCCN	1	-0.902	1	57	0.2603	233.4	0.2517	More	isolated
NeuroD1	GCCATCTGTT	1	-0.893	1	10	0.0457	38.5	0.0415	More	isolated
Foxf1	WWATRTAAACAN	1	-0.881	1	8	0.0365	30.6	0.033	More	isolated
COUP-TFII	AGRGGTCA	1	-0.873	1	36	0.1644	146	0.1574	More	isolated
MafK	GCTGASTCAGCA	1	-0.87	1	6	0.0274	22.3	0.024	More	isolated
ERE	VAGGTCACNSTGACC	1	-0.866	1	5	0.0228	18.6	0.0201	More	isolated
HNF6	NTATYGATCH	1	-0.863	1	4	0.0183	14	0.0151	More	isolated
TEAD2	CCWGGAATGY	1	-0.863	1	4	0.0183	14.2	0.0153	More	isolated
NFAT	ATTTTCCATT	1	-0.818	1	10	0.0457	39.9	0.043	More	isolated
BMAL1	GNCACGTG	1	-0.807	1	48	0.2192	198.1	0.2136	More	isolated
Esrrb	KTGACCTTGA	1	-0.798	1	8	0.0365	31.8	0.0343	More	isolated
LHX9	NGCTAATTAG	1	-0.772	1	12	0.0548	48.2	0.0519	More	isolated
p63	NNDRCATGYCYNRRCATGYH	1	-0.762	1	5	0.0228	19.7	0.0213	More	isolated
Bcl6	NNNCTTTCCAGGAAA	1	-0.746	1	15	0.0685	61.8	0.0666	More	isolated
CUX1	TATCGATNAN	1	-0.723	1	8	0.0365	32.1	0.0346	More	isolated
FOXK1	NVWTGTTTAC	1	-0.711	1	12	0.0548	49.4	0.0533	More	isolated
SCRT1	GCAACAGGTG	1	-0.707	1	2	0.0091	7.3	0.0079	More	isolated
Tbx20	GGTGYTGACAGS	1	-0.707	1	2	0.0091	7.8	0.0084	More	isolated
TEAD1	CYRCATTCCA	1	-0.69	1	6	0.0274	24.5	0.0264	More	isolated
HOXA2	GYCATCMATCAT	1	-0.677	1	1	0.0046	3	0.0033	More	isolated
Oct4:Sox17	CCATTGTATGCAAAT	1	-0.677	1	1	0.0046	3.7	0.004	More	isolated
ERG	ACAGGAAGTG	1	-0.672	1	43	0.1963	182	0.1962	More	isolated
Sox4	YCTTTGTTCC	1	-0.67	1	9	0.0411	37.3	0.0402	More	isolated
Sox9	AGGVNCCTTTGT	1	-0.653	1	8	0.0365	33.3	0.0359	More	isolated
ZBTB12	NGNTCTAGAACCNGV	1	-0.653	1	8	0.0365	33.4	0.036	More	isolated
ETV4	ACCGGAAGTG	1	-0.64	1	47	0.2146	200	0.2156	More	isolated
Tgif1	YTGWCADY	1	-0.626	1	37	0.1689	157.9	0.1703	More	isolated
Zic3	GGCCYCCTGCTGDGH	1	-0.596	1	22	0.1005	94.3	0.1017	More	isolated
STAT6	ABTTCYYRRGAA	1	-0.59	1	5	0.0228	21.8	0.0235	More	isolated
MafF	HWWGTCAGCAWWTTT	1	-0.572	1	2	0.0091	8.3	0.009	More	isolated
TATA-Box	CCTTTTAWAGSC	1	-0.553	1	15	0.0685	65.6	0.0708	More	isolated
Rfx5	SCCTAGCAACAG	1	-0.546	1	6	0.0274	26.9	0.0291	More	isolated
Hoxd11	VGCCATAAAA	1	-0.541	1	27	0.1233	117.1	0.1263	More	isolated
STAT5	RTTTCTNAGAAA	1	-0.518	1	5	0.0228	22.6	0.0244	More	isolated
Nanog	RGCCATTAAC	1	-0.516	1	56	0.2557	242.3	0.2613	More	isolated
Sox15	RAACAATGGN	1	-0.51	1	7	0.032	31.5	0.034	More	isolated
KLF14	RGKGGGCGKGGC	1	-0.501	1	106	0.484	455.2	0.4909	More	isolated
Tbx5	AGGTGTCA	1	-0.496	1	64	0.2922	277.9	0.2996	More	isolated
RAR:RXR	AGGTCAAGGTCA	1	-0.491	1	1	0.0046	4.2	0.0046	More	isolated
GATA	NNNNNBAGATAWYATCTVHN	1	-0.491	1	1	0.0046	4.2	0.0045	More	isolated
GATA:SCL	CRGCTGBNGNSNNSAGATAA	1	-0.491	1	1	0.0046	4.3	0.0046	More	isolated
p73	NRRRCAWGTCCDGRCATGYY	1	-0.491	1	1	0.0046	4.8	0.0051	More	isolated
Tcf3	ASWTCAAAGG	1	-0.491	1	1	0.0046	4.5	0.0048	More	isolated
ZNF136	YTKGATAHAGTATTCTWGGTNGGCA	1	-0.491	1	1	0.0046	4.7	0.005	More	isolated
Sox21	BCCWTTGTBYKV	1	-0.487	1	16	0.0731	71	0.0766	More	isolated
Hnf6b	TATTGAYY	1	-0.484	1	6	0.0274	27.5	0.0297	More	isolated
Barx1	AAACMATTAN	1	-0.484	1	4	0.0183	18.9	0.0204	More	isolated
GATA3	AGATAASR	1	-0.482	1	13	0.0594	58.7	0.0633	More	isolated
Twist	VCAKCTGGNNNCCAGMTGBN	1	-0.465	1	2	0.0091	9.2	0.0099	More	isolated
Unknown-ESC-element	CACAGCAGGGGG	1	-0.454	1	9	0.0411	41.8	0.0451	More	isolated
TEAD3	TRCATTCCAG	1	-0.454	1	9	0.0411	41	0.0442	More	isolated
RARa	TTGAMCTTTG	1	-0.444	1	45	0.2055	198.2	0.2138	More	isolated
Chop	ATTGCATCAT	1	-0.44	1	3	0.0137	14.6	0.0157	More	isolated
Rfx1	KGTTGCCATGGCAA	1	-0.44	1	3	0.0137	14.6	0.0158	More	isolated
COUP-TFII	GKBCARAGGTCA	1	-0.433	1	28	0.1279	125.3	0.1351	More	isolated
Hoxd13	NCYAATAAAA	1	-0.427	1	12	0.0548	55.4	0.0598	More	isolated
Npas4	NHRTCACGACDN	1	-0.424	1	19	0.0868	86.3	0.093	More	isolated
Gata4	NBWGATAAGR	1	-0.41	1	9	0.0411	42.4	0.0458	More	isolated
Tbx21	AGGTGTGAAA	1	-0.389	1	14	0.0639	65.2	0.0703	More	isolated
HNF4a	CARRGKBCAAAGTYCA	1	-0.388	1	8	0.0365	38.5	0.0416	More	isolated
THRb	TRAGGTCA	1	-0.384	1	69	0.3151	304	0.3279	More	isolated
Nkx2.1	RSCACTYRAG	1	-0.38	1	48	0.2192	214.8	0.2316	More	isolated
X-box	GGTTGCCATGGCAA	1	-0.378	1	2	0.0091	10.8	0.0117	More	isolated
NPAS	NVCACGTG	1	-0.374	1	41	0.1872	184	0.1984	More	isolated
Sox6	CCATTGTTNY	1	-0.373	1	13	0.0594	61.4	0.0662	More	isolated
LEF1	CCTTTGATST	1	-0.372	1	3	0.0137	15	0.0162	More	isolated
HRE	BSTTCTRGAABVTTCYAGAA	1	-0.365	1	1	0.0046	5.5	0.0059	More	isolated
Reverb	GTRGGTCASTGGGTCA	1	-0.365	1	1	0.0046	5.1	0.0055	More	isolated
TEAD	YCWGGAATGY	1	-0.361	1	4	0.0183	20.2	0.0218	More	isolated
Gata6	YCTTATCTBN	1	-0.348	1	5	0.0228	25.8	0.0278	More	isolated
Hoxa11	TTTTATGGCM	1	-0.332	1	25	0.1142	116.5	0.1256	More	isolated
KLF10	GGGGGTGTGTCC	1	-0.328	1	27	0.1233	125.5	0.1354	More	isolated
Mef2c	DCYAAAAATAGM	1	-0.314	1	3	0.0137	16.5	0.0178	More	isolated
ETS	AACCGGAAGT	1	-0.314	1	21	0.0959	99.8	0.1077	More	isolated
STAT1	NATTTCCNGGAAAT	1	-0.311	1	4	0.0183	21.2	0.0229	More	isolated
ZNF322	GAGCCTGGTACTGWGCCTGR	1	-0.297	1	6	0.0274	31	0.0334	More	isolated
FOXA1	WAAGTAAACA	1	-0.288	1	7	0.032	36.5	0.0393	More	isolated
PBX2	RTGATTKATRGN	1	-0.28	1	11	0.0502	55.4	0.0597	More	isolated
Brn1	TATGCWAATBAV	1	-0.276	1	1	0.0046	6.9	0.0074	More	isolated
OCT4-SOX2-TCF-NANOG	ATTTGCATAACAATG	1	-0.276	1	1	0.0046	6.8	0.0074	More	isolated
E2F6	GGCGGGAARN	1	-0.273	1	37	0.1689	172.7	0.1862	More	isolated
TRPS1	AGATAAGANN	1	-0.269	1	17	0.0776	83.2	0.0897	More	isolated
Ets1-distal	MACAGGAAGT	1	-0.265	1	3	0.0137	17.8	0.0192	More	isolated
NRF1	CTGCGCATGCGC	1	-0.261	1	13	0.0594	65.7	0.0709	More	isolated
Fox:Ebox	NNNVCTGWGYAAACASN	1	-0.246	1	12	0.0548	61.5	0.0663	More	isolated
CRX	GCTAATCC	1	-0.242	1	28	0.1279	134.4	0.145	More	isolated
Nkx3.1	AAGCACTTAA	1	-0.239	1	44	0.2009	205.6	0.2217	More	isolated
Nr5a2	BTCAAGGTCA	1	-0.232	1	5	0.0228	28.5	0.0307	More	isolated
THRa	GGTCANYTGAGGWCA	1	-0.232	1	5	0.0228	28.4	0.0306	More	isolated
Cdx2	GYMATAAAAH	1	-0.23	1	4	0.0183	23.1	0.0249	More	isolated
Sox2	BCCATTGTTC	1	-0.23	1	4	0.0183	23.1	0.0249	More	isolated
Gata1	SAGATAAGRV	1	-0.224	1	3	0.0137	18.2	0.0196	More	isolated
GFY	ACTACAATTCCC	1	-0.224	1	3	0.0137	18.5	0.0199	More	isolated
Sox7	VVRRAACAATGG	1	-0.211	1	1	0.0046	7.5	0.0081	More	isolated
VDR	ARAGGTCANWGAGTTCANNN	1	-0.211	1	1	0.0046	7.8	0.0084	More	isolated
Foxo3	DGTAAACA	1	-0.201	1	7	0.032	39.6	0.0427	More	isolated
BORIS	CNNBRGCGCCCCCTGSTGGC	1	-0.192	1	14	0.0639	73.5	0.0793	More	isolated
GLIS3	CTCCCTGGGAGGCCN	1	-0.192	1	55	0.2511	257.3	0.2775	More	isolated
Gata2	BBCTTATCTS	1	-0.189	1	3	0.0137	19.9	0.0215	More	isolated
HIF2a	GCACGTACCC	1	-0.172	1	10	0.0457	55.1	0.0594	More	isolated
Mef2b	GCTATTTTTGGM	1	-0.17	1	4	0.0183	25.9	0.028	More	isolated
PU.1	AGAGGAAGTG	1	-0.169	1	11	0.0502	60.3	0.0651	More	isolated
PAX3:FKHR-fusion	ACCRTGACTAATTNN	1	-0.169	1	2	0.0091	14.9	0.0161	More	isolated
Mef2a	CYAAAAATAG	1	-0.162	1	1	0.0046	8.2	0.0089	More	isolated
Rfx2	GTTGCCATGGCAACM	1	-0.162	1	1	0.0046	8.6	0.0093	More	isolated
RFX	CGGTTGCCATGGCAAC	1	-0.162	1	1	0.0046	8.3	0.0089	More	isolated
Sox17	CCATTGTTYB	1	-0.159	1	3	0.0137	20.6	0.0223	More	isolated
CDX4	NGYCATAAAWCH	1	-0.157	1	7	0.032	41.3	0.0445	More	isolated
Nr5a2	BTCAAGGTCA	1	-0.157	1	7	0.032	41.8	0.0451	More	isolated
Arnt:Ahr	TBGCACGCAA	1	-0.144	1	21	0.0959	109.1	0.1177	More	isolated
Zfp281	CCCCTCCCCCAC	1	-0.141	1	15	0.0685	81.6	0.088	More	isolated
CRE	CSGTGACGTCAC	1	-0.139	1	9	0.0411	52.3	0.0564	More	isolated
Hoxc9	GGCCATAAATCA	1	-0.138	1	7	0.032	42.9	0.0462	More	isolated
FoxL2	WWTRTAAACAVG	1	-0.132	1	5	0.0228	32.5	0.0351	More	isolated
TEAD4	CCWGGAATGY	1	-0.122	1	7	0.032	43.2	0.0466	More	isolated
Etv2	NNAYTTCCTGHN	1	-0.122	1	29	0.1324	148.2	0.1598	More	isolated
Hoxa9	RGCAATNAAA	1	-0.114	1	31	0.1416	158.3	0.1707	More	isolated
Tbox:Smad	AGGTGHCAGACA	1	-0.113	1	2	0.0091	16.7	0.018	More	isolated
ZNF7	CTGCCWVCTTTTRTA	1	-0.113	1	2	0.0091	16.9	0.0183	More	isolated
E2F	TTSGCGCGAAAA	1	-0.112	1	3	0.0137	22.6	0.0244	More	isolated
GSC	RGGATTAR	1	-0.108	1	13	0.0594	74.6	0.0805	More	isolated
Foxa3	BSNTGTTTACWYWGN	1	-0.0976	1	1	0.0046	10	0.0108	More	isolated
2024-10-06	WATGCAAATGAG	1	-0.0976	1	1	0.0046	10.9	0.0118	More	isolated
EWS:FLI1-fusion	VACAGGAAAT	1	-0.0976	1	19	0.0868	104.9	0.1131	More	isolated
RXR	TAGGGCAAAGGTCA	1	-0.0968	1	23	0.105	123.2	0.1329	More	isolated
Pit1	ATGMATATDC	1	-0.0963	1	8	0.0365	50.4	0.0543	More	isolated
FoxD3	TGTTTAYTTAGC	1	-0.0941	1	3	0.0137	23.3	0.0251	More	isolated
Pax8	GTCATGCHTGRCTGS	1	-0.0941	1	3	0.0137	23.2	0.0251	More	isolated
PAX5	GTCACGCTCSCTGM	1	-0.0926	1	2	0.0091	17.9	0.0193	More	isolated
MNT	DGCACACGTG	1	-0.0844	1	25	0.1142	134.7	0.1452	More	isolated
Tbx6	DAGGTGTBAA	1	-0.0839	1	17	0.0776	96.1	0.1036	More	isolated
NFkB-p50,p52	GGGGGAATCCCC	1	-0.0783	1	6	0.0274	41.1	0.0443	More	isolated
Elf4	ACTTCCKGKT	1	-0.075	1	32	0.1461	168.7	0.1819	More	isolated
Nkx2.5	RRSCACTYAA	1	-0.0676	1	30	0.137	160.5	0.1731	More	isolated
Hoxd10	GGCMATGAAA	1	-0.0614	1	10	0.0457	64.3	0.0694	More	isolated
2024-10-11	GATTTGCATA	1	-0.0594	1	1	0.0046	12.1	0.0131	More	isolated
p53	RRCATGYCYRGRCATGYYYN	1	-0.0594	1	1	0.0046	12.9	0.0139	More	isolated
p53	RRCATGYCYRGRCATGYYYN	1	-0.0594	1	1	0.0046	12.9	0.0139	More	isolated
Erra	CAAAGGTCAG	1	-0.0547	1	37	0.1689	195.6	0.2109	More	isolated
Pdx1	YCATYAATCA	1	-0.0527	1	9	0.0411	60.5	0.0652	More	isolated
Zfp57	NANTGCSGCA	1	-0.052	1	27	0.1233	149.9	0.1616	More	isolated
Atf1	GATGACGTCA	1	-0.0507	1	13	0.0594	81.1	0.0875	More	isolated
Rfx6	TGTTKCCTAGCAACM	1	-0.0486	1	21	0.0959	121.1	0.1306	More	isolated
RORgt	AAYTAGGTCA	1	-0.0464	1	1	0.0046	13.6	0.0146	More	isolated
RORgt	AAYTAGGTCA	1	-0.0464	1	1	0.0046	13.6	0.0146	More	isolated
ZNF652/HepG2-ZNF652.Flag-ChIP-Seq	TTAACCCTTTVNKKN	1	-0.0464	1	1	0.0046	13.5	0.0145	More	isolated
Zac1	HAWGRGGCCM	1	-0.044	1	79	0.3607	385.3	0.4155	More	isolated
HOXB13	TTTTATKRGG	1	-0.0439	1	6	0.0274	45.7	0.0493	More	isolated
Otx2	NYTAATCCYB	1	-0.0439	1	6	0.0274	45.1	0.0486	More	isolated
Gli2	YSTGGGTGGTCT	1	-0.0397	1	4	0.0183	34.5	0.0372	More	isolated
Atf3	DATGASTCATHN	1	-0.0373	1	10	0.0457	68.5	0.0739	More	isolated
Hoxa13	CYHATAAAAN	1	-0.037	1	18	0.0822	109.5	0.118	More	isolated
2024-10-04	ATTTGCATAW	1	-0.0364	1	1	0.0046	14.3	0.0154	More	isolated
EHF	AVCAGGAAGT	1	-0.0361	1	31	0.1416	172.8	0.1863	More	isolated
Tgif2	TGTCANYT	1	-0.0336	1	42	0.1918	224.5	0.2421	More	isolated
Tlx?	CTGGCAGSCTGCCA	1	-0.0336	1	8	0.0365	58.4	0.063	More	isolated
CTCF	AYAGTGCCMYCTRGTGGCCA	1	-0.0335	1	5	0.0228	41.8	0.0451	More	isolated
Hoxa10	GGYAATGAAA	1	-0.0335	1	5	0.0228	41.2	0.0444	More	isolated
PSE	WAVTCACCMTAASYDAAAAG	1	-0.0334	1	2	0.0091	22.7	0.0244	More	isolated
Fra2	GGATGACTCATC	1	-0.0312	1	9	0.0411	64.1	0.0691	More	isolated
ZNF519	GAGSCCGAGC	1	-0.0312	1	9	0.0411	64.5	0.0696	More	isolated
Foxa2	CYTGTTTACWYW	1	-0.0264	1	3	0.0137	30.8	0.0332	More	isolated
Myf5	BAACAGCTGT	1	-0.0253	1	10	0.0457	71.9	0.0775	More	isolated
Egr2	NGCGTGGGCGGR	1	-0.0251	1	13	0.0594	87.9	0.0948	More	isolated
Fos	NDATGASTCAYN	1	-0.0238	1	9	0.0411	66.9	0.0722	More	isolated
Fra1	NNATGASTCATH	1	-0.0238	1	9	0.0411	66.4	0.0716	More	isolated
TR4	GAGGTCAAAGGTCA	1	-0.0223	1	1	0.0046	17	0.0183	More	isolated
NRF	STGCGCATGCGC	1	-0.0222	1	13	0.0594	88.2	0.0951	More	isolated
FOXK2	SCHTGTTTACAT	1	-0.0219	1	3	0.0137	31.8	0.0343	More	isolated
Prop1	NTAATBNAATTA	1	-0.0219	1	3	0.0137	31.6	0.0341	More	isolated
Nkx2.2	BTBRAGTGSN	1	-0.0215	1	37	0.1689	206.6	0.2228	More	isolated
STAT6	TTCCKNAGAA	1	-0.0199	1	4	0.0183	38.8	0.0418	More	isolated
Zic2	CHCAGCRGGRGG	1	-0.0193	1	19	0.0868	120.9	0.1304	More	isolated
HOXA1	TGATKGATGR	1	-0.0179	1	2	0.0091	25.5	0.0276	More	isolated
PRDM10	TGGTACATTCCA	1	-0.0175	1	5	0.0228	45.4	0.0489	More	isolated
Rbpj1	HTTTCCCASG	1	-0.0163	1	15	0.0685	101	0.1089	More	isolated
Meis1	VGCTGWCAVB	1	-0.0137	1	26	0.1187	158.4	0.1709	More	isolated
AP-1	VTGACTCATC	1	-0.0136	1	9	0.0411	70.3	0.0758	More	isolated
Tbet	AGGTGTGAAM	1	-0.0134	1	13	0.0594	92.3	0.0995	More	isolated
Bapx1	TTRAGTGSYK	1	-0.0126	1	36	0.1644	207.7	0.224	More	isolated
Six2	GWAAYHTGAKMC	1	-0.0123	1	14	0.0639	98.4	0.1061	More	isolated
Hoxd12	HDGYAATGAAAN	1	-0.012	1	11	0.0502	82.3	0.0887	More	isolated
IRF8	GRAASTGAAAST	1	-0.0118	1	9	0.0411	71.2	0.0768	More	isolated
FOXM1	TRTTTACTTW	1	-0.0118	1	2	0.0091	27.6	0.0297	More	isolated
SF1	CAAGGHCANV	1	-0.0117	1	4	0.0183	41.7	0.045	More	isolated
AR-halfsite	CCAGGAACAG	1	-0.0117	1	68	0.3105	354.3	0.3821	More	isolated
PPARE	TGACCTTTGCCCCA	1	-0.0113	1	15	0.0685	104.3	0.1124	More	isolated
JunB	RATGASTCAT	1	-0.0106	1	8	0.0365	66.4	0.0716	More	isolated
Fosl2	NATGASTCABNN	1	-0.00926	1	7	0.032	61.2	0.066	More	isolated
Ptf1a	ACAGCTGTTN	1	-0.00921	1	62	0.2831	330.3	0.3561	More	isolated
BATF	DATGASTCAT	1	-0.0091	1	8	0.0365	67.9	0.0732	More	isolated
OCT:OCT	YATGCATATRCATRT	1	-0.00846	1	1	0.0046	20.4	0.022	More	isolated
FOXA1	WAAGTAAACA	1	-0.00769	1	2	0.0091	29.9	0.0322	More	isolated
Tbr1	AAGGTGTKAA	1	-0.00711	1	22	0.1005	144.3	0.1556	More	isolated
ZNF189	TGGAACAGMA	1	-0.00643	1	17	0.0776	119.9	0.1293	More	isolated
Unknown	SSCMATWAAA	1	-0.00621	1	2	0.0091	30.2	0.0326	More	isolated
Bcl11a	TYTGACCASWRG	1	-0.00419	1	8	0.0365	72.3	0.078	More	isolated
Hoxb4	TGATTRATGGCY	1	-0.00409	1	1	0.0046	23.1	0.0249	More	isolated
Atf7	NGRTGACGTCAY	1	-0.00351	1	7	0.032	67.9	0.0733	More	isolated
ELF3	ANCAGGAAGT	1	-0.00298	1	10	0.0457	86.7	0.0935	More	isolated
HIC1	TGCCAGCB	1	-0.00274	1	50	0.2283	288.2	0.3108	More	isolated
CEBP	ATTGCGCAAC	1	-0.00257	1	5	0.0228	56.8	0.0613	More	isolated
Phox2a	YTAATYNRATTA	1	-0.00251	1	1	0.0046	25.1	0.0271	More	isolated
ERRg	GTGACCTTGRVN	1	-0.00189	1	9	0.0411	83.4	0.0899	More	isolated
SCL	AVCAGCTG	1	-0.00187	1	85	0.3881	448.8	0.484	More	isolated
ELF5	ACVAGGAAGT	1	-0.00172	1	17	0.0776	129.3	0.1394	More	isolated
Hand2	TGACANARRCCAGRC	1	-0.00101	1	4	0.0183	54.6	0.0589	More	isolated
EBF	DGTCCCYRGGGA	1	-0.000812	1	6	0.0274	69.2	0.0746	More	isolated
Olig2	RCCATMTGTT	1	-0.000736	1	27	0.1233	188	0.2027	More	isolated
SPDEF	ASWTCCTGBT	1	-0.000687	1	18	0.0822	141.5	0.1526	More	isolated
NFIL3	VTTACGTAAYNNNNN	1	-0.000629	1	7	0.032	77.1	0.0831	More	isolated
Zfp809	GGGGCTYGKCTGGGA	1	-0.000629	1	7	0.032	77.2	0.0832	More	isolated
Ascl2	SSRGCAGCTGCH	1	-0.000388	1	28	0.1279	198.7	0.2143	More	isolated
ZBTB18	AACATCTGGA	1	-0.000367	1	7	0.032	80.1	0.0864	More	isolated
CREB5	VVATGACGTCAT	1	-0.000266	1	5	0.0228	68.6	0.074	More	isolated
PRDM15	YCCDNTCCAGGTTTT	1	-0.000226	1	17	0.0776	143.3	0.1545	More	isolated
Eomes	ATTAACACCT	1	-0.000215	1	26	0.1187	192.4	0.2075	More	isolated
ETS1	ACAGGAAGTG	1	-0.000186	1	34	0.1553	234.8	0.2532	More	isolated
Atf2	NRRTGACGTCAT	1	-0.000165	1	4	0.0183	63.9	0.0689	More	isolated
HEB	VCAGCTGBNN	1	-0.000147	1	48	0.2192	304.8	0.3287	More	isolated
c-Jun-CRE	ATGACGTCATCY	1	-0.000109	1	4	0.0183	65.9	0.071	More	isolated
E2A	DNRCAGCTGY	1	-0.000109	1	36	0.1644	248.9	0.2684	More	isolated
Smad4	VBSYGTCTGG	1	-0.000108	1	33	0.1507	233.3	0.2516	More	isolated
PU.1-IRF	MGGAAGTGAAAC	1	-9.7e-05	1	24	0.1096	187.4	0.2021	More	isolated
WT1	MCTCCCMCRCAB	1	-5.8e-05	1	19	0.0868	163.6	0.1764	More	isolated
ZNF416	WDNCTGGGCA	1	-4.8e-05	1	25	0.1142	197.3	0.2127	More	isolated
Smad2	CTGTCTGG	1	-4.7e-05	1	34	0.1553	244.3	0.2634	More	isolated
Bach2	TGCTGAGTCA	1	-2.8e-05	1	2	0.0091	54.8	0.0591	More	isolated
RBPJ:Ebox	GGGRAARRGRMCAGMTG	1	-9e-06	1	6	0.0274	92.3	0.0996	More	isolated
Atoh1	VNRVCAGCTGGY	1	-9e-06	1	16	0.0731	157	0.1693	More	isolated
JunD	ATGACGTCATCN	1	-5e-06	1	1	0.0046	50.8	0.0548	More	isolated
ETS:RUNX	RCAGGATGTGGT	1	-3e-06	1	3	0.0137	73.7	0.0795	More	isolated
TCF4	SMCATCTGKH	1	-3e-06	1	22	0.1005	198.5	0.2141	More	isolated
MyoG	AACAGCTG	1	-1e-06	1	21	0.0959	202.7	0.2185	More	isolated
MyoD	RRCAGCTGYTSY	1	0	1	15	0.0685	168.8	0.1821	More	isolated
Ascl1	NNVVCAGCTGBN	1	0	1	28	0.1279	249.8	0.2694	More	isolated
NF1	CYTGGCABNSTGCCAR	1	0	1	4	0.0183	101.8	0.1098	More	isolated
NeuroG2	ACCATCTGTT	1	0	1	24	0.1096	234.6	0.253	More	isolated
Tcf12	VCAGCTGYTG	1	0	1	19	0.0868	211.8	0.2284	More	isolated
PAX5	GCAGCCAAGCRTGACH	1	0	1	5	0.0228	116.9	0.126	More	isolated
Twist2	MCAGCTGBYH	1	0	1	26	0.1187	258.3	0.2785	More	isolated
Ap4	NAHCAGCTGD	1	0	1	19	0.0868	222.9	0.2404	More	isolated
Tcf21	NAACAGCTGG	1	0	1	15	0.0685	213.2	0.2299	More	isolated
BHLHA15	NAMCAGCTGK	1	0	1	17	0.0776	241.6	0.2605	More	isolated
FOXA1:AR	AGTAAACAAAAAAGAACAND	1	0	1	0	0	1.8	0.002	More	isolated
Bach1	AWWNTGCTGAGTCAT	1	0	1	0	0	4.1	0.0045	More	isolated
IRF:BATF	CTTTCANTATGACTV	1	0	1	0	0	4.6	0.005	More	isolated
Brn2	ATGAATATTC	1	0	1	0	0	1.8	0.002	More	isolated
CEBP:CEBP	NTNATGCAAYMNNHTGMAAY	1	0	1	0	0	6.6	0.0071	More	isolated
CTCF-SatelliteElement	TGCAGTTCCMVNWRTGGCCA	1	0	1	0	0	0.8	0.0009	More	isolated
Mouse_Recombination_Hotspot	ACTYKNATTCGTGNTACTTC	1	0	1	0	0	2.5	0.0026	More	isolated
RAR:RXR	RGGTCADNNAGAGGTCAV	1	0	1	0	0	0.3	0.0003	More	isolated
DUX4	NWTAAYCYAATCAWN	1	0	1	0	0	0.6	0.0006	More	isolated
DUX	BCWGATTCAATCAAN	1	0	1	0	0	0	0	More	isolated
GATA3	AGATSTNDNNDSAGATAASN	1	0	1	0	0	1	0.001	More	isolated
GATA	NAGATWNBNATCTNN	1	0	1	0	0	2.4	0.0026	More	isolated
Hnf1	GGTTAAWCATTAA	1	0	1	0	0	2.7	0.0029	More	isolated
LXRE	RGGTTACTANAGGTCA	1	0	1	0	0	0.9	0.001	More	isolated
Mef2d	GCTATTTTTAGC	1	0	1	0	0	9.3	0.0101	More	isolated
NF1:FOXA1	WNTGTTTRYTTTGGCA	1	0	1	0	0	0.6	0.0007	More	isolated
NFE2L2	AWWWTGCTGAGTCAT	1	0	1	0	0	4.5	0.0049	More	isolated
NFkB-p65-Rel	GGAAATTCCC	1	0	1	0	0	3.6	0.0039	More	isolated
Nur77	TGACCTTTNCNT	1	0	1	0	0	5.2	0.0056	More	isolated
2024-10-02	ATATGCAAAT	1	0	1	0	0	12	0.013	More	isolated
OCT:OCT	ATGAATWATTCATGA	1	0	1	0	0	0.8	0.0008	More	isolated
OCT:OCT	ATGAATATTCATGAG	1	0	1	0	0	0.1	0.0001	More	isolated
p53	ACATGCCCGGGCAT	1	0	1	0	0	2	0.0021	More	isolated
Pax7	NTAATTDGCYAATTANNWWD	1	0	1	0	0	0.3	0.0003	More	isolated
Pax7	TAATCHGATTAC	1	0	1	0	0	0.3	0.0003	More	isolated
Pitx1:Ebox	YTAATTRAWWCCAGATGT	1	0	1	0	0	2.6	0.0028	More	isolated
RARg	AGGTCAAGGTCA	1	0	1	0	0	0.3	0.0003	More	isolated
REST-NRSF	GGMGCTGTCCATGGTGCTGA	1	0	1	0	0	0	0	More	isolated
Six4	TGWAAYCTGABACCB	1	0	1	0	0	1.2	0.0013	More	isolated
T1ISRE	ACTTTCGTTTCT	1	0	1	0	0	0	0	More	isolated
TCFL2	ACWTCAAAGG	1	0	1	0	0	1.1	0.0012	More	isolated
ZFP3	GGGTTTTGAAGGATGARTAGGAGTT	1	0	1	0	0	0	0	More	isolated
ZNF16	MACCTTCYATGGCTCCCTAKTGCCY	1	0	1	0	0	0	0	More	isolated
ZNF528	AGAAATGACTTCCCT	1	0	1	0	0	0	0	More	isolated
ELF5	ACVAGGAAGT	1e-08	-19.4	0	81	0.1117	68.4	0.056	Less	isolated
Elf4	ACTTCCKGKT	1e-08	-18.8	0	90	0.1241	80.1	0.0657	Less	isolated
PU.1	AGAGGAAGTG	1e-06	-15.8	0	56	0.0772	44.3	0.0363	Less	isolated
ELF3	ANCAGGAAGT	1e-06	-14.5	0.0001	75	0.1034	69.4	0.0569	Less	isolated
SpiB	AAAGRGGAAGTG	0.0001	-11.3	0.0011	33	0.0455	24.8	0.0203	Less	isolated
ETV1	AACCGGAAGT	0.0001	-10.8	0.0016	98	0.1352	108.3	0.0887	Less	isolated
EHF	AVCAGGAAGT	0.0001	-10.3	0.0021	100	0.1379	112.3	0.092	Less	isolated
ERG	ACAGGAAGTG	0.0001	-9.33	0.0049	100	0.1379	115.4	0.0946	Less	isolated
ETS	AACCGGAAGT	0.0001	-9.32	0.0049	28	0.0386	21.2	0.0174	Less	isolated
HNF1b	GTTAATNATTAA	0.001	-8.73	0.0072	40	0.0552	36.1	0.0296	Less	isolated
ETS:RUNX	RCAGGATGTGGT	0.001	-8.03	0.013	12	0.0166	6.1	0.005	Less	isolated
STAT6	TTCCKNAGAA	0.001	-7.91	0.0135	52	0.0717	53	0.0434	Less	isolated
GABPA	RACCGGAAGT	0.001	-7.67	0.0158	62	0.0855	67.3	0.0552	Less	isolated
RXR	TAGGGCAAAGGTCA	0.001	-7.49	0.0176	52	0.0717	54.7	0.0448	Less	isolated
SPDEF	ASWTCCTGBT	0.001	-7.27	0.0205	67	0.0924	75.3	0.0617	Less	isolated
ZNF467	TGGGGAAGGGCM	0.001	-7.22	0.0205	28	0.0386	24.2	0.0198	Less	isolated
STAT6	ABTTCYYRRGAA	0.001	-7.08	0.0217	52	0.0717	55.1	0.0452	Less	isolated
Stat3	CTTCCGGGAA	0.01	-6.88	0.0251	30	0.0414	28	0.0229	Less	isolated
RUNX1	AAACCACARM	0.01	-6.04	0.0553	72	0.0993	86.1	0.0706	Less	isolated
Ets1-distal	MACAGGAAGT	0.01	-6.04	0.0553	35	0.0483	35.7	0.0293	Less	isolated
Foxh1	NNTGTGGATTSS	0.01	-5.99	0.0553	85	0.1172	105.6	0.0866	Less	isolated
ELF1	AVCCGGAAGT	0.01	-5.94	0.0553	27	0.0372	25.1	0.0205	Less	isolated
ETS1	ACAGGAAGTG	0.01	-5.91	0.0553	71	0.0979	85.2	0.0698	Less	isolated
CHR	SRGTTTCAAA	0.01	-5.78	0.0569	81	0.1117	100.6	0.0824	Less	isolated
ZNF692	GTGGGCCCCA	0.01	-5.74	0.0569	4	0.0055	2	0.0016	Less	isolated
Etv2	NNAYTTCCTGHN	0.01	-5.62	0.059	64	0.0883	76.5	0.0627	Less	isolated
EWS:ERG-fusion	ATTTCCTGTN	0.01	-5.62	0.059	64	0.0883	76.9	0.063	Less	isolated
Tbx6	DAGGTGTBAA	0.01	-5.38	0.0723	84	0.1159	106.7	0.0875	Less	isolated
HIC1	TGCCAGCB	0.01	-5.34	0.0729	64	0.0883	77.8	0.0638	Less	isolated
STAT4	NYTTCCWGGAAR	0.01	-5.25	0.0769	70	0.0966	86.5	0.0709	Less	isolated
BHLHA15	NAMCAGCTGK	0.01	-5.25	0.0769	87	0.12	111.4	0.0913	Less	isolated
NF1-halfsite	YTGCCAAG	0.01	-5.04	0.0892	66	0.091	81.3	0.0666	Less	isolated
ARE	RGRACASNSTGTYCYB	0.01	-4.94	0.0956	14	0.0193	11.7	0.0096	Less	isolated
Stat3+il21	SVYTTCCNGGAARB	0.01	-4.75	0.1118	40	0.0552	45.1	0.037	Less	isolated
GATA	NAGATWNBNATCTNN	0.01	-4.74	0.1118	12	0.0166	9.1	0.0074	Less	isolated
IRF4	ACTGAAACCA	0.01	-4.65	0.1171	31	0.0428	33.3	0.0273	Less	isolated
Tbet	AGGTGTGAAM	0.1	-4.58	0.1219	110	0.1517	149.5	0.1225	Less	isolated
Elk1	HACTTCCGGY	0.1	-4.51	0.1271	30	0.0414	32.5	0.0266	Less	isolated
Fli1	NRYTTCCGGH	0.1	-4.42	0.1358	65	0.0897	82	0.0672	Less	isolated
RARa	TTGAMCTTTG	0.1	-4.32	0.1468	171	0.2359	246.3	0.2018	Less	isolated
KLF3	NRGCCCCRCCCHBNN	0.1	-4.25	0.1537	14	0.0193	12.1	0.0099	Less	isolated
PPARa	VNAGGKCAAAGGTCA	0.1	-4.14	0.1661	54	0.0745	67.7	0.0554	Less	isolated
PPARE	TGACCTTTGCCCCA	0.1	-4.11	0.1684	47	0.0648	57.3	0.047	Less	isolated
NF1	CYTGGCABNSTGCCAR	0.1	-4	0.1839	12	0.0166	10.5	0.0086	Less	isolated
RUNX	SAAACCACAG	0.1	-3.94	0.1908	41	0.0566	49.6	0.0407	Less	isolated
Tgif2	TGTCANYT	0.1	-3.93	0.1908	243	0.3352	365	0.2991	Less	isolated
KLF6	MKGGGYGTGGCC	0.1	-3.83	0.203	25	0.0345	27.1	0.0222	Less	isolated
Olig2	RCCATMTGTT	0.1	-3.83	0.203	129	0.1779	183	0.15	Less	isolated
RBPJ:Ebox	GGGRAARRGRMCAGMTG	0.1	-3.65	0.2337	14	0.0193	13.6	0.0111	Less	isolated
Maz	GGGGGGGG	0.1	-3.65	0.2337	29	0.04	33.6	0.0275	Less	isolated
Oct4:Sox17	CCATTGTATGCAAAT	0.1	-3.65	0.2337	29	0.04	33.9	0.0278	Less	isolated
EKLF	NWGGGTGTGGCY	0.1	-3.54	0.2408	8	0.011	6.3	0.0051	Less	isolated
MafK	GCTGASTCAGCA	0.1	-3.54	0.2408	8	0.011	6.8	0.0056	Less	isolated
TR4	GAGGTCAAAGGTCA	0.1	-3.42	0.2661	4	0.0055	2	0.0017	Less	isolated
NFkB-p50,p52	GGGGGAATCCCC	0.1	-3.38	0.2676	6	0.0083	5	0.0041	Less	isolated
ZNF317	GTCWGCTGTYYCTCT	0.1	-3.38	0.2676	6	0.0083	4.9	0.004	Less	isolated
Klf4	GCCACACCCA	0.1	-3.37	0.2676	12	0.0166	11.9	0.0098	Less	isolated
Srebp2	CGGTCACSCCAC	0.1	-3.35	0.2676	5	0.0069	3.7	0.0031	Less	isolated
GRE	VAGRACAKWCTGTYC	0.1	-3.26	0.2866	18	0.0248	19.5	0.0159	Less	isolated
STAT5	RTTTCTNAGAAA	0.1	-3.25	0.2866	26	0.0359	30.9	0.0253	Less	isolated
KLF5	DGGGYGKGGC	0.1	-3.23	0.2866	33	0.0455	40.7	0.0334	Less	isolated
NFkB-p65	WGGGGATTTCCC	0.1	-3.19	0.2923	23	0.0317	26.5	0.0217	Less	isolated
Cux2	HNRAATCAAT	0.1	-3.16	0.2961	69	0.0952	95	0.0778	Less	isolated
OCT:OCT	YATGCATATRCATRT	0.1	-3.11	0.3082	149	0.2055	220.8	0.1809	Less	isolated
PU.1:IRF8	GGAAGTGAAAST	0.1	-3	0.3362	19	0.0262	21.9	0.0179	Less	isolated
Tbx20	GGTGYTGACAGS	0.1	-2.99	0.3368	13	0.0179	13.2	0.0108	Less	isolated
Foxo1	CTGTTTAC	0.1	-2.97	0.3386	157	0.2166	234.8	0.1924	Less	isolated
2024-10-11	GATTTGCATA	0.1	-2.94	0.3432	61	0.0841	83.2	0.0682	Less	isolated
MafB	WNTGCTGASTCAGCANWTTY	0.1	-2.92	0.3445	21	0.029	24.1	0.0198	Less	isolated
PGR	AAGAACATWHTGTTC	0.1	-2.9	0.3475	28	0.0386	34.2	0.028	Less	isolated
Srebp1a	RTCACSCCAY	0.1	-2.84	0.363	12	0.0166	12.9	0.0105	Less	isolated
Meis1	VGCTGWCAVB	0.1	-2.8	0.3705	78	0.1076	110.1	0.0902	Less	isolated
Duxbl	TAAYCYAATCAA	0.1	-2.69	0.41	11	0.0152	11.3	0.0092	Less	isolated
Atf3	DATGASTCATHN	0.1	-2.69	0.41	45	0.0621	60.7	0.0497	Less	isolated
Pitx1:Ebox	YTAATTRAWWCCAGATGT	0.1	-2.65	0.4165	26	0.0359	32.1	0.0263	Less	isolated
Atf2	NRRTGACGTCAT	0.1	-2.59	0.4342	21	0.029	25.5	0.0209	Less	isolated
Atf7	NGRTGACGTCAY	0.1	-2.59	0.4342	32	0.0441	41.1	0.0337	Less	isolated
Fosl2	NATGASTCABNN	0.1	-2.58	0.4342	16	0.0221	18.5	0.0151	Less	isolated
c-Jun-CRE	ATGACGTCATCY	0.1	-2.52	0.4424	25	0.0345	31.7	0.026	Less	isolated
STAT1	NATTTCCNGGAAAT	0.1	-2.52	0.4424	25	0.0345	31.9	0.0261	Less	isolated
Gli2	YSTGGGTGGTCT	0.1	-2.52	0.4424	6	0.0083	5.3	0.0043	Less	isolated
GRE	NRGVACABNVTGTYCY	0.1	-2.52	0.4424	6	0.0083	5.7	0.0047	Less	isolated
Zfp809	GGGGCTYGKCTGGGA	0.1	-2.38	0.4913	5	0.0069	4.7	0.0039	Less	isolated
KLF1	VDGGGYGGGGCY	0.1	-2.37	0.4913	17	0.0234	20.1	0.0165	Less	isolated
ETV4	ACCGGAAGTG	0.1	-2.37	0.4913	55	0.0759	77.3	0.0634	Less	isolated
Fra2	GGATGACTCATC	0.1	-2.37	0.4913	28	0.0386	37	0.0303	Less	isolated
2024-10-02	ATATGCAAAT	0.1	-2.35	0.4913	62	0.0855	88.7	0.0727	Less	isolated
HRE	TTCTAGAABNTTCTA	0.1	-2.33	0.4913	19	0.0262	23.8	0.0195	Less	isolated
Jun-AP1	GATGASTCATCN	1	-2.24	0.5232	11	0.0152	12.3	0.01	Less	isolated
Zic3	GGCCYCCTGCTGDGH	1	-2.24	0.5232	11	0.0152	12.8	0.0105	Less	isolated
Tlx?	CTGGCAGSCTGCCA	1	-2.22	0.5236	8	0.011	8.7	0.0071	Less	isolated
EWS:FLI1-fusion	VACAGGAAAT	1	-2.15	0.5586	34	0.0469	46.5	0.0381	Less	isolated
JunB	RATGASTCAT	1	-2.14	0.5586	32	0.0441	43.2	0.0354	Less	isolated
GFY	ACTACAATTCCC	1	-2.14	0.5586	3	0.0041	2.4	0.0019	Less	isolated
Sp1	GGCCCCGCCCCC	1	-2.14	0.5586	3	0.0041	2.1	0.0017	Less	isolated
Elk4	NRYTTCCGGY	1	-2.13	0.5586	28	0.0386	37.9	0.031	Less	isolated
RAR:RXR	RGGTCADNNAGAGGTCAV	1	-2.12	0.5586	2	0.0028	0.3	0.0002	Less	isolated
E2F1	CWGGCGGGAA	1	-2.12	0.5586	2	0.0028	1.6	0.0013	Less	isolated
GLI3	CGTGGGTGGTCC	1	-2.12	0.5586	2	0.0028	1.8	0.0015	Less	isolated
RFX	CGGTTGCCATGGCAAC	1	-2.12	0.5586	2	0.0028	1.6	0.0013	Less	isolated
T1ISRE	ACTTTCGTTTCT	1	-2.12	0.5586	2	0.0028	0.6	0.0005	Less	isolated
ZNF382	GNCTGTASTRNTGBCTCHTT	1	-2.12	0.5586	2	0.0028	0.7	0.0005	Less	isolated
ZNF41	CCTCATGGTGYCYTWYTCCCTTGTG	1	-2.12	0.5586	2	0.0028	1.8	0.0015	Less	isolated
FOXP1	NYYTGTTTACHN	1	-2.1	0.5586	66	0.091	96.3	0.0789	Less	isolated
PR	VAGRACAKNCTGTBC	1	-2.07	0.5586	148	0.2041	228.9	0.1876	Less	isolated
Brachyury	ANTTMRCASBNNNGTGYKAAN	1	-2.03	0.5586	21	0.029	28	0.0229	Less	isolated
Pknox1	SCTGTCAVTCAV	1	-2	0.5586	12	0.0166	14.2	0.0116	Less	isolated
NFAT:AP1	SARTGGAAAAWRTGAGTCAB	1	-1.96	0.5768	14	0.0193	17.6	0.0144	Less	isolated
TCF4	SMCATCTGKH	1	-1.95	0.5768	96	0.1324	145.5	0.1193	Less	isolated
E2F6	GGCGGGAARN	1	-1.92	0.5841	9	0.0124	10.4	0.0085	Less	isolated
IRF8	GRAASTGAAAST	1	-1.92	0.5841	28	0.0386	38.4	0.0315	Less	isolated
JunD	ATGACGTCATCN	1	-1.89	0.592	6	0.0083	6.4	0.0052	Less	isolated
Tbx21	AGGTGTGAAA	1	-1.88	0.5974	85	0.1172	128.9	0.1056	Less	isolated
E2F3	BTKGGCGGGAAA	1	-1.85	0.6048	11	0.0152	13.4	0.011	Less	isolated
Sox6	CCATTGTTNY	1	-1.85	0.6048	149	0.2055	232.2	0.1903	Less	isolated
Fra1	NNATGASTCATH	1	-1.85	0.6048	42	0.0579	60.5	0.0496	Less	isolated
Rbpj1	HTTTCCCASG	1	-1.83	0.6056	76	0.1048	114.1	0.0935	Less	isolated
IRF3	AGTTTCAKTTTC	1	-1.81	0.6106	38	0.0524	54.6	0.0447	Less	isolated
Twist2	MCAGCTGBYH	1	-1.81	0.6106	110	0.1517	170	0.1393	Less	isolated
Tgif1	YTGWCADY	1	-1.8	0.6106	227	0.3131	361.2	0.296	Less	isolated
Nr5a2	BTCAAGGTCA	1	-1.79	0.6106	21	0.029	28.5	0.0234	Less	isolated
Bapx1	TTRAGTGSYK	1	-1.75	0.626	133	0.1834	207.3	0.1699	Less	isolated
FOXK2	SCHTGTTTACAT	1	-1.73	0.6325	73	0.1007	110.5	0.0906	Less	isolated
AMYB	TGGCAGTTGG	1	-1.68	0.6639	95	0.131	146.1	0.1197	Less	isolated
THRb	GGTCACCTGAGGTCA	1	-1.67	0.6639	12	0.0166	16	0.0131	Less	isolated
ZNF341	GGAACAGCCG	1	-1.66	0.6639	18	0.0248	24.9	0.0204	Less	isolated
PAX6	NGTGTTCAVTSAAGCGKAAA	1	-1.6	0.7007	7	0.0097	8.3	0.0068	Less	isolated
E2A	NVCACCTGBN	1	-1.6	0.7007	46	0.0634	68.5	0.0562	Less	isolated
Gfi1b	MAATCACTGC	1	-1.58	0.7007	32	0.0441	46.1	0.0378	Less	isolated
MyoG	AACAGCTG	1	-1.54	0.7258	28	0.0386	40.8	0.0335	Less	isolated
PRDM15	YCCDNTCCAGGTTTT	1	-1.54	0.7258	52	0.0717	78.1	0.064	Less	isolated
Tbx5	AGGTGTCA	1	-1.52	0.7329	175	0.2414	279.7	0.2292	Less	isolated
BATF	DATGASTCAT	1	-1.49	0.7443	43	0.0593	64.1	0.0525	Less	isolated
FoxD3	TGTTTAYTTAGC	1	-1.48	0.7459	106	0.1462	166.2	0.1362	Less	isolated
Sox9	AGGVNCCTTTGT	1	-1.46	0.7541	46	0.0634	69.3	0.0568	Less	isolated
OCT:OCT-short	ATGCATWATGCATRW	1	-1.46	0.7541	143	0.1972	227.7	0.1866	Less	isolated
EAR2	NRBCARRGGTCA	1	-1.44	0.7616	49	0.0676	74.6	0.0612	Less	isolated
HRE	BSTTCTRGAABVTTCYAGAA	1	-1.43	0.765	6	0.0083	7.1	0.0058	Less	isolated
SCL	AVCAGCTG	1	-1.4	0.7824	177	0.2441	284.8	0.2334	Less	isolated
2024-10-04	ATTTGCATAW	1	-1.38	0.7946	74	0.1021	116	0.095	Less	isolated
GLIS3	CTCCCTGGGAGGCCN	1	-1.35	0.8046	26	0.0359	38.9	0.0319	Less	isolated
MafA	TGCTGACTCA	1	-1.35	0.8046	26	0.0359	38.5	0.0315	Less	isolated
NF-E2	GATGACTCAGCA	1	-1.33	0.8046	3	0.0041	3.8	0.0032	Less	isolated
NFkB-p65-Rel	GGAAATTCCC	1	-1.33	0.8046	3	0.0041	3.2	0.0026	Less	isolated
Rfx2	GTTGCCATGGCAACM	1	-1.33	0.8046	3	0.0041	3.6	0.003	Less	isolated
Myf5	BAACAGCTGT	1	-1.33	0.8046	17	0.0234	24	0.0197	Less	isolated
Erra	CAAAGGTCAG	1	-1.31	0.8115	76	0.1048	119.9	0.0982	Less	isolated
Npas4	NHRTCACGACDN	1	-1.3	0.8137	22	0.0303	32.6	0.0267	Less	isolated
Ptf1a	ACAGCTGTTN	1	-1.28	0.8188	96	0.1324	152.5	0.125	Less	isolated
Pax7	TAATCAATTA	1	-1.27	0.8247	20	0.0276	29.1	0.0238	Less	isolated
Hnf1	GGTTAAWCATTAA	1	-1.26	0.8306	25	0.0345	37.7	0.0309	Less	isolated
Ap4	NAHCAGCTGD	1	-1.25	0.8306	35	0.0483	53.8	0.0441	Less	isolated
ERRg	GTGACCTTGRVN	1	-1.25	0.8306	30	0.0414	45.7	0.0375	Less	isolated
IRF2	GAAASYGAAASY	1	-1.25	0.8306	9	0.0124	12.3	0.0101	Less	isolated
PAX5	GCAGCCAAGCRTGACH	1	-1.25	0.8306	9	0.0124	12.4	0.0102	Less	isolated
HNF4a	CARRGKBCAAAGTYCA	1	-1.24	0.8306	18	0.0248	26.6	0.0218	Less	isolated
ERE	VAGGTCACNSTGACC	1	-1.24	0.8306	7	0.0097	9.5	0.0078	Less	isolated
Sp5	RGKGGGCGGAGC	1	-1.21	0.8306	16	0.0221	24	0.0197	Less	isolated
CDX4	NGYCATAAAWCH	1	-1.21	0.8306	136	0.1876	219.5	0.1798	Less	isolated
PU.1-IRF	MGGAAGTGAAAC	1	-1.19	0.8363	88	0.1214	140.3	0.1149	Less	isolated
Nr5a2	BTCAAGGTCA	1	-1.19	0.8363	14	0.0193	20.1	0.0165	Less	isolated
Isl1	CTAATKGV	1	-1.19	0.8363	181	0.2497	295	0.2417	Less	isolated
Rfx6	TGTTKCCTAGCAACM	1	-1.17	0.8385	42	0.0579	65.2	0.0535	Less	isolated
BMYB	NHAACBGYYV	1	-1.15	0.8467	95	0.131	152.6	0.125	Less	isolated
LHX9	NGCTAATTAG	1	-1.15	0.8467	165	0.2276	268.5	0.22	Less	isolated
HNF6	NTATYGATCH	1	-1.13	0.8557	76	0.1048	121.7	0.0998	Less	isolated
NeuroD1	GCCATCTGTT	1	-1.11	0.8716	25	0.0345	38.6	0.0316	Less	isolated
NFIL3	VTTACGTAAYNNNNN	1	-1.11	0.8716	120	0.1655	194	0.159	Less	isolated
MyoD	RRCAGCTGYTSY	1	-1.1	0.8716	15	0.0207	22.7	0.0186	Less	isolated
CEBP:CEBP	NTNATGCAAYMNNHTGMAAY	1	-1.1	0.8716	20	0.0276	31	0.0254	Less	isolated
HIF2a	GCACGTACCC	1	-1.1	0.8716	20	0.0276	30.3	0.0248	Less	isolated
KLF14	RGKGGGCGKGGC	1	-1.1	0.8716	41	0.0566	64	0.0525	Less	isolated
ZNF669	GARTGGTCATCGCCC	1	-1.1	0.8716	2	0.0028	2.8	0.0023	Less	isolated
NeuroG2	ACCATCTGTT	1	-1.09	0.8716	69	0.0952	110.4	0.0904	Less	isolated
EBF	DGTCCCYRGGGA	1	-1.08	0.8716	6	0.0083	8.5	0.0069	Less	isolated
NFE2L2	AWWWTGCTGAGTCAT	1	-1.06	0.8716	4	0.0055	5.5	0.0045	Less	isolated
RORg	WAABTAGGTCAV	1	-1.06	0.8716	4	0.0055	5.8	0.0047	Less	isolated
Sp2	YGGCCCCGCCCC	1	-1.04	0.8764	29	0.04	45.9	0.0376	Less	isolated
Pbx3	SCTGTCAMTCAN	1	-1.04	0.8764	11	0.0152	16.4	0.0134	Less	isolated
Otx2	NYTAATCCYB	1	-1.03	0.8764	68	0.0938	109.4	0.0896	Less	isolated
EBF2	NABTCCCWDGGGAVH	1	-0.992	0.9014	30	0.0414	47.2	0.0387	Less	isolated
Atf1	GATGACGTCA	1	-0.981	0.9063	47	0.0648	75.5	0.0619	Less	isolated
COUP-TFII	GKBCARAGGTCA	1	-0.971	0.9104	53	0.0731	86	0.0704	Less	isolated
Gata4	NBWGATAAGR	1	-0.961	0.9146	103	0.1421	168.8	0.1383	Less	isolated
CEBP	ATTGCGCAAC	1	-0.926	0.9425	75	0.1034	122.8	0.1006	Less	isolated
CRE	CSGTGACGTCAC	1	-0.91	0.952	5	0.0069	7.4	0.006	Less	isolated
Hoxa10	GGYAATGAAA	1	-0.883	0.9728	59	0.0814	96.3	0.0789	Less	isolated
CEBP:AP1	DRTGTTGCAA	1	-0.88	0.9728	68	0.0938	111.5	0.0914	Less	isolated
IRF:BATF	CTTTCANTATGACTV	1	-0.875	0.9728	16	0.0221	25.9	0.0212	Less	isolated
HOXA2	GYCATCMATCAT	1	-0.865	0.9748	8	0.011	12.6	0.0103	Less	isolated
GSC	RGGATTAR	1	-0.862	0.9748	120	0.1655	198.4	0.1626	Less	isolated
LXRE	RGGTTACTANAGGTCA	1	-0.857	0.9748	3	0.0041	4.2	0.0034	Less	isolated
Zac1	HAWGRGGCCM	1	-0.856	0.9748	72	0.0993	119	0.0975	Less	isolated
EBF1	GTCCCCWGGGGA	1	-0.851	0.9748	25	0.0345	40.9	0.0335	Less	isolated
USF1	SGTCACGTGR	1	-0.832	0.9818	14	0.0193	22.5	0.0184	Less	isolated
Snail1	TRCACCTGCY	1	-0.815	0.9935	23	0.0317	37.8	0.031	Less	isolated
Cdx2	GYMATAAAAH	1	-0.81	0.9936	126	0.1738	209.8	0.1719	Less	isolated
GATA3	AGATSTNDNNDSAGATAASN	1	-0.809	0.9936	6	0.0083	9.6	0.0079	Less	isolated
Pax8	GTCATGCHTGRCTGS	1	-0.809	0.9936	6	0.0083	9.6	0.0078	Less	isolated
Rfx1	KGTTGCCATGGCAA	1	-0.809	0.9936	6	0.0083	9	0.0074	Less	isolated
RORgt	AAYTAGGTCA	1	-0.809	0.9936	6	0.0083	9.2	0.0076	Less	isolated
RORgt	AAYTAGGTCA	1	-0.809	0.9936	6	0.0083	9.2	0.0076	Less	isolated
AP-1	VTGACTCATC	1	-0.808	0.9936	38	0.0524	63	0.0516	Less	isolated
PRDM1	ACTTTCACTTTC	1	-0.807	0.9936	47	0.0648	77.7	0.0637	Less	isolated
DUX	BCWGATTCAATCAAN	1	-0.803	0.9936	1	0.0014	0.4	0.0003	Less	isolated
E2F7	VDTTTCCCGCCA	1	-0.803	0.9936	1	0.0014	0.6	0.0005	Less	isolated
E2F	TTSGCGCGAAAA	1	-0.803	0.9936	1	0.0014	0.6	0.0005	Less	isolated
E-box	SSGGTCACGTGA	1	-0.803	0.9936	1	0.0014	1.7	0.0014	Less	isolated
GFY-Staf	RACTACAATTCCCAGAAKGC	1	-0.803	0.9936	1	0.0014	1.7	0.0014	Less	isolated
ZKSCAN1	GCACAYAGTAGGKCY	1	-0.803	0.9936	1	0.0014	0.8	0.0006	Less	isolated
ZNF165	AAGGKGRCGCAGGCA	1	-0.803	0.9936	1	0.0014	1.1	0.0009	Less	isolated
ZNF768	RHHCAGAGAGGB	1	-0.803	0.9936	1	0.0014	1.5	0.0012	Less	isolated
ZSCAN22	SMCAGTCWGAKGGAGGAGGC	1	-0.803	0.9936	1	0.0014	1.2	0.001	Less	isolated
Nkx2.1	RSCACTYRAG	1	-0.796	0.9936	167	0.2303	278.2	0.2279	Less	isolated
THRb	TRAGGTCA	1	-0.793	0.9936	192	0.2648	320.7	0.2628	Less	isolated
bZIP:IRF	NAGTTTCABTHTGACTNW	1	-0.78	0.9936	45	0.0621	74.9	0.0614	Less	isolated
CArG	CCATATATGGNM	1	-0.778	0.9936	21	0.029	34.9	0.0286	Less	isolated
ZNF711	AGGCCTAG	1	-0.777	0.9936	33	0.0455	54.1	0.0443	Less	isolated
CUX1	TATCGATNAN	1	-0.754	0.9936	117	0.1614	195.2	0.16	Less	isolated
Fos	NDATGASTCAYN	1	-0.749	0.9936	37	0.051	61.6	0.0505	Less	isolated
E2F4	GGCGGGAAAH	1	-0.739	0.9936	4	0.0055	6.7	0.0055	Less	isolated
IRF1	GAAAGTGAAAGT	1	-0.735	0.9936	10	0.0138	16.6	0.0136	Less	isolated
LEF1	CCTTTGATST	1	-0.734	0.9936	53	0.0731	88.7	0.0727	Less	isolated
Bcl6	NNNCTTTCCAGGAAA	1	-0.73	0.9936	78	0.1076	130.1	0.1066	Less	isolated
Nkx2.5	RRSCACTYAA	1	-0.724	0.9936	122	0.1683	204.5	0.1676	Less	isolated
Ascl1	NNVVCAGCTGBN	1	-0.716	0.9936	32	0.0441	53.4	0.0437	Less	isolated
E2A	DNRCAGCTGY	1	-0.716	0.9936	32	0.0441	53.7	0.044	Less	isolated
Esrrb	KTGACCTTGA	1	-0.71	0.9936	26	0.0359	43.4	0.0355	Less	isolated
Znf263	CVGTSCTCCC	1	-0.7	0.9936	42	0.0579	70.1	0.0575	Less	isolated
COUP-TFII	AGRGGTCA	1	-0.699	0.9936	64	0.0883	107.7	0.0882	Less	isolated
NFAT	ATTTTCCATT	1	-0.699	0.9936	64	0.0883	107.2	0.0879	Less	isolated
ZBTB12	NGNTCTAGAACCNGV	1	-0.697	0.9936	17	0.0234	28.7	0.0235	Less	isolated
ZNF416	WDNCTGGGCA	1	-0.693	0.9936	36	0.0497	60.5	0.0496	Less	isolated
Atoh1	VNRVCAGCTGGY	1	-0.689	0.9936	33	0.0455	55.2	0.0452	Less	isolated
ZFX	AGGCCTRG	1	-0.674	0.9936	24	0.0331	40.6	0.0332	Less	isolated
Foxa2	CYTGTTTACWYW	1	-0.674	0.9936	119	0.1641	200.2	0.164	Less	isolated
Pit1+1bp	ATGCATAATTCA	1	-0.656	0.9936	98	0.1352	165.6	0.1357	Less	isolated
2024-10-06	WATGCAAATGAG	1	-0.649	0.9936	57	0.0786	96.6	0.0792	Less	isolated
FXR	AGGTCANTGACCTB	1	-0.642	0.9936	12	0.0166	20.7	0.0169	Less	isolated
FOXA1:AR	AGTAAACAAAAAAGAACAND	1	-0.628	0.9936	9	0.0124	15.6	0.0128	Less	isolated
ZNF136	YTKGATAHAGTATTCTWGGTNGGCA	1	-0.628	0.9936	9	0.0124	15.3	0.0125	Less	isolated
CLOCK	GHCACGTG	1	-0.609	0.9936	23	0.0317	39.5	0.0324	Less	isolated
Lhx2	TAATTAGN	1	-0.607	0.9936	143	0.1972	242.8	0.1989	Less	isolated
Bach2	TGCTGAGTCA	1	-0.606	0.9936	6	0.0083	10.7	0.0088	Less	isolated
MYNN	TTCAAAWTAAAAGTC	1	-0.601	0.9936	30	0.0414	51.7	0.0424	Less	isolated
RUNX-AML	GCTGTGGTTW	1	-0.572	1	38	0.0524	65.7	0.0538	Less	isolated
HIF-1a	TACGTGCV	1	-0.561	1	7	0.0097	12.4	0.0101	Less	isolated
NF1:FOXA1	WNTGTTTRYTTTGGCA	1	-0.561	1	3	0.0041	5.1	0.0042	Less	isolated
TCFL2	ACWTCAAAGG	1	-0.561	1	3	0.0041	5.1	0.0042	Less	isolated
Tcf12	VCAGCTGYTG	1	-0.559	1	18	0.0248	31.5	0.0258	Less	isolated
Six2	GWAAYHTGAKMC	1	-0.557	1	82	0.1131	140.1	0.1148	Less	isolated
Lhx1	NNYTAATTAR	1	-0.539	1	152	0.2097	259.3	0.2125	Less	isolated
Sox2	BCCATTGTTC	1	-0.518	1	58	0.08	100.7	0.0825	Less	isolated
GATA3	AGATGKDGAGATAAG	1	-0.516	1	16	0.0221	28.6	0.0235	Less	isolated
RUNX2	NWAACCACADNN	1	-0.496	1	56	0.0772	97.5	0.0799	Less	isolated
PRDM10	TGGTACATTCCA	1	-0.487	1	21	0.029	37.8	0.0309	Less	isolated
Six1	GKVTCADRTTWC	1	-0.487	1	21	0.029	37.6	0.0308	Less	isolated
ISRE	AGTTTCASTTTC	1	-0.479	1	5	0.0069	9.2	0.0075	Less	isolated
Klf9	GCCACRCCCACY	1	-0.479	1	5	0.0069	9.6	0.0079	Less	isolated
Dlx3	NDGTAATTAC	1	-0.476	1	115	0.1586	199	0.163	Less	isolated
Pit1	ATGMATATDC	1	-0.472	1	278	0.3834	474.2	0.3886	Less	isolated
SF1	CAAGGHCANV	1	-0.47	1	14	0.0193	25.5	0.0209	Less	isolated
CTCF	AYAGTGCCMYCTRGTGGCCA	1	-0.451	1	6	0.0083	11.7	0.0096	Less	isolated
Zic2	CHCAGCRGGRGG	1	-0.451	1	6	0.0083	11.2	0.0092	Less	isolated
Zic	CCTGCTGAGH	1	-0.449	1	19	0.0262	34.9	0.0286	Less	isolated
Nur77	TGACCTTTNCNT	1	-0.448	1	15	0.0207	27.6	0.0226	Less	isolated
PRDM14	RGGTCTCTAACY	1	-0.443	1	11	0.0152	20	0.0164	Less	isolated
Tbr1	AAGGTGTKAA	1	-0.441	1	115	0.1586	199.7	0.1637	Less	isolated
Hoxd12	HDGYAATGAAAN	1	-0.44	1	240	0.331	411.7	0.3374	Less	isolated
DLX5	SSTAATTA	1	-0.425	1	120	0.1655	208.2	0.1706	Less	isolated
Foxo3	DGTAAACA	1	-0.425	1	120	0.1655	208.1	0.1705	Less	isolated
Rfx5	SCCTAGCAACAG	1	-0.421	1	12	0.0166	22.1	0.0181	Less	isolated
Sox3	CCWTTGTY	1	-0.416	1	131	0.1807	227.1	0.1861	Less	isolated
DLX2	NNNTAATTAS	1	-0.416	1	204	0.2814	351.1	0.2877	Less	isolated
ZNF7	CTGCCWVCTTTTRTA	1	-0.414	1	44	0.0607	78.2	0.0641	Less	isolated
Gata6	YCTTATCTBN	1	-0.401	1	95	0.131	166.4	0.1363	Less	isolated
DMRT6	YDGHTACAWTGTADC	1	-0.398	1	26	0.0359	47.5	0.0389	Less	isolated
Mef2b	GCTATTTTTGGM	1	-0.384	1	121	0.1669	211	0.1729	Less	isolated
DMRT1	TWGHWACAWTGTWDC	1	-0.383	1	31	0.0428	56.8	0.0466	Less	isolated
TEAD2	CCWGGAATGY	1	-0.381	1	23	0.0317	42.7	0.035	Less	isolated
RAR:RXR	AGGTCAAGGTCA	1	-0.375	1	2	0.0028	4.1	0.0034	Less	isolated
HINFP	TWVGGTCCGC	1	-0.375	1	2	0.0028	4.1	0.0034	Less	isolated
Six4	TGWAAYCTGABACCB	1	-0.375	1	2	0.0028	4.4	0.0036	Less	isolated
ZNF322	GAGCCTGGTACTGWGCCTGR	1	-0.369	1	3	0.0041	6.8	0.0056	Less	isolated
Lhx3	ADBTAATTAR	1	-0.365	1	217	0.2993	375.4	0.3076	Less	isolated
Eomes	ATTAACACCT	1	-0.365	1	184	0.2538	319.3	0.2616	Less	isolated
OCT:OCT	ATGAATATTCATGAG	1	-0.363	1	1	0.0014	2.3	0.0019	Less	isolated
ZNF264	RGGGCACTAACY	1	-0.362	1	20	0.0276	37.2	0.0305	Less	isolated
BORIS	CNNBRGCGCCCCCTGSTGGC	1	-0.345	1	5	0.0069	10.4	0.0086	Less	isolated
DLX1	NSNNTAATTA	1	-0.333	1	175	0.2414	305.1	0.25	Less	isolated
ZEB2	GNMCAGGTGTGC	1	-0.332	1	31	0.0428	57.8	0.0474	Less	isolated
Tcf21	NAACAGCTGG	1	-0.323	1	23	0.0317	43.3	0.0355	Less	isolated
RORa	AAWCTAGGTCARDNN	1	-0.321	1	7	0.0097	14.2	0.0117	Less	isolated
THRa	GGTCANYTGAGGWCA	1	-0.321	1	7	0.0097	14.4	0.0118	Less	isolated
Mef2c	DCYAAAAATAGM	1	-0.321	1	75	0.1034	134.5	0.1102	Less	isolated
Nanog	RGCCATTAAC	1	-0.317	1	302	0.4166	521	0.4269	Less	isolated
AP-2gamma	SCCTSAGGSCAW	1	-0.312	1	14	0.0193	27.8	0.0228	Less	isolated
PRDM9	ADGGYAGYAGCATCT	1	-0.312	1	14	0.0193	27	0.0222	Less	isolated
KLF10	GGGGGTGTGTCC	1	-0.304	1	42	0.0579	77.7	0.0637	Less	isolated
TEAD4	CCWGGAATGY	1	-0.3	1	34	0.0469	63.5	0.052	Less	isolated
Hoxc9	GGCCATAAATCA	1	-0.295	1	55	0.0759	100.8	0.0826	Less	isolated
Pitx1	TAATCCCN	1	-0.292	1	338	0.4662	583.3	0.478	Less	isolated
Pdx1	YCATYAATCA	1	-0.287	1	105	0.1448	187.5	0.1537	Less	isolated
Phox2b	TTAATTNAATTA	1	-0.283	1	40	0.0552	74.1	0.0607	Less	isolated
En1	NDCTAATTAS	1	-0.28	1	220	0.3034	384	0.3147	Less	isolated
ZBTB18	AACATCTGGA	1	-0.279	1	17	0.0234	33.5	0.0274	Less	isolated
NPAS2	KCCACGTGAC	1	-0.278	1	61	0.0841	111.1	0.0911	Less	isolated
PBX2	RTGATTKATRGN	1	-0.277	1	110	0.1517	196.4	0.161	Less	isolated
Hoxd13	NCYAATAAAA	1	-0.27	1	215	0.2966	376.9	0.3089	Less	isolated
ZEB1	VCAGGTRDRY	1	-0.27	1	66	0.091	120.8	0.099	Less	isolated
Nkx2.2	BTBRAGTGSN	1	-0.27	1	89	0.1228	160.8	0.1317	Less	isolated
Foxa3	BSNTGTTTACWYWGN	1	-0.27	1	50	0.069	92.6	0.0759	Less	isolated
Usf2	GTCACGTGGT	1	-0.26	1	13	0.0179	26.4	0.0216	Less	isolated
Bcl11a	TYTGACCASWRG	1	-0.252	1	20	0.0276	39.4	0.0323	Less	isolated
DUX4	NWTAAYCYAATCAWN	1	-0.246	1	4	0.0055	9	0.0074	Less	isolated
Pax7	TAATCHGATTAC	1	-0.246	1	5	0.0069	11.8	0.0097	Less	isolated
Tbox:Smad	AGGTGHCAGACA	1	-0.246	1	5	0.0069	11.2	0.0092	Less	isolated
ETS:E-box	AGGAARCAGCTG	1	-0.242	1	3	0.0041	7.6	0.0062	Less	isolated
VDR	ARAGGTCANWGAGTTCANNN	1	-0.24	1	7	0.0097	15.3	0.0125	Less	isolated
Tcf7	CTTTGATGTGSB	1	-0.229	1	17	0.0234	34.4	0.0282	Less	isolated
Reverb	GTRGGTCASTGGGTCA	1	-0.227	1	2	0.0028	5.5	0.0045	Less	isolated
CREB5	VVATGACGTCAT	1	-0.226	1	43	0.0593	81.2	0.0666	Less	isolated
HLF	RTTATGYAAB	1	-0.224	1	137	0.189	245.1	0.2008	Less	isolated
HEB	VCAGCTGBNN	1	-0.222	1	48	0.0662	90.2	0.0739	Less	isolated
Sox4	YCTTTGTTCC	1	-0.222	1	48	0.0662	90.1	0.0738	Less	isolated
c-Myc	VCCACGTG	1	-0.218	1	11	0.0152	23.5	0.0193	Less	isolated
WT1	MCTCCCMCRCAB	1	-0.218	1	11	0.0152	23.6	0.0193	Less	isolated
Sox21	BCCWTTGTBYKV	1	-0.217	1	120	0.1655	216.6	0.1775	Less	isolated
Egr1	TGCGTGGGYG	1	-0.213	1	12	0.0166	25.8	0.0211	Less	isolated
SCRT1	GCAACAGGTG	1	-0.213	1	12	0.0166	25.8	0.0212	Less	isolated
p63	NNDRCATGYCYNRRCATGYH	1	-0.207	1	13	0.0179	27.9	0.0229	Less	isolated
PAX3:FKHR-fusion	ACCRTGACTAATTNN	1	-0.207	1	13	0.0179	27.6	0.0226	Less	isolated
PSE	WAVTCACCMTAASYDAAAAG	1	-0.203	1	51	0.0703	96	0.0787	Less	isolated
Ascl2	SSRGCAGCTGCH	1	-0.196	1	22	0.0303	44.3	0.0363	Less	isolated
Prop1	NTAATBNAATTA	1	-0.189	1	122	0.1683	221.6	0.1816	Less	isolated
HOXA1	TGATKGATGR	1	-0.185	1	24	0.0331	48.3	0.0396	Less	isolated
Nrf2	HTGCTGAGTCAT	1	-0.184	1	1	0.0014	3.7	0.003	Less	isolated
PBX1	GSCTGTCACTCA	1	-0.184	1	1	0.0014	3.6	0.0029	Less	isolated
Zfp281	CCCCTCCCCCAC	1	-0.184	1	1	0.0014	3	0.0025	Less	isolated
ZNF519	GAGSCCGAGC	1	-0.184	1	1	0.0014	3.4	0.0028	Less	isolated
CRX	GCTAATCC	1	-0.183	1	202	0.2786	359.9	0.2949	Less	isolated
Slug	SNGCACCTGCHS	1	-0.175	1	9	0.0124	20	0.0164	Less	isolated
FOXA1	WAAGTAAACA	1	-0.173	1	201	0.2772	358.8	0.294	Less	isolated
p53	RRCATGYCYRGRCATGYYYN	1	-0.173	1	10	0.0138	22.1	0.0181	Less	isolated
p53	RRCATGYCYRGRCATGYYYN	1	-0.173	1	10	0.0138	22.1	0.0181	Less	isolated
GRHL2	AAACYKGTTWDACMRGTTTB	1	-0.172	1	20	0.0276	41	0.0336	Less	isolated
Hand2	TGACANARRCCAGRC	1	-0.167	1	12	0.0166	26.4	0.0216	Less	isolated
Gata1	SAGATAAGRV	1	-0.161	1	45	0.0621	87.7	0.0718	Less	isolated
FOXA1	WAAGTAAACA	1	-0.16	1	169	0.2331	304.5	0.2495	Less	isolated
Fox:Ebox	NNNVCTGWGYAAACASN	1	-0.158	1	110	0.1517	202.5	0.166	Less	isolated
Arnt:Ahr	TBGCACGCAA	1	-0.154	1	24	0.0331	49.4	0.0404	Less	isolated
ZNF652/HepG2-ZNF652.Flag-ChIP-Seq	TTAACCCTTTVNKKN	1	-0.14	1	20	0.0276	42.8	0.0351	Less	isolated
Egr2	NGCGTGGGCGGR	1	-0.138	1	2	0.0028	6	0.0049	Less	isolated
Zfp57	NANTGCSGCA	1	-0.138	1	2	0.0028	6.2	0.0051	Less	isolated
Hnf6b	TATTGAYY	1	-0.135	1	124	0.171	228.5	0.1873	Less	isolated
ZNF415	GRTGMTRGAGCC	1	-0.132	1	9	0.0124	21.2	0.0174	Less	isolated
Unknown-ESC-element	CACAGCAGGGGG	1	-0.13	1	7	0.0097	17.2	0.0141	Less	isolated
MITF	RTCATGTGAC	1	-0.122	1	39	0.0538	78.8	0.0645	Less	isolated
LRF	AAGACCCYYN	1	-0.118	1	27	0.0372	56.6	0.0464	Less	isolated
Chop	ATTGCATCAT	1	-0.114	1	20	0.0276	43.3	0.0355	Less	isolated
Brn1	TATGCWAATBAV	1	-0.109	1	43	0.0593	86.1	0.0705	Less	isolated
Sox7	VVRRAACAATGG	1	-0.101	1	12	0.0166	28.8	0.0236	Less	isolated
FoxL2	WWTRTAAACAVG	1	-0.0993	1	159	0.2193	292.1	0.2394	Less	isolated
Unknown	SSCMATWAAA	1	-0.0949	1	74	0.1021	143.2	0.1174	Less	isolated
NFY	RGCCAATSRG	1	-0.0948	1	36	0.0497	74.2	0.0608	Less	isolated
TATA-Box	CCTTTTAWAGSC	1	-0.0943	1	126	0.1738	235.6	0.1931	Less	isolated
ZNF675	ARGAGGMCAAAATGW	1	-0.085	1	5	0.0069	14.9	0.0122	Less	isolated
Hoxa13	CYHATAAAAN	1	-0.0839	1	321	0.4428	571.1	0.468	Less	isolated
Twist	VCAKCTGGNNNCCAGMTGBN	1	-0.0833	1	2	0.0028	7	0.0058	Less	isolated
MYB	GGCVGTTR	1	-0.0829	1	106	0.1462	201.8	0.1654	Less	isolated
BMAL1	GNCACGTG	1	-0.0806	1	132	0.1821	247.3	0.2026	Less	isolated
TEAD	YCWGGAATGY	1	-0.0798	1	36	0.0497	75.5	0.0619	Less	isolated
GATA	NNNNNBAGATAWYATCTVHN	1	-0.0776	1	14	0.0193	33.7	0.0276	Less	isolated
AP-2alpha	ATGCCCTGAGGC	1	-0.0682	1	7	0.0097	19.6	0.0161	Less	isolated
GATA:SCL	CRGCTGBNGNSNNSAGATAA	1	-0.066	1	3	0.0041	10.4	0.0085	Less	isolated
FOXK1	NVWTGTTTAC	1	-0.0603	1	155	0.2138	290.9	0.2384	Less	isolated
MafF	HWWGTCAGCAWWTTT	1	-0.0592	1	20	0.0276	46.9	0.0385	Less	isolated
Sox10	CCWTTGTYYB	1	-0.0591	1	110	0.1517	211.1	0.1729	Less	isolated
Smad2	CTGTCTGG	1	-0.0548	1	37	0.051	79.9	0.0655	Less	isolated
Bach1	AWWNTGCTGAGTCAT	1	-0.0523	1	1	0.0014	5.1	0.0042	Less	isolated
TFE3	GTCACGTGACYV	1	-0.0503	1	2	0.0028	9	0.0074	Less	isolated
TRPS1	AGATAAGANN	1	-0.0495	1	233	0.3214	427.9	0.3506	Less	isolated
Mef2a	CYAAAAATAG	1	-0.0481	1	43	0.0593	91.7	0.0752	Less	isolated
Smad4	VBSYGTCTGG	1	-0.0481	1	43	0.0593	91.6	0.0751	Less	isolated
TEAD1	CYRCATTCCA	1	-0.045	1	46	0.0634	97.8	0.0801	Less	isolated
Tcf3	ASWTCAAAGG	1	-0.0431	1	11	0.0152	29.4	0.0241	Less	isolated
bHLHE41	KCACGTGMCN	1	-0.035	1	29	0.04	66.8	0.0548	Less	isolated
HOXB13	TTTTATKRGG	1	-0.0308	1	125	0.1724	243.6	0.1996	Less	isolated
FOXM1	TRTTTACTTW	1	-0.0294	1	140	0.1931	270.9	0.222	Less	isolated
Gata2	BBCTTATCTS	1	-0.0292	1	50	0.069	107.9	0.0884	Less	isolated
Mouse_Recombination_Hotspot	ACTYKNATTCGTGNTACTTC	1	-0.0284	1	1	0.0014	6.7	0.0055	Less	isolated
p73	NRRRCAWGTCCDGRCATGYY	1	-0.0284	1	1	0.0014	6.9	0.0056	Less	isolated
Phox2a	YTAATYNRATTA	1	-0.0256	1	70	0.0966	145.5	0.1192	Less	isolated
ZNF189	TGGAACAGMA	1	-0.0231	1	26	0.0359	62.4	0.0511	Less	isolated
X-box	GGTTGCCATGGCAA	1	-0.0168	1	3	0.0041	13.8	0.0113	Less	isolated
Barx1	AAACMATTAN	1	-0.0163	1	61	0.0841	131.9	0.108	Less	isolated
MNT	DGCACACGTG	1	-0.0149	1	79	0.109	165.6	0.1357	Less	isolated
Nkx3.1	AAGCACTTAA	1	-0.0141	1	148	0.2041	290.1	0.2377	Less	isolated
Smad3	TWGTCTGV	1	-0.014	1	110	0.1517	222.2	0.1821	Less	isolated
Hoxd10	GGCMATGAAA	1	-0.0128	1	108	0.149	219.6	0.18	Less	isolated
HIF-1b	RTACGTGC	1	-0.0123	1	66	0.091	142.7	0.1169	Less	isolated
Hoxd11	VGCCATAAAA	1	-0.0102	1	249	0.3434	469.8	0.385	Less	isolated
TEAD3	TRCATTCCAG	1	-0.00881	1	65	0.0897	142.1	0.1165	Less	isolated
Hoxa11	TTTTATGGCM	1	-0.00859	1	282	0.389	527.7	0.4324	Less	isolated
Nkx6.1	GKTAATGR	1	-0.00712	1	330	0.4552	610.4	0.5002	Less	isolated
ZNF143|STAF	ATTTCCCAGVAKSCY	1	-0.00647	1	3	0.0041	15.9	0.013	Less	isolated
NPAS	NVCACGTG	1	-0.00637	1	117	0.1614	240.6	0.1971	Less	isolated
Hoxb4	TGATTRATGGCY	1	-0.00635	1	8	0.011	28.3	0.0232	Less	isolated
c-Myc	VVCCACGTGG	1	-0.00456	1	11	0.0152	36.2	0.0297	Less	isolated
GATA3	AGATAASR	1	-0.00446	1	154	0.2124	309.1	0.2533	Less	isolated
Mef2d	GCTATTTTTAGC	1	-0.0041	1	26	0.0359	69.3	0.0568	Less	isolated
Foxf1	WWATRTAAACAN	1	-0.00335	1	163	0.2248	327.4	0.2683	Less	isolated
Atf4	MTGATGCAAT	1	-0.00335	1	29	0.04	76.1	0.0624	Less	isolated
Sox15	RAACAATGGN	1	-0.00302	1	72	0.0993	161.4	0.1322	Less	isolated
bHLHE40	KCACGTGMCN	1	-0.00237	1	4	0.0055	20.2	0.0166	Less	isolated
Pax7	NTAATTDGCYAATTANNWWD	1	-0.00189	1	6	0.0083	26	0.0213	Less	isolated
Max	RCCACGTGGYYN	1	-0.00145	1	21	0.029	62.3	0.0511	Less	isolated
Hoxa9	RGCAATNAAA	1	-0.00143	1	259	0.3572	501.2	0.4107	Less	isolated
AR-halfsite	CCAGGAACAG	1	-0.00129	1	164	0.2262	335.2	0.2747	Less	isolated
OCT4-SOX2-TCF-NANOG	ATTTGCATAACAATG	1	-0.00103	1	26	0.0359	74	0.0607	Less	isolated
n-Myc	VRCCACGTGG	1	-0.001	1	13	0.0179	46	0.0377	Less	isolated
Sox17	CCATTGTTYB	1	-0.000533	1	44	0.0607	114.4	0.0937	Less	isolated
Brn2	ATGAATATTC	1	-0.000285	1	12	0.0166	46.6	0.0382	Less	isolated
OCT:OCT	ATGAATWATTCATGA	1	-7e-05	1	1	0.0014	16.3	0.0134	Less	isolated
CTCF-SatelliteElement	TGCAGTTCCMVNWRTGGCCA	1	0	1	0	0	0.9	0.0007	Less	isolated
EBNA1	GGYAGCAYDTGCTDCCCNNN	1	0	1	0	0	0.4	0.0003	Less	isolated
GFX	ATTCTCGCGAGA	1	0	1	0	0	0	0	Less	isolated
NRF1	CTGCGCATGCGC	1	0	1	0	0	0	0	Less	isolated
NRF	STGCGCATGCGC	1	0	1	0	0	7.7	0.0063	Less	isolated
p53	ACATGCCCGGGCAT	1	0	1	0	0	0.7	0.0005	Less	isolated
PAX5	GTCACGCTCSCTGM	1	0	1	0	0	3.3	0.0027	Less	isolated
RARg	AGGTCAAGGTCA	1	0	1	0	0	0.4	0.0003	Less	isolated
REST-NRSF	GGMGCTGTCCATGGTGCTGA	1	0	1	0	0	0	0	Less	isolated
Ronin	RACTACAACTCCCAGVAKGC	1	0	1	0	0	0.6	0.0005	Less	isolated
Tcfcp2l1	NRAACCRGTTYRAACCRGYT	1	0	1	0	0	2.5	0.0021	Less	isolated
YY1	CAAGATGGCGGC	1	0	1	0	0	2.9	0.0023	Less	isolated
ZBTB33	GGVTCTCGCGAGAAC	1	0	1	0	0	0	0	Less	isolated
ZFP3	GGGTTTTGAAGGATGARTAGGAGTT	1	0	1	0	0	0.4	0.0003	Less	isolated
ZNF16	MACCTTCYATGGCTCCCTAKTGCCY	1	0	1	0	0	0	0	Less	isolated
ZNF528	AGAAATGACTTCCCT	1	0	1	0	0	0	0	Less	isolated
BATF	DATGASTCAT	1e-58	-135	0	221	0.287	118.2	0.0851	More	whole_blood
Atf3	DATGASTCATHN	1e-58	-134	0	227	0.2948	125.6	0.0905	More	whole_blood
AP-1	VTGACTCATC	1e-57	-131	0	229	0.2974	129	0.0929	More	whole_blood
Fos	NDATGASTCAYN	1e-56	-131	0	214	0.2779	114.8	0.0826	More	whole_blood
JunB	RATGASTCAT	1e-54	-125	0	203	0.2636	108	0.0778	More	whole_blood
Fra1	NNATGASTCATH	1e-51	-118	0	203	0.2636	112.4	0.081	More	whole_blood
Fra2	GGATGACTCATC	1e-51	-118	0	188	0.2442	97.4	0.0702	More	whole_blood
Jun-AP1	GATGASTCATCN	1e-45	-105	0	124	0.161	47.2	0.034	More	whole_blood
Fosl2	NATGASTCABNN	1e-41	-95.4	0	152	0.1974	78	0.0562	More	whole_blood
Bach2	TGCTGAGTCA	1e-16	-38	0	76	0.0987	45.7	0.0329	More	whole_blood
HLF	RTTATGYAAB	1e-10	-23.4	0	108	0.1403	101.5	0.0731	More	whole_blood
MITF	RTCATGTGAC	1e-09	-21	0	133	0.1727	140.8	0.1014	More	whole_blood
MafK	GCTGASTCAGCA	1e-08	-20.3	0	44	0.0571	29	0.0209	More	whole_blood
Fli1	NRYTTCCGGH	1e-07	-17.8	0	161	0.2091	189.1	0.1362	More	whole_blood
ERG	ACAGGAAGTG	1e-07	-17.6	0	208	0.2701	263	0.1894	More	whole_blood
NFIL3	VTTACGTAAYNNNNN	1e-07	-17.1	0	88	0.1143	86.6	0.0623	More	whole_blood
EWS:ERG-fusion	ATTTCCTGTN	1e-06	-15.4	0	102	0.1325	109.1	0.0786	More	whole_blood
Usf2	GTCACGTGGT	1e-06	-14.7	0	57	0.074	50	0.036	More	whole_blood
CLOCK	GHCACGTG	1e-06	-14.4	0	75	0.0974	74.7	0.0538	More	whole_blood
bHLHE41	KCACGTGMCN	1e-06	-14.4	0	127	0.1649	148.9	0.1072	More	whole_blood
Elk1	HACTTCCGGY	1e-05	-13.8	0	85	0.1104	89.1	0.0641	More	whole_blood
c-Myc	VCCACGTG	1e-05	-12.8	0.0001	53	0.0688	48.5	0.035	More	whole_blood
EHF	AVCAGGAAGT	1e-05	-12.4	0.0001	157	0.2039	200.4	0.1444	More	whole_blood
bHLHE40	KCACGTGMCN	1e-05	-12.2	0.0001	41	0.0532	34.1	0.0245	More	whole_blood
KLF5	DGGGYGKGGC	1e-05	-11.8	0.0001	148	0.1922	188.3	0.1356	More	whole_blood
Elk4	NRYTTCCGGY	1e-05	-11.5	0.0002	77	0.1	83.3	0.06	More	whole_blood
ETS1	ACAGGAAGTG	0.0001	-11.2	0.0002	165	0.2143	217.7	0.1568	More	whole_blood
Bach1	AWWNTGCTGAGTCAT	0.0001	-10.9	0.0003	17	0.0221	9.5	0.0069	More	whole_blood
Npas4	NHRTCACGACDN	0.0001	-10.7	0.0003	67	0.087	71.1	0.0512	More	whole_blood
Elf4	ACTTCCKGKT	0.0001	-10.7	0.0003	144	0.187	186.4	0.1343	More	whole_blood
Egr1	TGCGTGGGYG	0.0001	-9.85	0.0007	85	0.1104	99.5	0.0717	More	whole_blood
MafB	WNTGCTGASTCAGCANWTTY	0.0001	-9.83	0.0007	45	0.0584	43.9	0.0316	More	whole_blood
CRE	CSGTGACGTCAC	0.0001	-9.83	0.0007	34	0.0442	29.3	0.0211	More	whole_blood
STAT4	NYTTCCWGGAAR	0.0001	-9.81	0.0007	76	0.0987	86.6	0.0623	More	whole_blood
CEBP:AP1	DRTGTTGCAA	0.0001	-9.51	0.0009	85	0.1104	100.6	0.0724	More	whole_blood
HIF-1b	RTACGTGC	0.0001	-9.48	0.0009	93	0.1208	112.1	0.0807	More	whole_blood
Gfi1b	MAATCACTGC	0.001	-9.19	0.0012	58	0.0753	62.4	0.045	More	whole_blood
CEBP	ATTGCGCAAC	0.001	-9.18	0.0012	97	0.126	119.4	0.086	More	whole_blood
E-box	SSGGTCACGTGA	0.001	-8.67	0.0019	19	0.0247	13.4	0.0097	More	whole_blood
HIF-1a	TACGTGCV	0.001	-8.53	0.0022	17	0.0221	11.8	0.0085	More	whole_blood
GABPA	RACCGGAAGT	0.001	-8.47	0.0022	127	0.1649	168.7	0.1215	More	whole_blood
ETV1	AACCGGAAGT	0.001	-8.24	0.0028	187	0.2429	266.5	0.1919	More	whole_blood
MYB	GGCVGTTR	0.001	-8.17	0.0029	150	0.1948	206.6	0.1488	More	whole_blood
ELF1	AVCCGGAAGT	0.001	-7.94	0.0036	77	0.1	93.9	0.0676	More	whole_blood
NF-E2	GATGACTCAGCA	0.001	-7.77	0.0042	19	0.0247	14.2	0.0103	More	whole_blood
ELF3	ANCAGGAAGT	0.001	-7.69	0.0044	102	0.1325	132.2	0.0952	More	whole_blood
PRDM1	ACTTTCACTTTC	0.001	-7.54	0.005	48	0.0623	52.1	0.0375	More	whole_blood
BMYB	NHAACBGYYV	0.001	-7.45	0.0053	128	0.1662	174.8	0.1259	More	whole_blood
Nrf2	HTGCTGAGTCAT	0.001	-7.33	0.0059	14	0.0182	9.6	0.0069	More	whole_blood
Klf4	GCCACACCCA	0.001	-7.22	0.0065	46	0.0597	50.6	0.0364	More	whole_blood
MafA	TGCTGACTCA	0.001	-7.18	0.0066	70	0.0909	85	0.0612	More	whole_blood
USF1	SGTCACGTGR	0.001	-7.07	0.0072	61	0.0792	72.6	0.0523	More	whole_blood
ELF5	ACVAGGAAGT	0.001	-7.05	0.0072	101	0.1312	133.1	0.0958	More	whole_blood
NF1-halfsite	YTGCCAAG	0.001	-7.04	0.0072	146	0.1896	205.7	0.1482	More	whole_blood
NFkB-p65	WGGGGATTTCCC	0.01	-6.88	0.0082	68	0.0883	83.5	0.0601	More	whole_blood
IRF4	ACTGAAACCA	0.01	-6.72	0.0094	43	0.0558	47.8	0.0344	More	whole_blood
KLF1	VDGGGYGGGGCY	0.01	-6.68	0.0097	100	0.1299	133.6	0.0962	More	whole_blood
Ets1-distal	MACAGGAAGT	0.01	-6.62	0.0101	56	0.0727	66	0.0476	More	whole_blood
PU.1	AGAGGAAGTG	0.01	-6.6	0.0101	87	0.113	113.7	0.0819	More	whole_blood
RUNX	SAAACCACAG	0.01	-6.43	0.0118	65	0.0844	80.5	0.058	More	whole_blood
ETV4	ACCGGAAGTG	0.01	-6.18	0.0149	153	0.1987	222	0.1599	More	whole_blood
ZFX	AGGCCTRG	0.01	-6.12	0.0156	106	0.1377	145.2	0.1046	More	whole_blood
ZBTB33	GGVTCTCGCGAGAAC	0.01	-5.98	0.0177	4	0.0052	0	0	More	whole_blood
Stat3+il21	SVYTTCCNGGAARB	0.01	-5.84	0.02	61	0.0792	76.8	0.0553	More	whole_blood
SpiB	AAAGRGGAAGTG	0.01	-5.69	0.0229	39	0.0506	44.1	0.0317	More	whole_blood
EWS:FLI1-fusion	VACAGGAAAT	0.01	-5.68	0.0229	82	0.1065	109.2	0.0787	More	whole_blood
Etv2	NNAYTTCCTGHN	0.01	-5.62	0.0239	131	0.1701	188.5	0.1358	More	whole_blood
Sox9	AGGVNCCTTTGT	0.01	-5.57	0.0246	63	0.0818	80.6	0.058	More	whole_blood
Zic	CCTGCTGAGH	0.01	-5.51	0.0257	79	0.1026	105.4	0.0759	More	whole_blood
Unknown	SSCMATWAAA	0.01	-5.41	0.0283	58	0.0753	73.8	0.0531	More	whole_blood
Mef2a	CYAAAAATAG	0.01	-5.21	0.0339	36	0.0468	41.8	0.0301	More	whole_blood
Snail1	TRCACCTGCY	0.01	-5.09	0.0375	81	0.1052	110.4	0.0795	More	whole_blood
NFAT:AP1	SARTGGAAAAWRTGAGTCAB	0.01	-5	0.0405	19	0.0247	18.4	0.0133	More	whole_blood
ZNF317	GTCWGCTGTYYCTCT	0.01	-4.94	0.0427	6	0.0078	3.1	0.0023	More	whole_blood
GATA3	AGATSTNDNNDSAGATAASN	0.01	-4.87	0.0452	7	0.0091	4.8	0.0034	More	whole_blood
BMAL1	GNCACGTG	0.01	-4.66	0.0547	200	0.2597	310.4	0.2235	More	whole_blood
TEAD3	TRCATTCCAG	0.1	-4.59	0.058	77	0.1	106.9	0.077	More	whole_blood
Sp5	RGKGGGCGGAGC	0.1	-4.5	0.0626	107	0.139	155.4	0.1119	More	whole_blood
Tbx20	GGTGYTGACAGS	0.1	-4.41	0.0676	24	0.0312	26.3	0.0189	More	whole_blood
ETS	AACCGGAAGT	0.1	-4.32	0.0731	54	0.0701	71.2	0.0513	More	whole_blood
Maz	GGGGGGGG	0.1	-4.25	0.0772	141	0.1831	213.9	0.1541	More	whole_blood
STAT5	RTTTCTNAGAAA	0.1	-4.25	0.0772	30	0.039	35.2	0.0254	More	whole_blood
Oct4:Sox17	CCATTGTATGCAAAT	0.1	-3.99	0.0984	13	0.0169	12	0.0087	More	whole_blood
RAR:RXR	RGGTCADNNAGAGGTCAV	0.1	-3.97	0.0984	3	0.0039	1.6	0.0011	More	whole_blood
RARg	AGGTCAAGGTCA	0.1	-3.97	0.0984	3	0.0039	0.7	0.0005	More	whole_blood
ZNF669	GARTGGTCATCGCCC	0.1	-3.97	0.0984	3	0.0039	1.7	0.0012	More	whole_blood
Tbx5	AGGTGTCA	0.1	-3.97	0.0984	304	0.3948	497.4	0.3582	More	whole_blood
ZNF467	TGGGGAAGGGCM	0.1	-3.97	0.0984	80	0.1039	114.2	0.0823	More	whole_blood
ZNF322	GAGCCTGGTACTGWGCCTGR	0.1	-3.91	0.0994	21	0.0273	23.1	0.0166	More	whole_blood
AP-2alpha	ATGCCCTGAGGC	0.1	-3.9	0.0994	63	0.0818	87.1	0.0628	More	whole_blood
Tgif2	TGTCANYT	0.1	-3.88	0.1003	308	0.4	505.1	0.3638	More	whole_blood
NPAS2	KCCACGTGAC	0.1	-3.85	0.102	125	0.1623	189.8	0.1367	More	whole_blood
EBF1	GTCCCCWGGGGA	0.1	-3.78	0.1078	91	0.1182	133.6	0.0962	More	whole_blood
CArG	CCATATATGGNM	0.1	-3.74	0.1114	20	0.026	22.6	0.0163	More	whole_blood
AMYB	TGGCAGTTGG	0.1	-3.72	0.1125	131	0.1701	200.9	0.1447	More	whole_blood
STAT6	ABTTCYYRRGAA	0.1	-3.65	0.1186	40	0.0519	52.6	0.0379	More	whole_blood
EKLF	NWGGGTGTGGCY	0.1	-3.64	0.1193	24	0.0312	28.3	0.0204	More	whole_blood
IRF1	GAAAGTGAAAGT	0.1	-3.61	0.1216	14	0.0182	14.1	0.0102	More	whole_blood
p73	NRRRCAWGTCCDGRCATGYY	0.1	-3.6	0.1216	5	0.0065	3.6	0.0026	More	whole_blood
IRF3	AGTTTCAKTTTC	0.1	-3.6	0.1216	28	0.0364	34.4	0.0248	More	whole_blood
KLF6	MKGGGYGTGGCC	0.1	-3.6	0.1216	106	0.1377	159.3	0.1147	More	whole_blood
Esrrb	KTGACCTTGA	0.1	-3.51	0.1296	53	0.0688	73.3	0.0528	More	whole_blood
TFE3	GTCACGTGACYV	0.1	-3.48	0.1316	16	0.0208	17.3	0.0125	More	whole_blood
Gli2	YSTGGGTGGTCT	0.1	-3.48	0.1316	23	0.0299	27.8	0.02	More	whole_blood
Hnf1	GGTTAAWCATTAA	0.1	-3.43	0.1355	13	0.0169	13.4	0.0096	More	whole_blood
GLIS3	CTCCCTGGGAGGCCN	0.1	-3.39	0.1394	139	0.1805	216.2	0.1557	More	whole_blood
Tgif1	YTGWCADY	0.1	-3.34	0.1457	276	0.3584	454.6	0.3274	More	whole_blood
Atf7	NGRTGACGTCAY	0.1	-3.34	0.1457	55	0.0714	77.6	0.0559	More	whole_blood
DLX5	SSTAATTA	0.1	-3.32	0.1466	63	0.0818	90.5	0.0651	More	whole_blood
Slug	SNGCACCTGCHS	0.1	-3.31	0.1468	48	0.0623	66.6	0.048	More	whole_blood
NFkB-p65-Rel	GGAAATTCCC	0.1	-3.31	0.1468	15	0.0195	16.6	0.0119	More	whole_blood
GATA	NNNNNBAGATAWYATCTVHN	0.1	-3.23	0.1559	17	0.0221	19.3	0.0139	More	whole_blood
TATA-Box	CCTTTTAWAGSC	0.1	-3.22	0.156	108	0.1403	165	0.1189	More	whole_blood
SPDEF	ASWTCCTGBT	0.1	-3.18	0.1605	112	0.1455	172.3	0.1241	More	whole_blood
RAR:RXR	AGGTCAAGGTCA	0.1	-3.13	0.1675	14	0.0182	15.3	0.011	More	whole_blood
Reverb	GTRGGTCASTGGGTCA	0.1	-3.01	0.1865	18	0.0234	21	0.0151	More	whole_blood
Atf4	MTGATGCAAT	0.1	-3.01	0.1865	28	0.0364	36.2	0.0261	More	whole_blood
Rbpj1	HTTTCCCASG	0.1	-3	0.1865	133	0.1727	209.2	0.1506	More	whole_blood
Mef2c	DCYAAAAATAGM	0.1	-2.97	0.1901	35	0.0455	47.2	0.034	More	whole_blood
GSC	RGGATTAR	0.1	-2.92	0.1974	112	0.1455	175	0.126	More	whole_blood
NF1	CYTGGCABNSTGCCAR	0.1	-2.87	0.2066	36	0.0468	49.5	0.0356	More	whole_blood
AP-2gamma	SCCTSAGGSCAW	0.1	-2.87	0.2066	85	0.1104	129.1	0.093	More	whole_blood
PU.1:IRF8	GGAAGTGAAAST	0.1	-2.83	0.2116	19	0.0247	23.4	0.0169	More	whole_blood
ISRE	AGTTTCASTTTC	0.1	-2.77	0.2218	6	0.0078	5.8	0.0042	More	whole_blood
Sox21	BCCWTTGTBYKV	0.1	-2.77	0.2218	123	0.1597	194.9	0.1403	More	whole_blood
PRDM14	RGGTCTCTAACY	0.1	-2.71	0.2327	14	0.0182	16.5	0.0119	More	whole_blood
IRF2	GAAASYGAAASY	0.1	-2.7	0.2327	9	0.0117	9.9	0.0072	More	whole_blood
DMRT1	TWGHWACAWTGTWDC	0.1	-2.68	0.2363	16	0.0208	19.4	0.014	More	whole_blood
Nkx6.1	GKTAATGR	0.1	-2.66	0.2376	208	0.2701	342.5	0.2466	More	whole_blood
LXRE	RGGTTACTANAGGTCA	0.1	-2.6	0.2514	5	0.0065	4.9	0.0035	More	whole_blood
ZNF165	AAGGKGRCGCAGGCA	0.1	-2.59	0.2522	11	0.0143	12.8	0.0092	More	whole_blood
Sp1	GGCCCCGCCCCC	0.1	-2.56	0.2571	37	0.0481	52.1	0.0375	More	whole_blood
PBX2	RTGATTKATRGN	0.1	-2.53	0.2633	74	0.0961	113.7	0.0819	More	whole_blood
TEAD1	CYRCATTCCA	0.1	-2.53	0.2633	65	0.0844	98.1	0.0707	More	whole_blood
STAT6	TTCCKNAGAA	0.1	-2.53	0.2633	40	0.0519	57.9	0.0417	More	whole_blood
DLX1	NSNNTAATTA	0.1	-2.52	0.2633	103	0.1338	162.9	0.1173	More	whole_blood
Pax7	TAATCAATTA	0.1	-2.51	0.2633	8	0.0104	8.1	0.0059	More	whole_blood
Bapx1	TTRAGTGSYK	0.1	-2.51	0.2633	187	0.2429	307	0.2211	More	whole_blood
Klf9	GCCACRCCCACY	0.1	-2.48	0.2654	46	0.0597	67.4	0.0485	More	whole_blood
ERE	VAGGTCACNSTGACC	0.1	-2.43	0.275	24	0.0312	32.7	0.0235	More	whole_blood
Srebp1a	RTCACSCCAY	0.1	-2.43	0.275	24	0.0312	32.7	0.0235	More	whole_blood
STAT1	NATTTCCNGGAAAT	0.1	-2.4	0.2812	22	0.0286	29.2	0.021	More	whole_blood
TEAD2	CCWGGAATGY	0.1	-2.4	0.2812	29	0.0377	40.3	0.029	More	whole_blood
Isl1	CTAATKGV	0.1	-2.37	0.2851	147	0.1909	239.4	0.1724	More	whole_blood
Pax8	GTCATGCHTGRCTGS	0.1	-2.36	0.2865	27	0.0351	37.9	0.0273	More	whole_blood
KLF3	NRGCCCCRCCCHBNN	0.1	-2.36	0.2865	48	0.0623	71.1	0.0512	More	whole_blood
Atf1	GATGACGTCA	0.1	-2.35	0.2865	75	0.0974	116.5	0.0839	More	whole_blood
Nkx3.1	AAGCACTTAA	1	-2.3	0.2981	209	0.2714	348.8	0.2512	More	whole_blood
Pax7	NTAATTDGCYAATTANNWWD	1	-2.29	0.2981	3	0.0039	2.2	0.0016	More	whole_blood
YY1	CAAGATGGCGGC	1	-2.29	0.2981	3	0.0039	2.7	0.0019	More	whole_blood
RUNX-AML	GCTGTGGTTW	1	-2.29	0.2981	61	0.0792	93	0.067	More	whole_blood
Otx2	NYTAATCCYB	1	-2.24	0.3083	62	0.0805	95.2	0.0686	More	whole_blood
OCT:OCT-short	ATGCATWATGCATRW	1	-2.24	0.3083	53	0.0688	80.2	0.0578	More	whole_blood
EBNA1	GGYAGCAYDTGCTDCCCNNN	1	-2.23	0.3083	2	0.0026	0.5	0.0004	More	whole_blood
GFX	ATTCTCGCGAGA	1	-2.23	0.3083	2	0.0026	0	0	More	whole_blood
ZNF16	MACCTTCYATGGCTCCCTAKTGCCY	1	-2.23	0.3083	2	0.0026	0	0	More	whole_blood
ZNF382	GNCTGTASTRNTGBCTCHTT	1	-2.23	0.3083	2	0.0026	1.5	0.0011	More	whole_blood
ZNF528	AGAAATGACTTCCCT	1	-2.23	0.3083	2	0.0026	0	0	More	whole_blood
ZEB1	VCAGGTRDRY	1	-2.17	0.3173	144	0.187	236.3	0.1702	More	whole_blood
THRa	GGTCANYTGAGGWCA	1	-2.16	0.3173	40	0.0519	59.3	0.0427	More	whole_blood
HIC1	TGCCAGCB	1	-2.15	0.319	172	0.2234	285.4	0.2055	More	whole_blood
NeuroD1	GCCATCTGTT	1	-2.15	0.319	61	0.0792	94.3	0.0679	More	whole_blood
Mef2b	GCTATTTTTGGM	1	-2.14	0.319	58	0.0753	89.4	0.0644	More	whole_blood
CDX4	NGYCATAAAWCH	1	-2.13	0.3199	71	0.0922	111.8	0.0805	More	whole_blood
ERRg	GTGACCTTGRVN	1	-2.12	0.3208	68	0.0883	106.5	0.0767	More	whole_blood
Myf5	BAACAGCTGT	1	-2.05	0.34	60	0.0779	93.8	0.0676	More	whole_blood
Stat3	CTTCCGGGAA	1	-2.05	0.34	39	0.0506	58.4	0.042	More	whole_blood
SCRT1	GCAACAGGTG	1	-2.05	0.34	23	0.0299	32.7	0.0235	More	whole_blood
n-Myc	VRCCACGTGG	1	-2.04	0.34	70	0.0909	110.6	0.0797	More	whole_blood
Tbet	AGGTGTGAAM	1	-2.04	0.34	101	0.1312	163.7	0.1179	More	whole_blood
GRHL2	AAACYKGTTWDACMRGTTTB	1	-2.01	0.3459	21	0.0273	29.1	0.021	More	whole_blood
IRF:BATF	CTTTCANTATGACTV	1	-2	0.3462	12	0.0156	15.8	0.0114	More	whole_blood
THRb	GGTCACCTGAGGTCA	1	-1.99	0.3466	52	0.0675	80.3	0.0578	More	whole_blood
Smad3	TWGTCTGV	1	-1.96	0.3569	215	0.2792	363.4	0.2617	More	whole_blood
LEF1	CCTTTGATST	1	-1.94	0.3621	44	0.0571	67.5	0.0486	More	whole_blood
Nr5a2	BTCAAGGTCA	1	-1.89	0.3781	45	0.0584	69.5	0.0501	More	whole_blood
Atf2	NRRTGACGTCAT	1	-1.89	0.3781	39	0.0506	59.6	0.043	More	whole_blood
HINFP	TWVGGTCCGC	1	-1.83	0.3947	11	0.0143	14.3	0.0103	More	whole_blood
HNF1b	GTTAATNATTAA	1	-1.83	0.3947	11	0.0143	14.9	0.0107	More	whole_blood
RORa	AAWCTAGGTCARDNN	1	-1.82	0.3977	9	0.0117	12	0.0086	More	whole_blood
Dlx3	NDGTAATTAC	1	-1.8	0.4028	47	0.061	73.5	0.053	More	whole_blood
Chop	ATTGCATCAT	1	-1.71	0.4395	22	0.0286	32.5	0.0234	More	whole_blood
NF1:FOXA1	WNTGTTTRYTTTGGCA	1	-1.69	0.4428	4	0.0052	4.5	0.0033	More	whole_blood
NFkB-p50,p52	GGGGGAATCCCC	1	-1.64	0.4664	23	0.0299	34.6	0.0249	More	whole_blood
E2F7	VDTTTCCCGCCA	1	-1.63	0.4664	8	0.0104	10.5	0.0075	More	whole_blood
NRF1	CTGCGCATGCGC	1	-1.63	0.4664	8	0.0104	10.7	0.0077	More	whole_blood
SCL	AVCAGCTG	1	-1.61	0.4685	365	0.474	636.1	0.4581	More	whole_blood
Hoxd13	NCYAATAAAA	1	-1.6	0.4711	123	0.1597	206.7	0.1488	More	whole_blood
NPAS	NVCACGTG	1	-1.6	0.4711	160	0.2078	271.2	0.1953	More	whole_blood
ZNF519	GAGSCCGAGC	1	-1.6	0.4711	18	0.0234	26.3	0.019	More	whole_blood
ZBTB18	AACATCTGGA	1	-1.59	0.4711	39	0.0506	61.6	0.0444	More	whole_blood
bZIP:IRF	NAGTTTCABTHTGACTNW	1	-1.58	0.4711	36	0.0468	56.4	0.0406	More	whole_blood
TEAD4	CCWGGAATGY	1	-1.55	0.4827	50	0.0649	80.7	0.0581	More	whole_blood
Srebp2	CGGTCACSCCAC	1	-1.48	0.5142	9	0.0117	12.5	0.009	More	whole_blood
RBPJ:Ebox	GGGRAARRGRMCAGMTG	1	-1.44	0.533	36	0.0468	57.1	0.0412	More	whole_blood
Zfp281	CCCCTCCCCCAC	1	-1.4	0.5559	18	0.0234	27.6	0.0199	More	whole_blood
Hoxa13	CYHATAAAAN	1	-1.37	0.5655	206	0.2675	356.2	0.2565	More	whole_blood
ZEB2	GNMCAGGTGTGC	1	-1.34	0.5807	88	0.1143	148.6	0.107	More	whole_blood
c-Myc	VVCCACGTGG	1	-1.34	0.5808	46	0.0597	75.2	0.0542	More	whole_blood
PR	VAGRACAKNCTGTBC	1	-1.32	0.5884	148	0.1922	255	0.1836	More	whole_blood
Tlx?	CTGGCAGSCTGCCA	1	-1.31	0.5885	36	0.0468	58.3	0.042	More	whole_blood
MyoD	RRCAGCTGYTSY	1	-1.31	0.5887	62	0.0805	103.5	0.0745	More	whole_blood
IRF8	GRAASTGAAAST	1	-1.3	0.5932	33	0.0429	53.4	0.0385	More	whole_blood
HIF2a	GCACGTACCC	1	-1.29	0.5932	23	0.0299	36.4	0.0262	More	whole_blood
ZNF652/HepG2-ZNF652.Flag-ChIP-Seq	TTAACCCTTTVNKKN	1	-1.29	0.5932	23	0.0299	36.9	0.0266	More	whole_blood
ZNF415	GRTGMTRGAGCC	1	-1.28	0.595	30	0.039	48.2	0.0347	More	whole_blood
ZNF675	ARGAGGMCAAAATGW	1	-1.28	0.595	11	0.0143	16.6	0.012	More	whole_blood
EBF2	NABTCCCWDGGGAVH	1	-1.26	0.6005	68	0.0883	114.2	0.0822	More	whole_blood
Mouse_Recombination_Hotspot	ACTYKNATTCGTGNTACTTC	1	-1.25	0.6026	6	0.0078	8.5	0.0061	More	whole_blood
RUNX1	AAACCACARM	1	-1.24	0.6066	81	0.1052	138	0.0994	More	whole_blood
Cux2	HNRAATCAAT	1	-1.2	0.6267	25	0.0325	40.3	0.029	More	whole_blood
Pknox1	SCTGTCAVTCAV	1	-1.2	0.6267	12	0.0156	18.3	0.0132	More	whole_blood
PBX1	GSCTGTCACTCA	1	-1.2	0.6267	4	0.0052	6	0.0043	More	whole_blood
ZNF41	CCTCATGGTGYCYTWYTCCCTTGTG	1	-1.19	0.6267	2	0.0026	2.5	0.0018	More	whole_blood
p63	NNDRCATGYCYNRRCATGYH	1	-1.18	0.6267	22	0.0286	35.9	0.0259	More	whole_blood
Zac1	HAWGRGGCCM	1	-1.16	0.6374	224	0.2909	392.9	0.283	More	whole_blood
Bcl6	NNNCTTTCCAGGAAA	1	-1.16	0.6374	98	0.1273	168.5	0.1214	More	whole_blood
WT1	MCTCCCMCRCAB	1	-1.15	0.639	61	0.0792	103.8	0.0748	More	whole_blood
Max	RCCACGTGGYYN	1	-1.13	0.6466	70	0.0909	119.4	0.086	More	whole_blood
Sp2	YGGCCCCGCCCC	1	-1.13	0.6466	144	0.187	250.2	0.1802	More	whole_blood
CRX	GCTAATCC	1	-1.13	0.6466	199	0.2584	348	0.2506	More	whole_blood
HRE	BSTTCTRGAABVTTCYAGAA	1	-1.13	0.6466	10	0.013	15.3	0.011	More	whole_blood
E2F1	CWGGCGGGAA	1	-1.1	0.6567	17	0.0221	27.8	0.02	More	whole_blood
DLX2	NNNTAATTAS	1	-1.09	0.6631	116	0.1506	201.2	0.1449	More	whole_blood
Pitx1	TAATCCCN	1	-1.06	0.6772	351	0.4558	622.6	0.4484	More	whole_blood
RUNX2	NWAACCACADNN	1	-1.05	0.6806	66	0.0857	113.2	0.0815	More	whole_blood
PRDM9	ADGGYAGYAGCATCT	1	-1.04	0.6888	26	0.0338	43.9	0.0316	More	whole_blood
Cdx2	GYMATAAAAH	1	-1.02	0.6996	51	0.0662	87.6	0.0631	More	whole_blood
Ascl1	NNVVCAGCTGBN	1	-1.01	0.701	131	0.1701	229.4	0.1652	More	whole_blood
FOXP1	NYYTGTTTACHN	1	-1	0.7016	35	0.0455	59.5	0.0429	More	whole_blood
CREB5	VVATGACGTCAT	1	-0.986	0.711	44	0.0571	75.2	0.0542	More	whole_blood
NFE2L2	AWWWTGCTGAGTCAT	1	-0.982	0.711	9	0.0117	14.5	0.0104	More	whole_blood
Lhx1	NNYTAATTAR	1	-0.979	0.711	79	0.1026	137.9	0.0993	More	whole_blood
ZNF768	RHHCAGAGAGGB	1	-0.961	0.7192	3	0.0039	4.3	0.0031	More	whole_blood
TCFL2	ACWTCAAAGG	1	-0.96	0.7192	6	0.0078	9.3	0.0067	More	whole_blood
c-Jun-CRE	ATGACGTCATCY	1	-0.955	0.7192	37	0.0481	63.4	0.0456	More	whole_blood
TCF4	SMCATCTGKH	1	-0.95	0.7192	136	0.1766	239.3	0.1723	More	whole_blood
Atoh1	VNRVCAGCTGGY	1	-0.949	0.7192	90	0.1169	157.6	0.1135	More	whole_blood
Ptf1a	ACAGCTGTTN	1	-0.936	0.7223	228	0.2961	404.5	0.2913	More	whole_blood
Mef2d	GCTATTTTTAGC	1	-0.926	0.7233	10	0.013	16.6	0.0119	More	whole_blood
Pbx3	SCTGTCAMTCAN	1	-0.926	0.7233	10	0.013	16.7	0.012	More	whole_blood
KLF14	RGKGGGCGKGGC	1	-0.879	0.7547	181	0.2351	321.2	0.2313	More	whole_blood
HNF4a	CARRGKBCAAAGTYCA	1	-0.875	0.7548	32	0.0416	55	0.0396	More	whole_blood
OCT:OCT	ATGAATATTCATGAG	1	-0.854	0.7649	1	0.0013	0.5	0.0003	More	whole_blood
ZKSCAN1	GCACAYAGTAGGKCY	1	-0.854	0.7649	1	0.0013	1.8	0.0013	More	whole_blood
Hoxd12	HDGYAATGAAAN	1	-0.843	0.7696	151	0.1961	268.4	0.1933	More	whole_blood
Meis1	VGCTGWCAVB	1	-0.842	0.7696	156	0.2026	277.7	0.2	More	whole_blood
JunD	ATGACGTCATCN	1	-0.839	0.7696	12	0.0156	20.9	0.0151	More	whole_blood
Pitx1:Ebox	YTAATTRAWWCCAGATGT	1	-0.837	0.7696	8	0.0104	13.6	0.0098	More	whole_blood
COUP-TFII	AGRGGTCA	1	-0.829	0.7696	138	0.1792	245.8	0.177	More	whole_blood
Ascl2	SSRGCAGCTGCH	1	-0.813	0.7775	101	0.1312	179.7	0.1294	More	whole_blood
FoxL2	WWTRTAAACAVG	1	-0.798	0.786	64	0.0831	114	0.0821	More	whole_blood
Hoxa11	TTTTATGGCM	1	-0.793	0.7873	186	0.2416	332.8	0.2397	More	whole_blood
Nanog	RGCCATTAAC	1	-0.787	0.7882	321	0.4169	575.8	0.4147	More	whole_blood
Nr5a2	BTCAAGGTCA	1	-0.764	0.8037	33	0.0429	58.9	0.0425	More	whole_blood
FOXA1	WAAGTAAACA	1	-0.744	0.8172	83	0.1078	148.4	0.1069	More	whole_blood
Foxa3	BSNTGTTTACWYWGN	1	-0.739	0.818	20	0.026	36	0.0259	More	whole_blood
FOXM1	TRTTTACTTW	1	-0.724	0.8273	65	0.0844	116.9	0.0842	More	whole_blood
Unknown-ESC-element	CACAGCAGGGGG	1	-0.699	0.8443	52	0.0675	93.4	0.0673	More	whole_blood
Six1	GKVTCADRTTWC	1	-0.676	0.8611	18	0.0234	32.4	0.0233	More	whole_blood
Pdx1	YCATYAATCA	1	-0.658	0.8728	76	0.0987	137.2	0.0988	More	whole_blood
Tcf7	CTTTGATGTGSB	1	-0.656	0.8728	19	0.0247	34.5	0.0248	More	whole_blood
Foxf1	WWATRTAAACAN	1	-0.645	0.8781	67	0.087	121.1	0.0872	More	whole_blood
Egr2	NGCGTGGGCGGR	1	-0.644	0.8781	25	0.0325	45.9	0.0331	More	whole_blood
DMRT6	YDGHTACAWTGTADC	1	-0.638	0.8781	9	0.0117	16.5	0.0119	More	whole_blood
GLI3	CGTGGGTGGTCC	1	-0.638	0.8781	9	0.0117	16	0.0116	More	whole_blood
HOXB13	TTTTATKRGG	1	-0.622	0.8845	85	0.1104	154.4	0.1112	More	whole_blood
GATA3	AGATGKDGAGATAAG	1	-0.609	0.8929	4	0.0052	7	0.0051	More	whole_blood
Sox10	CCWTTGTYYB	1	-0.605	0.8929	108	0.1403	196.9	0.1418	More	whole_blood
PSE	WAVTCACCMTAASYDAAAAG	1	-0.595	0.8986	45	0.0584	82	0.0591	More	whole_blood
E2F4	GGCGGGAAAH	1	-0.595	0.8986	34	0.0442	62.8	0.0452	More	whole_blood
Brn1	TATGCWAATBAV	1	-0.593	0.8986	17	0.0221	31.4	0.0226	More	whole_blood
Tbr1	AAGGTGTKAA	1	-0.587	0.8986	121	0.1571	220.8	0.159	More	whole_blood
Hoxd11	VGCCATAAAA	1	-0.586	0.8986	189	0.2455	343.4	0.2473	More	whole_blood
NFAT	ATTTTCCATT	1	-0.579	0.8986	63	0.0818	115.8	0.0834	More	whole_blood
E2A	NVCACCTGBN	1	-0.577	0.8986	117	0.1519	213	0.1534	More	whole_blood
FOXA1	WAAGTAAACA	1	-0.561	0.9064	65	0.0844	119.1	0.0858	More	whole_blood
Twist2	MCAGCTGBYH	1	-0.553	0.9103	147	0.1909	268.6	0.1934	More	whole_blood
ZNF711	AGGCCTAG	1	-0.545	0.9148	143	0.1857	261.3	0.1882	More	whole_blood
CEBP:CEBP	NTNATGCAAYMNNHTGMAAY	1	-0.529	0.9262	15	0.0195	28.2	0.0203	More	whole_blood
Foxo1	CTGTTTAC	1	-0.523	0.9279	141	0.1831	258.1	0.1859	More	whole_blood
Lhx3	ADBTAATTAR	1	-0.51	0.9374	116	0.1506	213.2	0.1536	More	whole_blood
Zic3	GGCCYCCTGCTGDGH	1	-0.509	0.9374	54	0.0701	100.7	0.0725	More	whole_blood
Foxa2	CYTGTTTACWYW	1	-0.499	0.9403	61	0.0792	113.5	0.0817	More	whole_blood
HNF6	NTATYGATCH	1	-0.496	0.9403	31	0.0403	58.2	0.0419	More	whole_blood
FOXK2	SCHTGTTTACAT	1	-0.492	0.941	44	0.0571	82.7	0.0595	More	whole_blood
ETS:RUNX	RCAGGATGTGGT	1	-0.492	0.941	18	0.0234	34.3	0.0247	More	whole_blood
Pit1+1bp	ATGCATAATTCA	1	-0.481	0.9447	19	0.0247	36.7	0.0264	More	whole_blood
Lhx2	TAATTAGN	1	-0.476	0.9458	70	0.0909	130	0.0936	More	whole_blood
EAR2	NRBCARRGGTCA	1	-0.452	0.9653	97	0.126	180.9	0.1302	More	whole_blood
MNT	DGCACACGTG	1	-0.451	0.9653	103	0.1338	191.1	0.1376	More	whole_blood
E2F6	GGCGGGAARN	1	-0.441	0.9695	44	0.0571	83.3	0.06	More	whole_blood
Rfx2	GTTGCCATGGCAACM	1	-0.434	0.9729	4	0.0052	8.7	0.0063	More	whole_blood
Hoxc9	GGCCATAAATCA	1	-0.421	0.9822	33	0.0429	63.2	0.0455	More	whole_blood
Tbx21	AGGTGTGAAA	1	-0.418	0.9822	79	0.1026	148.8	0.1072	More	whole_blood
Six2	GWAAYHTGAKMC	1	-0.41	0.9869	68	0.0883	128	0.0922	More	whole_blood
Sox3	CCWTTGTY	1	-0.401	0.9917	112	0.1455	209.5	0.1509	More	whole_blood
CUX1	TATCGATNAN	1	-0.401	0.9917	43	0.0558	82.3	0.0593	More	whole_blood
DUX4	NWTAAYCYAATCAWN	1	-0.4	0.9917	1	0.0013	2.4	0.0017	More	whole_blood
Fox:Ebox	NNNVCTGWGYAAACASN	1	-0.39	0.9933	65	0.0844	123	0.0886	More	whole_blood
HEB	VCAGCTGBNN	1	-0.383	0.9967	162	0.2104	301.9	0.2174	More	whole_blood
COUP-TFII	GKBCARAGGTCA	1	-0.377	0.9996	117	0.1519	219.5	0.1581	More	whole_blood
PAX3:FKHR-fusion	ACCRTGACTAATTNN	1	-0.368	1	15	0.0195	30.9	0.0222	More	whole_blood
NeuroG2	ACCATCTGTT	1	-0.363	1	126	0.1636	236.5	0.1703	More	whole_blood
PAX5	GCAGCCAAGCRTGACH	1	-0.362	1	26	0.0338	51.3	0.037	More	whole_blood
En1	NDCTAATTAS	1	-0.358	1	133	0.1727	249.3	0.1795	More	whole_blood
CHR	SRGTTTCAAA	1	-0.353	1	36	0.0468	70.6	0.0508	More	whole_blood
MyoG	AACAGCTG	1	-0.344	1	87	0.113	165.5	0.1192	More	whole_blood
Gata4	NBWGATAAGR	1	-0.334	1	76	0.0987	145.8	0.105	More	whole_blood
KLF10	GGGGGTGTGTCC	1	-0.329	1	56	0.0727	108.8	0.0783	More	whole_blood
ETS:E-box	AGGAARCAGCTG	1	-0.321	1	8	0.0104	17.4	0.0126	More	whole_blood
GATA:SCL	CRGCTGBNGNSNNSAGATAA	1	-0.32	1	9	0.0117	19.3	0.0139	More	whole_blood
Znf263	CVGTSCTCCC	1	-0.319	1	118	0.1532	224	0.1613	More	whole_blood
Tcf3	ASWTCAAAGG	1	-0.313	1	12	0.0156	25.4	0.0183	More	whole_blood
Nkx2.5	RRSCACTYAA	1	-0.313	1	162	0.2104	304.9	0.2196	More	whole_blood
X-box	GGTTGCCATGGCAA	1	-0.308	1	4	0.0052	9.3	0.0067	More	whole_blood
RFX	CGGTTGCCATGGCAAC	1	-0.294	1	3	0.0039	7.8	0.0056	More	whole_blood
RORg	WAABTAGGTCAV	1	-0.294	1	3	0.0039	7.4	0.0053	More	whole_blood
Tcfcp2l1	NRAACCRGTTYRAACCRGYT	1	-0.294	1	3	0.0039	7.6	0.0054	More	whole_blood
2024-10-11	GATTTGCATA	1	-0.288	1	20	0.026	41.7	0.0301	More	whole_blood
Hoxd10	GGCMATGAAA	1	-0.277	1	76	0.0987	147.9	0.1065	More	whole_blood
TEAD	YCWGGAATGY	1	-0.269	1	37	0.0481	74.1	0.0534	More	whole_blood
CTCF-SatelliteElement	TGCAGTTCCMVNWRTGGCCA	1	-0.268	1	2	0.0026	5.6	0.004	More	whole_blood
Tbox:Smad	AGGTGHCAGACA	1	-0.253	1	12	0.0156	26.2	0.0189	More	whole_blood
ARE	RGRACASNSTGTYCYB	1	-0.252	1	14	0.0182	30.5	0.0219	More	whole_blood
HRE	TTCTAGAABNTTCTA	1	-0.251	1	9	0.0117	20.8	0.015	More	whole_blood
ZNF692	GTGGGCCCCA	1	-0.248	1	8	0.0104	18.5	0.0133	More	whole_blood
2024-10-02	ATATGCAAAT	1	-0.245	1	19	0.0247	40.2	0.029	More	whole_blood
GRE	NRGVACABNVTGTYCY	1	-0.244	1	7	0.0091	16.9	0.0121	More	whole_blood
Olig2	RCCATMTGTT	1	-0.242	1	147	0.1909	280.6	0.2021	More	whole_blood
GATA3	AGATAASR	1	-0.238	1	109	0.1416	210.5	0.1516	More	whole_blood
ZNF143|STAF	ATTTCCCAGVAKSCY	1	-0.234	1	24	0.0312	50	0.036	More	whole_blood
ZSCAN22	SMCAGTCWGAKGGAGGAGGC	1	-0.217	1	4	0.0052	10.4	0.0075	More	whole_blood
Tcf12	VCAGCTGYTG	1	-0.217	1	80	0.1039	157.9	0.1137	More	whole_blood
Erra	CAAAGGTCAG	1	-0.215	1	163	0.2117	311.3	0.2242	More	whole_blood
E2A	DNRCAGCTGY	1	-0.205	1	121	0.1571	234.9	0.1692	More	whole_blood
Brn2	ATGAATATTC	1	-0.198	1	3	0.0039	8.4	0.0061	More	whole_blood
ZNF264	RGGGCACTAACY	1	-0.195	1	42	0.0545	86.1	0.062	More	whole_blood
NRF	STGCGCATGCGC	1	-0.191	1	8	0.0104	20	0.0144	More	whole_blood
Phox2b	TTAATTNAATTA	1	-0.185	1	7	0.0091	17.2	0.0124	More	whole_blood
Sox2	BCCATTGTTC	1	-0.181	1	49	0.0636	100.1	0.0721	More	whole_blood
FoxD3	TGTTTAYTTAGC	1	-0.175	1	52	0.0675	106.8	0.0769	More	whole_blood
Tbx6	DAGGTGTBAA	1	-0.17	1	92	0.1195	182.1	0.1311	More	whole_blood
Duxbl	TAAYCYAATCAA	1	-0.168	1	2	0.0026	6.1	0.0044	More	whole_blood
PU.1-IRF	MGGAAGTGAAAC	1	-0.167	1	124	0.161	242.1	0.1744	More	whole_blood
PAX5	GTCACGCTCSCTGM	1	-0.145	1	8	0.0104	20.4	0.0147	More	whole_blood
Phox2a	YTAATYNRATTA	1	-0.141	1	22	0.0286	49.1	0.0353	More	whole_blood
EBF	DGTCCCYRGGGA	1	-0.14	1	19	0.0247	43.8	0.0316	More	whole_blood
Rfx1	KGTTGCCATGGCAA	1	-0.139	1	7	0.0091	18.6	0.0134	More	whole_blood
Hnf6b	TATTGAYY	1	-0.137	1	64	0.0831	131.3	0.0946	More	whole_blood
Rfx5	SCCTAGCAACAG	1	-0.133	1	14	0.0182	33.9	0.0244	More	whole_blood
FOXA1:AR	AGTAAACAAAAAAGAACAND	1	-0.133	1	3	0.0039	9.8	0.007	More	whole_blood
GFY	ACTACAATTCCC	1	-0.133	1	3	0.0039	9.6	0.0069	More	whole_blood
Six4	TGWAAYCTGABACCB	1	-0.133	1	3	0.0039	9.7	0.007	More	whole_blood
Prop1	NTAATBNAATTA	1	-0.132	1	40	0.0519	86	0.0619	More	whole_blood
Nur77	TGACCTTTNCNT	1	-0.131	1	13	0.0169	31.8	0.0229	More	whole_blood
SF1	CAAGGHCANV	1	-0.118	1	31	0.0403	68.5	0.0493	More	whole_blood
Hand2	TGACANARRCCAGRC	1	-0.118	1	32	0.0416	70.8	0.051	More	whole_blood
Ronin	RACTACAACTCCCAGVAKGC	1	-0.115	1	1	0.0013	4.2	0.003	More	whole_blood
Eomes	ATTAACACCT	1	-0.111	1	185	0.2403	360.4	0.2596	More	whole_blood
PGR	AAGAACATWHTGTTC	1	-0.109	1	15	0.0195	36.5	0.0263	More	whole_blood
Smad2	CTGTCTGG	1	-0.108	1	114	0.1481	228.5	0.1646	More	whole_blood
Hoxa9	RGCAATNAAA	1	-0.105	1	202	0.2623	392.8	0.2829	More	whole_blood
Sox7	VVRRAACAATGG	1	-0.101	1	12	0.0156	30.2	0.0217	More	whole_blood
E2F3	BTKGGCGGGAAA	1	-0.0952	1	46	0.0597	99.2	0.0714	More	whole_blood
ZNF416	WDNCTGGGCA	1	-0.0941	1	99	0.1286	201.2	0.1449	More	whole_blood
Foxh1	NNTGTGGATTSS	1	-0.0847	1	32	0.0416	72.5	0.0522	More	whole_blood
Sox15	RAACAATGGN	1	-0.0845	1	63	0.0818	133	0.0958	More	whole_blood
Gata6	YCTTATCTBN	1	-0.0764	1	59	0.0766	126.4	0.091	More	whole_blood
Hoxa10	GGYAATGAAA	1	-0.0718	1	42	0.0545	93.4	0.0673	More	whole_blood
BHLHA15	NAMCAGCTGK	1	-0.0674	1	110	0.1429	225.9	0.1627	More	whole_blood
FOXK1	NVWTGTTTAC	1	-0.0664	1	77	0.1	162.4	0.1169	More	whole_blood
AR-halfsite	CCAGGAACAG	1	-0.0661	1	285	0.3701	550.9	0.3968	More	whole_blood
GRE	VAGRACAKWCTGTYC	1	-0.0639	1	13	0.0169	34.8	0.0251	More	whole_blood
TRPS1	AGATAAGANN	1	-0.0629	1	151	0.1961	303.9	0.2189	More	whole_blood
Pit1	ATGMATATDC	1	-0.0628	1	68	0.0883	145.6	0.1049	More	whole_blood
LRF	AAGACCCYYN	1	-0.0607	1	99	0.1286	205.4	0.1479	More	whole_blood
ZNF136	YTKGATAHAGTATTCTWGGTNGGCA	1	-0.06	1	5	0.0065	16.7	0.0121	More	whole_blood
ZNF189	TGGAACAGMA	1	-0.0585	1	58	0.0753	126.6	0.0912	More	whole_blood
MYNN	TTCAAAWTAAAAGTC	1	-0.054	1	10	0.013	28.6	0.0206	More	whole_blood
PPARE	TGACCTTTGCCCCA	1	-0.0536	1	72	0.0935	154.7	0.1114	More	whole_blood
ZNF7	CTGCCWVCTTTTRTA	1	-0.0513	1	35	0.0455	81.2	0.0585	More	whole_blood
p53	RRCATGYCYRGRCATGYYYN	1	-0.05	1	4	0.0052	14.6	0.0105	More	whole_blood
p53	RRCATGYCYRGRCATGYYYN	1	-0.05	1	4	0.0052	14.6	0.0105	More	whole_blood
TR4	GAGGTCAAAGGTCA	1	-0.05	1	4	0.0052	14.1	0.0102	More	whole_blood
Twist	VCAKCTGGNNNCCAGMTGBN	1	-0.0455	1	8	0.0104	24.8	0.0179	More	whole_blood
ZNF341	GGAACAGCCG	1	-0.0444	1	41	0.0532	94.8	0.0683	More	whole_blood
Gata2	BBCTTATCTS	1	-0.0442	1	40	0.0519	92.9	0.0669	More	whole_blood
VDR	ARAGGTCANWGAGTTCANNN	1	-0.0408	1	10	0.013	29.2	0.021	More	whole_blood
2024-10-06	WATGCAAATGAG	1	-0.0396	1	19	0.0247	49.7	0.0358	More	whole_blood
GATA	NAGATWNBNATCTNN	1	-0.0385	1	3	0.0039	12.3	0.0088	More	whole_blood
Ap4	NAHCAGCTGD	1	-0.0362	1	104	0.1351	219.5	0.1581	More	whole_blood
RORgt	AAYTAGGTCA	1	-0.034	1	4	0.0052	15.8	0.0114	More	whole_blood
RORgt	AAYTAGGTCA	1	-0.034	1	4	0.0052	15.8	0.0114	More	whole_blood
Tcf21	NAACAGCTGG	1	-0.0304	1	77	0.1	168.8	0.1216	More	whole_blood
HOXA1	TGATKGATGR	1	-0.0289	1	17	0.0221	46.1	0.0332	More	whole_blood
Rfx6	TGTTKCCTAGCAACM	1	-0.0272	1	71	0.0922	157.7	0.1136	More	whole_blood
Brachyury	ANTTMRCASBNNNGTGYKAAN	1	-0.0259	1	15	0.0195	42.9	0.0309	More	whole_blood
GFY-Staf	RACTACAATTCCCAGAAKGC	1	-0.0255	1	2	0.0026	10.8	0.0078	More	whole_blood
Gata1	SAGATAAGRV	1	-0.0244	1	34	0.0442	83.7	0.0603	More	whole_blood
Foxo3	DGTAAACA	1	-0.0239	1	55	0.0714	126.8	0.0913	More	whole_blood
THRb	TRAGGTCA	1	-0.0238	1	299	0.3883	587.2	0.4229	More	whole_blood
Sox17	CCATTGTTYB	1	-0.0217	1	39	0.0506	94.4	0.068	More	whole_blood
Sox6	CCATTGTTNY	1	-0.0207	1	95	0.1234	206	0.1484	More	whole_blood
2024-10-04	ATTTGCATAW	1	-0.0206	1	20	0.026	54.2	0.0391	More	whole_blood
Zic2	CHCAGCRGGRGG	1	-0.0192	1	45	0.0584	107.5	0.0774	More	whole_blood
RARa	TTGAMCTTTG	1	-0.0188	1	212	0.2753	430	0.3097	More	whole_blood
NFY	RGCCAATSRG	1	-0.0174	1	58	0.0753	134.4	0.0968	More	whole_blood
PRDM10	TGGTACATTCCA	1	-0.0172	1	36	0.0468	89.5	0.0644	More	whole_blood
PPARa	VNAGGKCAAAGGTCA	1	-0.0149	1	73	0.0948	165.1	0.1189	More	whole_blood
PAX6	NGTGTTCAVTSAAGCGKAAA	1	-0.0138	1	5	0.0065	20.3	0.0146	More	whole_blood
Barx1	AAACMATTAN	1	-0.0135	1	34	0.0442	86.1	0.062	More	whole_blood
Sox4	YCTTTGTTCC	1	-0.0134	1	45	0.0584	109.4	0.0788	More	whole_blood
OCT4-SOX2-TCF-NANOG	ATTTGCATAACAATG	1	-0.0121	1	6	0.0078	23.9	0.0172	More	whole_blood
Bcl11a	TYTGACCASWRG	1	-0.0118	1	50	0.0649	120.9	0.087	More	whole_blood
PRDM15	YCCDNTCCAGGTTTT	1	-0.0107	1	61	0.0792	143.2	0.1031	More	whole_blood
LHX9	NGCTAATTAG	1	-0.0106	1	89	0.1156	199.1	0.1434	More	whole_blood
HOXA2	GYCATCMATCAT	1	-0.0105	1	3	0.0039	15.1	0.0109	More	whole_blood
MafF	HWWGTCAGCAWWTTT	1	-0.0103	1	11	0.0143	36.5	0.0263	More	whole_blood
Hoxb4	TGATTRATGGCY	1	-0.00766	1	9	0.0117	32.6	0.0235	More	whole_blood
ZBTB12	NGNTCTAGAACCNGV	1	-0.00712	1	19	0.0247	56.7	0.0408	More	whole_blood
OCT:OCT	YATGCATATRCATRT	1	-0.00631	1	5	0.0065	22.9	0.0165	More	whole_blood
RXR	TAGGGCAAAGGTCA	1	-0.00415	1	78	0.1013	183.1	0.1319	More	whole_blood
Zfp809	GGGGCTYGKCTGGGA	1	-0.00345	1	17	0.0221	54.4	0.0392	More	whole_blood
FXR	AGGTCANTGACCTB	1	-0.00199	1	20	0.026	63.5	0.0457	More	whole_blood
Nkx2.1	RSCACTYRAG	1	-0.000373	1	207	0.2688	451	0.3248	More	whole_blood
Zfp57	NANTGCSGCA	1	-0.000177	1	22	0.0286	76.8	0.0553	More	whole_blood
Arnt:Ahr	TBGCACGCAA	1	-0.000161	1	39	0.0506	116.7	0.0841	More	whole_blood
Nkx2.2	BTBRAGTGSN	1	-8.7e-05	1	144	0.187	337.5	0.243	More	whole_blood
Smad4	VBSYGTCTGG	1	-5.2e-05	1	96	0.1247	243.4	0.1753	More	whole_blood
BORIS	CNNBRGCGCCCCCTGSTGGC	1	-1e-06	1	17	0.0221	80.2	0.0578	More	whole_blood
CTCF	AYAGTGCCMYCTRGTGGCCA	1	0	1	10	0.013	71.5	0.0515	More	whole_blood
DUX	BCWGATTCAATCAAN	1	0	1	0	0	0.4	0.0003	More	whole_blood
E2F	TTSGCGCGAAAA	1	0	1	0	0	7.3	0.0053	More	whole_blood
OCT:OCT	ATGAATWATTCATGA	1	0	1	0	0	1.7	0.0012	More	whole_blood
p53	ACATGCCCGGGCAT	1	0	1	0	0	6	0.0043	More	whole_blood
Pax7	TAATCHGATTAC	1	0	1	0	0	2.1	0.0015	More	whole_blood
REST-NRSF	GGMGCTGTCCATGGTGCTGA	1	0	1	0	0	0	0	More	whole_blood
T1ISRE	ACTTTCGTTTCT	1	0	1	0	0	0	0	More	whole_blood
ZFP3	GGGTTTTGAAGGATGARTAGGAGTT	1	0	1	0	0	0.5	0.0003	More	whole_blood
NFIL3	VTTACGTAAYNNNNN	1e-22	-51.2	0	145	0.1667	101.9	0.069	Less	whole_blood
ELF5	ACVAGGAAGT	1e-20	-47.6	0	189	0.2172	157.5	0.1067	Less	whole_blood
EHF	AVCAGGAAGT	1e-20	-46.3	0	247	0.2839	234.1	0.1586	Less	whole_blood
HLF	RTTATGYAAB	1e-16	-37.9	0	181	0.208	162.2	0.1099	Less	whole_blood
Elf4	ACTTCCKGKT	1e-14	-33.6	0	204	0.2345	200.4	0.1358	Less	whole_blood
CEBP	ATTGCGCAAC	1e-12	-29.4	0	150	0.1724	137.4	0.0931	Less	whole_blood
SpiB	AAAGRGGAAGTG	1e-12	-28.3	0	87	0.1	63.9	0.0433	Less	whole_blood
ELF3	ANCAGGAAGT	1e-11	-26.4	0	164	0.1885	161.4	0.1094	Less	whole_blood
ERG	ACAGGAAGTG	1e-07	-16.8	0	231	0.2655	282.8	0.1916	Less	whole_blood
X-box	GGTTGCCATGGCAA	1e-07	-16.2	0	16	0.0184	5.2	0.0035	Less	whole_blood
PU.1	AGAGGAAGTG	1e-06	-15.7	0	129	0.1483	138.3	0.0937	Less	whole_blood
ZNF382	GNCTGTASTRNTGBCTCHTT	1e-06	-15.4	0	8	0.0092	2	0.0013	Less	whole_blood
PU.1-IRF	MGGAAGTGAAAC	1e-06	-15.1	0	201	0.231	243.1	0.1647	Less	whole_blood
Atf4	MTGATGCAAT	1e-06	-14.5	0	56	0.0644	46.4	0.0314	Less	whole_blood
IRF1	GAAAGTGAAAGT	1e-06	-14.4	0	39	0.0448	27	0.0183	Less	whole_blood
ZNF322	GAGCCTGGTACTGWGCCTGR	1e-06	-14.2	0	30	0.0345	18.4	0.0125	Less	whole_blood
IRF8	GRAASTGAAAST	1e-05	-13.5	0	67	0.077	61.3	0.0415	Less	whole_blood
Foxo1	CTGTTTAC	1e-05	-12.9	0.0001	260	0.2989	341.9	0.2316	Less	whole_blood
ZNF467	TGGGGAAGGGCM	1e-05	-12.6	0.0001	75	0.0862	73.8	0.05	Less	whole_blood
ELF1	AVCCGGAAGT	1e-05	-11.9	0.0001	83	0.0954	85.3	0.0578	Less	whole_blood
ETV1	AACCGGAAGT	1e-05	-11.6	0.0002	209	0.2402	268.2	0.1817	Less	whole_blood
GABPA	RACCGGAAGT	1e-05	-11.6	0.0002	148	0.1701	177.1	0.12	Less	whole_blood
IRF2	GAAASYGAAASY	0.0001	-11.2	0.0003	29	0.0333	20.7	0.0141	Less	whole_blood
STAT4	NYTTCCWGGAAR	0.0001	-11.1	0.0003	117	0.1345	134.2	0.0909	Less	whole_blood
EWS:ERG-fusion	ATTTCCTGTN	0.0001	-10.6	0.0005	140	0.1609	169.2	0.1146	Less	whole_blood
IRF3	AGTTTCAKTTTC	0.0001	-10.3	0.0006	62	0.0713	61.1	0.0414	Less	whole_blood
PU.1:IRF8	GGAAGTGAAAST	0.0001	-10.1	0.0007	45	0.0517	40.2	0.0272	Less	whole_blood
CEBP:AP1	DRTGTTGCAA	0.0001	-9.94	0.0008	122	0.1402	145	0.0982	Less	whole_blood
Npas4	NHRTCACGACDN	0.0001	-9.35	0.0013	55	0.0632	54.2	0.0367	Less	whole_blood
Etv2	NNAYTTCCTGHN	0.001	-9.19	0.0015	152	0.1747	192.1	0.1301	Less	whole_blood
Fli1	NRYTTCCGGH	0.001	-8.94	0.0019	152	0.1747	193.8	0.1313	Less	whole_blood
FOXK2	SCHTGTTTACAT	0.001	-8.77	0.0021	97	0.1115	114	0.0772	Less	whole_blood
ETS1	ACAGGAAGTG	0.001	-8.61	0.0024	161	0.1851	208.1	0.141	Less	whole_blood
RUNX	SAAACCACAG	0.001	-8.26	0.0034	81	0.0931	92.3	0.0626	Less	whole_blood
DMRT6	YDGHTACAWTGTADC	0.001	-8.07	0.0039	34	0.0391	30.4	0.0206	Less	whole_blood
FoxL2	WWTRTAAACAVG	0.001	-7.53	0.0066	132	0.1517	169.5	0.1148	Less	whole_blood
MafB	WNTGCTGASTCAGCANWTTY	0.001	-7.51	0.0066	45	0.0517	45.6	0.0309	Less	whole_blood
DMRT1	TWGHWACAWTGTWDC	0.001	-7.51	0.0066	38	0.0437	36.2	0.0245	Less	whole_blood
DUX4	NWTAAYCYAATCAWN	0.001	-7.2	0.0084	9	0.0103	4.1	0.0028	Less	whole_blood
NF1	CYTGGCABNSTGCCAR	0.001	-6.97	0.0103	34	0.0391	32.5	0.022	Less	whole_blood
RFX	CGGTTGCCATGGCAAC	0.001	-6.97	0.0103	10	0.0115	5.3	0.0036	Less	whole_blood
Foxf1	WWATRTAAACAN	0.01	-6.46	0.0165	138	0.1586	183.9	0.1246	Less	whole_blood
Stat3+il21	SVYTTCCNGGAARB	0.01	-6.36	0.0177	78	0.0897	94.1	0.0637	Less	whole_blood
Foxo3	DGTAAACA	0.01	-6.2	0.0202	128	0.1471	169.2	0.1146	Less	whole_blood
p73	NRRRCAWGTCCDGRCATGYY	0.01	-5.82	0.0289	8	0.0092	4.3	0.0029	Less	whole_blood
RUNX2	NWAACCACADNN	0.01	-5.72	0.0315	96	0.1103	123.5	0.0836	Less	whole_blood
TEAD2	CCWGGAATGY	0.01	-5.72	0.0315	41	0.0471	44.1	0.0299	Less	whole_blood
AP-2gamma	SCCTSAGGSCAW	0.01	-5.5	0.0373	71	0.0816	87.7	0.0594	Less	whole_blood
DLX1	NSNNTAATTA	0.01	-5.49	0.0373	165	0.1897	230.3	0.156	Less	whole_blood
Bapx1	TTRAGTGSYK	0.01	-5.46	0.0375	216	0.2483	311.6	0.2111	Less	whole_blood
CArG	CCATATATGGNM	0.01	-5.45	0.0375	30	0.0345	30.3	0.0205	Less	whole_blood
Chop	ATTGCATCAT	0.01	-5.43	0.0375	36	0.0414	38.9	0.0264	Less	whole_blood
Foxh1	NNTGTGGATTSS	0.01	-5.33	0.0403	76	0.0874	95.8	0.0649	Less	whole_blood
FOXK1	NVWTGTTTAC	0.01	-5.24	0.0432	157	0.1805	219.1	0.1484	Less	whole_blood
STAT1	NATTTCCNGGAAAT	0.01	-5.17	0.0454	37	0.0425	40.3	0.0273	Less	whole_blood
GLIS3	CTCCCTGGGAGGCCN	0.01	-5.09	0.0486	104	0.1195	138.8	0.0941	Less	whole_blood
RUNX1	AAACCACARM	0.01	-4.97	0.0536	118	0.1356	160.3	0.1086	Less	whole_blood
Sox21	BCCWTTGTBYKV	0.01	-4.93	0.0549	183	0.2103	262.2	0.1776	Less	whole_blood
FOXP1	NYYTGTTTACHN	0.01	-4.88	0.0568	70	0.0805	88.6	0.06	Less	whole_blood
Rfx1	KGTTGCCATGGCAA	0.01	-4.83	0.0586	18	0.0207	16.5	0.0112	Less	whole_blood
ZSCAN22	SMCAGTCWGAKGGAGGAGGC	0.01	-4.66	0.0685	6	0.0069	3.1	0.0021	Less	whole_blood
Duxbl	TAAYCYAATCAA	0.01	-4.63	0.0685	10	0.0115	7.6	0.0052	Less	whole_blood
GATA3	AGATSTNDNNDSAGATAASN	0.01	-4.63	0.0685	10	0.0115	7.2	0.0049	Less	whole_blood
Rfx2	GTTGCCATGGCAACM	0.01	-4.63	0.0685	10	0.0115	7.4	0.005	Less	whole_blood
ETS	AACCGGAAGT	0.01	-4.62	0.0685	57	0.0655	70.2	0.0475	Less	whole_blood
Mef2a	CYAAAAATAG	0.1	-4.55	0.0705	52	0.0598	63.8	0.0432	Less	whole_blood
PAX5	GTCACGCTCSCTGM	0.1	-4.43	0.078	15	0.0172	13.2	0.009	Less	whole_blood
Mef2c	DCYAAAAATAGM	0.1	-4.34	0.0844	59	0.0678	74.6	0.0506	Less	whole_blood
Klf4	GCCACACCCA	0.1	-4.32	0.0845	28	0.0322	30.4	0.0206	Less	whole_blood
ISRE	AGTTTCASTTTC	0.1	-4.3	0.085	14	0.0161	12.2	0.0082	Less	whole_blood
STAT6	ABTTCYYRRGAA	0.1	-4.24	0.0895	56	0.0644	70.4	0.0477	Less	whole_blood
ETS:RUNX	RCAGGATGTGGT	0.1	-4.19	0.0922	21	0.0241	21.1	0.0143	Less	whole_blood
TEAD4	CCWGGAATGY	0.1	-4.19	0.0922	68	0.0782	88.5	0.06	Less	whole_blood
NF1-halfsite	YTGCCAAG	0.1	-4.12	0.0963	148	0.1701	212.2	0.1438	Less	whole_blood
Six2	GWAAYHTGAKMC	0.1	-4.12	0.0963	100	0.1149	137.8	0.0934	Less	whole_blood
Brn2	ATGAATATTC	0.1	-4.05	0.0998	12	0.0138	10.9	0.0074	Less	whole_blood
Tcfcp2l1	NRAACCRGTTYRAACCRGYT	0.1	-4.05	0.0998	12	0.0138	10.7	0.0073	Less	whole_blood
MafK	GCTGASTCAGCA	0.1	-3.91	0.1131	19	0.0218	19.5	0.0132	Less	whole_blood
T1ISRE	ACTTTCGTTTCT	0.1	-3.82	0.1227	3	0.0034	0.1	0	Less	whole_blood
Srebp1a	RTCACSCCAY	0.1	-3.77	0.1271	24	0.0276	26.4	0.0179	Less	whole_blood
ZNF416	WDNCTGGGCA	0.1	-3.76	0.1271	123	0.1414	175.5	0.1189	Less	whole_blood
TEAD1	CYRCATTCCA	0.1	-3.73	0.129	83	0.0954	113.5	0.0769	Less	whole_blood
RUNX-AML	GCTGTGGTTW	0.1	-3.69	0.1319	77	0.0885	104.2	0.0706	Less	whole_blood
ZNF692	GTGGGCCCCA	0.1	-3.69	0.1319	9	0.0103	7.3	0.005	Less	whole_blood
KLF5	DGGGYGKGGC	0.1	-3.63	0.1372	82	0.0943	112.2	0.076	Less	whole_blood
Maz	GGGGGGGG	0.1	-3.56	0.1449	70	0.0805	94.8	0.0642	Less	whole_blood
IRF4	ACTGAAACCA	0.1	-3.54	0.1468	52	0.0598	67.9	0.046	Less	whole_blood
Elk1	HACTTCCGGY	0.1	-3.54	0.1468	62	0.0713	82	0.0556	Less	whole_blood
GRHL2	AAACYKGTTWDACMRGTTTB	0.1	-3.53	0.1468	37	0.0425	45.5	0.0309	Less	whole_blood
WT1	MCTCCCMCRCAB	0.1	-3.51	0.1469	39	0.0448	48.2	0.0326	Less	whole_blood
Foxa3	BSNTGTTTACWYWGN	0.1	-3.44	0.155	47	0.054	60.8	0.0412	Less	whole_blood
Dlx3	NDGTAATTAC	0.1	-3.44	0.155	80	0.092	110.2	0.0747	Less	whole_blood
ZNF41	CCTCATGGTGYCYTWYTCCCTTGTG	0.1	-3.41	0.155	6	0.0069	4.5	0.003	Less	whole_blood
ZNF768	RHHCAGAGAGGB	0.1	-3.41	0.155	6	0.0069	4.6	0.0031	Less	whole_blood
KLF6	MKGGGYGTGGCC	0.1	-3.34	0.1635	64	0.0736	86.8	0.0588	Less	whole_blood
RBPJ:Ebox	GGGRAARRGRMCAGMTG	0.1	-3.26	0.1764	23	0.0264	26.2	0.0178	Less	whole_blood
Gfi1b	MAATCACTGC	0.1	-3.25	0.1764	65	0.0747	88.5	0.0599	Less	whole_blood
Smad2	CTGTCTGG	0.1	-3.19	0.1852	128	0.1471	187.7	0.1272	Less	whole_blood
Sp5	RGKGGGCGGAGC	0.1	-3.12	0.1957	58	0.0667	78.9	0.0534	Less	whole_blood
Zic	CCTGCTGAGH	0.1	-3.07	0.205	65	0.0747	89.6	0.0607	Less	whole_blood
DLX2	NNNTAATTAS	0.1	-3.06	0.205	174	0.2	262.9	0.1781	Less	whole_blood
Mef2d	GCTATTTTTAGC	0.1	-3.05	0.205	24	0.0276	28.8	0.0195	Less	whole_blood
RORgt	AAYTAGGTCA	0.1	-3.03	0.205	13	0.0149	13.4	0.009	Less	whole_blood
RORgt	AAYTAGGTCA	0.1	-3.03	0.205	13	0.0149	13.4	0.009	Less	whole_blood
AP-2alpha	ATGCCCTGAGGC	0.1	-3	0.2078	53	0.0609	71.3	0.0483	Less	whole_blood
Smad3	TWGTCTGV	0.1	-2.97	0.2122	256	0.2943	397.2	0.2691	Less	whole_blood
Rfx5	SCCTAGCAACAG	0.1	-2.94	0.2177	30	0.0345	37.2	0.0252	Less	whole_blood
2024-10-04	ATTTGCATAW	0.1	-2.93	0.2177	58	0.0667	79.3	0.0537	Less	whole_blood
PRDM14	RGGTCTCTAACY	0.1	-2.92	0.2178	23	0.0264	27.8	0.0188	Less	whole_blood
p53	RRCATGYCYRGRCATGYYYN	0.1	-2.88	0.2219	12	0.0138	12.1	0.0082	Less	whole_blood
p53	RRCATGYCYRGRCATGYYYN	0.1	-2.88	0.2219	12	0.0138	12.1	0.0082	Less	whole_blood
STAT5	RTTTCTNAGAAA	0.1	-2.88	0.2219	38	0.0437	49.8	0.0338	Less	whole_blood
PRDM1	ACTTTCACTTTC	0.1	-2.87	0.2219	63	0.0724	87.5	0.0593	Less	whole_blood
Mef2b	GCTATTTTTGGM	0.1	-2.87	0.2219	88	0.1011	126.3	0.0855	Less	whole_blood
DLX5	SSTAATTA	0.1	-2.83	0.2266	91	0.1046	131.2	0.0889	Less	whole_blood
EWS:FLI1-fusion	VACAGGAAAT	0.1	-2.82	0.2266	84	0.0966	120.7	0.0818	Less	whole_blood
Nkx3.1	AAGCACTTAA	0.1	-2.8	0.228	247	0.2839	384.7	0.2606	Less	whole_blood
HIC1	TGCCAGCB	0.1	-2.74	0.2409	158	0.1816	239.3	0.1621	Less	whole_blood
RORa	AAWCTAGGTCARDNN	0.1	-2.73	0.2409	14	0.0161	15.5	0.0105	Less	whole_blood
Ets1-distal	MACAGGAAGT	0.1	-2.68	0.2506	70	0.0805	99.5	0.0674	Less	whole_blood
KLF1	VDGGGYGGGGCY	0.1	-2.62	0.2641	53	0.0609	73.8	0.05	Less	whole_blood
NFE2L2	AWWWTGCTGAGTCAT	0.1	-2.58	0.2746	10	0.0115	10.4	0.0071	Less	whole_blood
PRDM10	TGGTACATTCCA	0.1	-2.54	0.2819	54	0.0621	75.5	0.0512	Less	whole_blood
Rbpj1	HTTTCCCASG	0.1	-2.54	0.2819	134	0.154	202.7	0.1373	Less	whole_blood
En1	NDCTAATTAS	0.1	-2.5	0.2879	211	0.2425	328.6	0.2226	Less	whole_blood
Elk4	NRYTTCCGGY	0.1	-2.48	0.2923	57	0.0655	80.7	0.0547	Less	whole_blood
STAT6	TTCCKNAGAA	0.1	-2.46	0.2951	55	0.0632	77.1	0.0522	Less	whole_blood
MyoD	RRCAGCTGYTSY	0.1	-2.45	0.2979	53	0.0609	74.9	0.0507	Less	whole_blood
HNF1b	GTTAATNATTAA	0.1	-2.38	0.3161	19	0.0218	23.1	0.0157	Less	whole_blood
ZFX	AGGCCTRG	0.1	-2.38	0.3161	82	0.0943	120.6	0.0817	Less	whole_blood
Znf263	CVGTSCTCCC	0.1	-2.34	0.3236	131	0.1506	199.6	0.1352	Less	whole_blood
ZNF519	GAGSCCGAGC	1	-2.27	0.3431	11	0.0126	12.5	0.0085	Less	whole_blood
Bach1	AWWNTGCTGAGTCAT	1	-2.26	0.3468	8	0.0092	8.2	0.0055	Less	whole_blood
COUP-TFII	AGRGGTCA	1	-2.24	0.3507	139	0.1598	213.4	0.1446	Less	whole_blood
THRa	GGTCANYTGAGGWCA	1	-2.23	0.3512	36	0.0414	49.8	0.0338	Less	whole_blood
KLF10	GGGGGTGTGTCC	1	-2.22	0.3512	47	0.054	66.2	0.0449	Less	whole_blood
Atf7	NGRTGACGTCAY	1	-2.13	0.3828	46	0.0529	65.2	0.0442	Less	whole_blood
ETV4	ACCGGAAGTG	1	-2.12	0.3828	134	0.154	206.4	0.1399	Less	whole_blood
NFAT:AP1	SARTGGAAAAWRTGAGTCAB	1	-2.11	0.3847	17	0.0195	21.7	0.0147	Less	whole_blood
RORg	WAABTAGGTCAV	1	-2.09	0.3888	7	0.008	7.2	0.0049	Less	whole_blood
p63	NNDRCATGYCYNRRCATGYH	1	-2.08	0.3893	27	0.031	36.7	0.0249	Less	whole_blood
Gli2	YSTGGGTGGTCT	1	-1.97	0.4283	16	0.0184	20.4	0.0138	Less	whole_blood
HIF-1a	TACGTGCV	1	-1.97	0.4283	16	0.0184	21	0.0142	Less	whole_blood
Sox3	CCWTTGTY	1	-1.96	0.4306	178	0.2046	280.7	0.1901	Less	whole_blood
Sp1	GGCCCCGCCCCC	1	-1.96	0.4306	9	0.0103	10.9	0.0074	Less	whole_blood
Slug	SNGCACCTGCHS	1	-1.94	0.432	44	0.0506	63.1	0.0428	Less	whole_blood
Tcf7	CTTTGATGTGSB	1	-1.94	0.4321	35	0.0402	49.8	0.0338	Less	whole_blood
Stat3	CTTCCGGGAA	1	-1.92	0.4352	49	0.0563	71.5	0.0484	Less	whole_blood
NF1:FOXA1	WNTGTTTRYTTTGGCA	1	-1.92	0.4352	6	0.0069	6.9	0.0046	Less	whole_blood
ZNF317	GTCWGCTGTYYCTCT	1	-1.92	0.4352	6	0.0069	6	0.0041	Less	whole_blood
Hand2	TGACANARRCCAGRC	1	-1.88	0.4456	38	0.0437	54.1	0.0367	Less	whole_blood
Six1	GKVTCADRTTWC	1	-1.87	0.4468	27	0.031	37.4	0.0253	Less	whole_blood
Pax7	TAATCAATTA	1	-1.85	0.4504	13	0.0149	16.8	0.0114	Less	whole_blood
OCT:OCT-short	ATGCATWATGCATRW	1	-1.85	0.4504	75	0.0862	113.9	0.0771	Less	whole_blood
LEF1	CCTTTGATST	1	-1.8	0.4711	66	0.0759	99.2	0.0672	Less	whole_blood
TEAD3	TRCATTCCAG	1	-1.79	0.4711	92	0.1057	141.6	0.096	Less	whole_blood
Lhx2	TAATTAGN	1	-1.72	0.502	113	0.1299	176.7	0.1197	Less	whole_blood
2024-10-06	WATGCAAATGAG	1	-1.67	0.5256	46	0.0529	68.4	0.0463	Less	whole_blood
PRDM15	YCCDNTCCAGGTTTT	1	-1.67	0.5256	82	0.0943	126.8	0.0859	Less	whole_blood
GATA3	AGATGKDGAGATAAG	1	-1.62	0.5385	7	0.008	8.9	0.006	Less	whole_blood
Zfp281	CCCCTCCCCCAC	1	-1.62	0.5385	7	0.008	8.7	0.0059	Less	whole_blood
EAR2	NRBCARRGGTCA	1	-1.6	0.5467	100	0.1149	156.5	0.106	Less	whole_blood
PRDM9	ADGGYAGYAGCATCT	1	-1.6	0.5467	35	0.0402	51.9	0.0352	Less	whole_blood
SCRT1	GCAACAGGTG	1	-1.59	0.5467	28	0.0322	40.8	0.0276	Less	whole_blood
THRb	GGTCACCTGAGGTCA	1	-1.59	0.5467	40	0.046	59.7	0.0404	Less	whole_blood
ZNF675	ARGAGGMCAAAATGW	1	-1.46	0.6154	16	0.0184	22.3	0.0151	Less	whole_blood
HIF2a	GCACGTACCC	1	-1.44	0.6227	23	0.0264	33.5	0.0227	Less	whole_blood
bZIP:IRF	NAGTTTCABTHTGACTNW	1	-1.43	0.6279	56	0.0644	86.5	0.0586	Less	whole_blood
TR4	GAGGTCAAAGGTCA	1	-1.42	0.6279	8	0.0092	10.8	0.0073	Less	whole_blood
KLF3	NRGCCCCRCCCHBNN	1	-1.39	0.6442	31	0.0356	46.1	0.0312	Less	whole_blood
KLF14	RGKGGGCGKGGC	1	-1.39	0.6442	107	0.123	170.6	0.1156	Less	whole_blood
GATA	NNNNNBAGATAWYATCTVHN	1	-1.36	0.6537	17	0.0195	24.8	0.0168	Less	whole_blood
Gata6	YCTTATCTBN	1	-1.36	0.6537	108	0.1241	172.4	0.1168	Less	whole_blood
NFAT	ATTTTCCATT	1	-1.35	0.657	97	0.1115	154.5	0.1047	Less	whole_blood
Brachyury	ANTTMRCASBNNNGTGYKAAN	1	-1.33	0.6638	27	0.031	40.9	0.0277	Less	whole_blood
PR	VAGRACAKNCTGTBC	1	-1.32	0.6682	199	0.2287	324.5	0.2198	Less	whole_blood
Srebp2	CGGTCACSCCAC	1	-1.27	0.696	9	0.0103	12.1	0.0082	Less	whole_blood
LXRE	RGGTTACTANAGGTCA	1	-1.27	0.696	5	0.0057	6.9	0.0047	Less	whole_blood
IRF:BATF	CTTTCANTATGACTV	1	-1.25	0.7043	16	0.0184	23.4	0.0159	Less	whole_blood
Tlx?	CTGGCAGSCTGCCA	1	-1.24	0.7076	26	0.0299	39.4	0.0267	Less	whole_blood
PAX5	GCAGCCAAGCRTGACH	1	-1.24	0.7076	21	0.0241	31.3	0.0212	Less	whole_blood
FOXA1	WAAGTAAACA	1	-1.23	0.7084	125	0.1437	202.1	0.1369	Less	whole_blood
Oct4:Sox17	CCATTGTATGCAAAT	1	-1.22	0.7105	14	0.0161	21	0.0142	Less	whole_blood
Smad4	VBSYGTCTGG	1	-1.21	0.7162	120	0.1379	194.9	0.132	Less	whole_blood
Brn1	TATGCWAATBAV	1	-1.2	0.7192	32	0.0368	49.1	0.0333	Less	whole_blood
ZBTB18	AACATCTGGA	1	-1.15	0.7504	33	0.0379	51.1	0.0346	Less	whole_blood
Sox15	RAACAATGGN	1	-1.14	0.754	111	0.1276	180.2	0.1221	Less	whole_blood
OCT:OCT	ATGAATWATTCATGA	1	-1.11	0.7677	2	0.0023	2.6	0.0018	Less	whole_blood
ZKSCAN1	GCACAYAGTAGGKCY	1	-1.11	0.7677	2	0.0023	2.7	0.0018	Less	whole_blood
Lhx3	ADBTAATTAR	1	-1.09	0.7824	184	0.2115	303.7	0.2058	Less	whole_blood
HOXA2	GYCATCMATCAT	1	-1.06	0.7965	11	0.0126	16.4	0.0111	Less	whole_blood
FOXM1	TRTTTACTTW	1	-1.05	0.8001	121	0.1391	198.6	0.1346	Less	whole_blood
HIF-1b	RTACGTGC	1	-1.05	0.8001	70	0.0805	113.7	0.077	Less	whole_blood
ZNF143|STAF	ATTTCCCAGVAKSCY	1	-1.05	0.8001	27	0.031	42.8	0.029	Less	whole_blood
Fox:Ebox	NNNVCTGWGYAAACASN	1	-1.03	0.8085	107	0.123	176	0.1192	Less	whole_blood
Hnf1	GGTTAAWCATTAA	1	-1.03	0.8085	14	0.0161	21.9	0.0148	Less	whole_blood
Olig2	RCCATMTGTT	1	-0.995	0.8258	180	0.2069	298.2	0.202	Less	whole_blood
Six4	TGWAAYCTGABACCB	1	-0.976	0.837	7	0.008	10.4	0.007	Less	whole_blood
Pknox1	SCTGTCAVTCAV	1	-0.961	0.8454	15	0.0172	23.2	0.0157	Less	whole_blood
Pit1+1bp	ATGCATAATTCA	1	-0.949	0.8513	38	0.0437	61.1	0.0414	Less	whole_blood
FOXA1:AR	AGTAAACAAAAAAGAACAND	1	-0.938	0.8572	10	0.0115	15.4	0.0104	Less	whole_blood
Hoxb4	TGATTRATGGCY	1	-0.937	0.8572	21	0.0241	33.5	0.0227	Less	whole_blood
Sp2	YGGCCCCGCCCC	1	-0.93	0.8572	87	0.1	143.7	0.0974	Less	whole_blood
LRF	AAGACCCYYN	1	-0.926	0.8572	78	0.0897	128.1	0.0868	Less	whole_blood
Sox7	VVRRAACAATGG	1	-0.925	0.8572	27	0.031	43.8	0.0297	Less	whole_blood
SCL	AVCAGCTG	1	-0.894	0.8733	374	0.4299	628.3	0.4256	Less	whole_blood
Pbx3	SCTGTCAMTCAN	1	-0.86	0.8999	14	0.0161	22.4	0.0151	Less	whole_blood
Klf9	GCCACRCCCACY	1	-0.852	0.9025	20	0.023	32.8	0.0222	Less	whole_blood
CREB5	VVATGACGTCAT	1	-0.826	0.9213	42	0.0483	69.9	0.0473	Less	whole_blood
Snail1	TRCACCTGCY	1	-0.825	0.9213	67	0.077	112	0.0759	Less	whole_blood
GRE	NRGVACABNVTGTYCY	1	-0.815	0.9233	9	0.0103	14.6	0.0099	Less	whole_blood
ZEB2	GNMCAGGTGTGC	1	-0.811	0.9233	74	0.0851	123.9	0.0839	Less	whole_blood
ARE	RGRACASNSTGTYCYB	1	-0.811	0.9233	21	0.0241	34.8	0.0235	Less	whole_blood
EBNA1	GGYAGCAYDTGCTDCCCNNN	1	-0.809	0.9233	1	0.0011	0.7	0.0004	Less	whole_blood
GFX	ATTCTCGCGAGA	1	-0.809	0.9233	1	0.0011	0	0	Less	whole_blood
OCT:OCT	ATGAATATTCATGAG	1	-0.809	0.9233	1	0.0011	0.6	0.0004	Less	whole_blood
RARg	AGGTCAAGGTCA	1	-0.809	0.9233	1	0.0011	1.9	0.0013	Less	whole_blood
ZBTB33	GGVTCTCGCGAGAAC	1	-0.809	0.9233	1	0.0011	0	0	Less	whole_blood
2024-10-02	ATATGCAAAT	1	-0.792	0.9233	37	0.0425	61.9	0.042	Less	whole_blood
MYNN	TTCAAAWTAAAAGTC	1	-0.785	0.9233	31	0.0356	51.8	0.0351	Less	whole_blood
ZEB1	VCAGGTRDRY	1	-0.774	0.9233	137	0.1575	230.9	0.1564	Less	whole_blood
SPDEF	ASWTCCTGBT	1	-0.774	0.9233	108	0.1241	182	0.1233	Less	whole_blood
NF-E2	GATGACTCAGCA	1	-0.753	0.9297	7	0.008	11.1	0.0075	Less	whole_blood
ZNF189	TGGAACAGMA	1	-0.744	0.9336	71	0.0816	119.5	0.0809	Less	whole_blood
Phox2a	YTAATYNRATTA	1	-0.72	0.9518	43	0.0494	72.6	0.0492	Less	whole_blood
Gata1	SAGATAAGRV	1	-0.71	0.9568	63	0.0724	106.9	0.0725	Less	whole_blood
Lhx1	NNYTAATTAR	1	-0.701	0.9619	116	0.1333	196.9	0.1334	Less	whole_blood
Pax8	GTCATGCHTGRCTGS	1	-0.689	0.969	18	0.0207	30.2	0.0205	Less	whole_blood
Atf1	GATGACGTCA	1	-0.686	0.969	61	0.0701	103.7	0.0702	Less	whole_blood
TEAD	YCWGGAATGY	1	-0.668	0.9809	52	0.0598	88.5	0.06	Less	whole_blood
GATA:SCL	CRGCTGBNGNSNNSAGATAA	1	-0.664	0.9809	12	0.0138	20.9	0.0142	Less	whole_blood
COUP-TFII	GKBCARAGGTCA	1	-0.655	0.9857	116	0.1333	197.5	0.1338	Less	whole_blood
NFY	RGCCAATSRG	1	-0.645	0.9907	80	0.092	136.3	0.0923	Less	whole_blood
Nkx2.5	RRSCACTYAA	1	-0.642	0.9907	200	0.2299	340.5	0.2306	Less	whole_blood
p53	ACATGCCCGGGCAT	1	-0.639	0.9907	2	0.0023	3.6	0.0025	Less	whole_blood
ZNF711	AGGCCTAG	1	-0.627	0.9956	108	0.1241	185	0.1253	Less	whole_blood
LHX9	NGCTAATTAG	1	-0.625	0.9956	145	0.1667	247.4	0.1676	Less	whole_blood
TCFL2	ACWTCAAAGG	1	-0.621	0.9956	6	0.0069	10.4	0.0071	Less	whole_blood
Cux2	HNRAATCAAT	1	-0.61	1	38	0.0437	66	0.0447	Less	whole_blood
E2A	NVCACCTGBN	1	-0.609	1	106	0.1218	181.8	0.1231	Less	whole_blood
NeuroD1	GCCATCTGTT	1	-0.595	1	56	0.0644	96.9	0.0656	Less	whole_blood
EKLF	NWGGGTGTGGCY	1	-0.594	1	14	0.0161	24.4	0.0165	Less	whole_blood
THRb	TRAGGTCA	1	-0.59	1	338	0.3885	576.9	0.3908	Less	whole_blood
E2F1	CWGGCGGGAA	1	-0.571	1	3	0.0034	6	0.004	Less	whole_blood
Nr5a2	BTCAAGGTCA	1	-0.57	1	40	0.046	69.2	0.0469	Less	whole_blood
Sox10	CCWTTGTYYB	1	-0.551	1	155	0.1782	266.1	0.1803	Less	whole_blood
CRE	CSGTGACGTCAC	1	-0.541	1	8	0.0092	14.6	0.0099	Less	whole_blood
RAR:RXR	AGGTCAAGGTCA	1	-0.541	1	8	0.0092	14.2	0.0096	Less	whole_blood
Gata2	BBCTTATCTS	1	-0.54	1	70	0.0805	121.8	0.0825	Less	whole_blood
ERE	VAGGTCACNSTGACC	1	-0.538	1	16	0.0184	29	0.0196	Less	whole_blood
BMYB	NHAACBGYYV	1	-0.536	1	136	0.1563	234.8	0.1591	Less	whole_blood
c-Myc	VCCACGTG	1	-0.534	1	20	0.023	35.2	0.0239	Less	whole_blood
AMYB	TGGCAGTTGG	1	-0.516	1	131	0.1506	226	0.1531	Less	whole_blood
Phox2b	TTAATTNAATTA	1	-0.492	1	18	0.0207	32.3	0.0219	Less	whole_blood
NRF	STGCGCATGCGC	1	-0.491	1	5	0.0057	9	0.0061	Less	whole_blood
FoxD3	TGTTTAYTTAGC	1	-0.481	1	103	0.1184	179.3	0.1215	Less	whole_blood
Tbx21	AGGTGTGAAA	1	-0.47	1	97	0.1115	169.8	0.115	Less	whole_blood
Pitx1:Ebox	YTAATTRAWWCCAGATGT	1	-0.468	1	15	0.0172	27.3	0.0185	Less	whole_blood
Sox6	CCATTGTTNY	1	-0.461	1	154	0.177	267.6	0.1813	Less	whole_blood
Sox9	AGGVNCCTTTGT	1	-0.457	1	62	0.0713	109.2	0.074	Less	whole_blood
Hoxd13	NCYAATAAAA	1	-0.455	1	179	0.2057	310.2	0.2101	Less	whole_blood
Egr1	TGCGTGGGYG	1	-0.454	1	32	0.0368	57.1	0.0387	Less	whole_blood
FOXA1	WAAGTAAACA	1	-0.453	1	141	0.1621	245.7	0.1664	Less	whole_blood
Unknown-ESC-element	CACAGCAGGGGG	1	-0.448	1	44	0.0506	78.5	0.0532	Less	whole_blood
Atoh1	VNRVCAGCTGGY	1	-0.442	1	78	0.0897	137.8	0.0933	Less	whole_blood
MYB	GGCVGTTR	1	-0.435	1	150	0.1724	261.8	0.1773	Less	whole_blood
CDX4	NGYCATAAAWCH	1	-0.428	1	83	0.0954	146	0.0989	Less	whole_blood
Rfx6	TGTTKCCTAGCAACM	1	-0.428	1	83	0.0954	146.7	0.0994	Less	whole_blood
Tbx5	AGGTGTCA	1	-0.391	1	280	0.3218	485.4	0.3289	Less	whole_blood
Pax7	NTAATTDGCYAATTANNWWD	1	-0.382	1	2	0.0023	4.6	0.0031	Less	whole_blood
HINFP	TWVGGTCCGC	1	-0.376	1	3	0.0034	6	0.0041	Less	whole_blood
ZNF652/HepG2-ZNF652.Flag-ChIP-Seq	TTAACCCTTTVNKKN	1	-0.376	1	25	0.0287	46.5	0.0315	Less	whole_blood
Hoxd10	GGCMATGAAA	1	-0.37	1	115	0.1322	203.8	0.138	Less	whole_blood
YY1	CAAGATGGCGGC	1	-0.367	1	1	0.0011	2.6	0.0018	Less	whole_blood
ZNF669	GARTGGTCATCGCCC	1	-0.367	1	1	0.0011	2.9	0.002	Less	whole_blood
MafA	TGCTGACTCA	1	-0.365	1	59	0.0678	106.9	0.0724	Less	whole_blood
Nrf2	HTGCTGAGTCAT	1	-0.355	1	5	0.0057	10.6	0.0072	Less	whole_blood
Prop1	NTAATBNAATTA	1	-0.354	1	68	0.0782	122.9	0.0833	Less	whole_blood
E2A	DNRCAGCTGY	1	-0.348	1	103	0.1184	183	0.124	Less	whole_blood
Esrrb	KTGACCTTGA	1	-0.341	1	41	0.0471	75.5	0.0512	Less	whole_blood
EBF	DGTCCCYRGGGA	1	-0.34	1	13	0.0149	25.7	0.0174	Less	whole_blood
Tbx20	GGTGYTGACAGS	1	-0.34	1	13	0.0149	26	0.0176	Less	whole_blood
2024-10-11	GATTTGCATA	1	-0.334	1	33	0.0379	61.7	0.0418	Less	whole_blood
Hoxd11	VGCCATAAAA	1	-0.329	1	266	0.3057	464.6	0.3147	Less	whole_blood
HEB	VCAGCTGBNN	1	-0.319	1	133	0.1529	236.7	0.1604	Less	whole_blood
MafF	HWWGTCAGCAWWTTT	1	-0.31	1	26	0.0299	49.6	0.0336	Less	whole_blood
ZNF415	GRTGMTRGAGCC	1	-0.31	1	26	0.0299	49.3	0.0334	Less	whole_blood
Pdx1	YCATYAATCA	1	-0.309	1	89	0.1023	160.7	0.1089	Less	whole_blood
Sox17	CCATTGTTYB	1	-0.288	1	68	0.0782	124.6	0.0844	Less	whole_blood
Nr5a2	BTCAAGGTCA	1	-0.274	1	30	0.0345	57.1	0.0387	Less	whole_blood
Gata4	NBWGATAAGR	1	-0.273	1	106	0.1218	191.5	0.1297	Less	whole_blood
PGR	AAGAACATWHTGTTC	1	-0.273	1	25	0.0287	48.2	0.0326	Less	whole_blood
Hoxd12	HDGYAATGAAAN	1	-0.256	1	213	0.2448	377.9	0.256	Less	whole_blood
GFY	ACTACAATTCCC	1	-0.254	1	4	0.0046	9.6	0.0065	Less	whole_blood
CEBP:CEBP	NTNATGCAAYMNNHTGMAAY	1	-0.252	1	22	0.0253	44	0.0298	Less	whole_blood
TATA-Box	CCTTTTAWAGSC	1	-0.252	1	129	0.1483	232.3	0.1574	Less	whole_blood
ZNF165	AAGGKGRCGCAGGCA	1	-0.248	1	3	0.0034	8	0.0054	Less	whole_blood
GSC	RGGATTAR	1	-0.248	1	122	0.1402	220.4	0.1493	Less	whole_blood
Unknown	SSCMATWAAA	1	-0.234	1	59	0.0678	110.5	0.0749	Less	whole_blood
Ascl1	NNVVCAGCTGBN	1	-0.233	1	97	0.1115	177.7	0.1204	Less	whole_blood
Bcl6	NNNCTTTCCAGGAAA	1	-0.218	1	112	0.1287	204.7	0.1387	Less	whole_blood
Tbet	AGGTGTGAAM	1	-0.217	1	96	0.1103	176.9	0.1198	Less	whole_blood
HOXA1	TGATKGATGR	1	-0.217	1	21	0.0241	42.4	0.0287	Less	whole_blood
ZNF264	RGGGCACTAACY	1	-0.211	1	49	0.0563	93.1	0.0631	Less	whole_blood
Tcf3	ASWTCAAAGG	1	-0.208	1	15	0.0172	31.8	0.0216	Less	whole_blood
Bcl11a	TYTGACCASWRG	1	-0.205	1	64	0.0736	120.3	0.0815	Less	whole_blood
Foxa2	CYTGTTTACWYW	1	-0.202	1	95	0.1092	175.4	0.1188	Less	whole_blood
CRX	GCTAATCC	1	-0.202	1	236	0.2713	420.8	0.2851	Less	whole_blood
MyoG	AACAGCTG	1	-0.195	1	66	0.0759	124.3	0.0842	Less	whole_blood
HRE	TTCTAGAABNTTCTA	1	-0.193	1	18	0.0207	37.2	0.0252	Less	whole_blood
Zic2	CHCAGCRGGRGG	1	-0.189	1	26	0.0299	52.4	0.0355	Less	whole_blood
EBF2	NABTCCCWDGGGAVH	1	-0.189	1	58	0.0667	110.4	0.0748	Less	whole_blood
Otx2	NYTAATCCYB	1	-0.188	1	63	0.0724	119.9	0.0812	Less	whole_blood
Pax7	TAATCHGATTAC	1	-0.187	1	1	0.0011	3.2	0.0022	Less	whole_blood
Zfp809	GGGGCTYGKCTGGGA	1	-0.185	1	7	0.008	16.9	0.0114	Less	whole_blood
TFE3	GTCACGTGACYV	1	-0.184	1	6	0.0069	14.4	0.0098	Less	whole_blood
GLI3	CGTGGGTGGTCC	1	-0.174	1	4	0.0046	10.1	0.0068	Less	whole_blood
JunD	ATGACGTCATCN	1	-0.174	1	4	0.0046	10.6	0.0072	Less	whole_blood
PBX1	GSCTGTCACTCA	1	-0.174	1	4	0.0046	11	0.0074	Less	whole_blood
Nkx6.1	GKTAATGR	1	-0.17	1	266	0.3057	474.6	0.3215	Less	whole_blood
Cdx2	GYMATAAAAH	1	-0.165	1	68	0.0782	129.6	0.0878	Less	whole_blood
Ascl2	SSRGCAGCTGCH	1	-0.16	1	74	0.0851	140.6	0.0953	Less	whole_blood
Isl1	CTAATKGV	1	-0.157	1	178	0.2046	323	0.2188	Less	whole_blood
ZBTB12	NGNTCTAGAACCNGV	1	-0.148	1	21	0.0241	44	0.0298	Less	whole_blood
Sox2	BCCATTGTTC	1	-0.139	1	75	0.0862	143.1	0.0969	Less	whole_blood
VDR	ARAGGTCANWGAGTTCANNN	1	-0.139	1	11	0.0126	25	0.017	Less	whole_blood
PSE	WAVTCACCMTAASYDAAAAG	1	-0.136	1	56	0.0644	109.3	0.074	Less	whole_blood
ETS:E-box	AGGAARCAGCTG	1	-0.133	1	6	0.0069	15.5	0.0105	Less	whole_blood
Pit1	ATGMATATDC	1	-0.132	1	109	0.1253	204.8	0.1387	Less	whole_blood
AP-1	VTGACTCATC	1	-0.128	1	53	0.0609	104.3	0.0707	Less	whole_blood
TCF4	SMCATCTGKH	1	-0.127	1	115	0.1322	215.3	0.1459	Less	whole_blood
Arnt:Ahr	TBGCACGCAA	1	-0.126	1	42	0.0483	85	0.0576	Less	whole_blood
Ptf1a	ACAGCTGTTN	1	-0.126	1	192	0.2207	350.3	0.2373	Less	whole_blood
BHLHA15	NAMCAGCTGK	1	-0.125	1	98	0.1126	185.5	0.1256	Less	whole_blood
Hoxa13	CYHATAAAAN	1	-0.123	1	289	0.3322	518.1	0.351	Less	whole_blood
Zac1	HAWGRGGCCM	1	-0.114	1	181	0.208	332.9	0.2255	Less	whole_blood
Hoxc9	GGCCATAAATCA	1	-0.114	1	40	0.046	81.4	0.0552	Less	whole_blood
Myf5	BAACAGCTGT	1	-0.114	1	40	0.046	81.7	0.0553	Less	whole_blood
Zic3	GGCCYCCTGCTGDGH	1	-0.111	1	34	0.0391	70.9	0.048	Less	whole_blood
FXR	AGGTCANTGACCTB	1	-0.108	1	27	0.031	57.9	0.0392	Less	whole_blood
Bach2	TGCTGAGTCA	1	-0.107	1	11	0.0126	26.4	0.0179	Less	whole_blood
Nanog	RGCCATTAAC	1	-0.105	1	386	0.4437	686.5	0.4651	Less	whole_blood
Atf3	DATGASTCATHN	1	-0.104	1	50	0.0575	100.2	0.0678	Less	whole_blood
GRE	VAGRACAKWCTGTYC	1	-0.104	1	17	0.0195	38.1	0.0258	Less	whole_blood
NeuroG2	ACCATCTGTT	1	-0.0977	1	113	0.1299	214.4	0.1453	Less	whole_blood
Mouse_Recombination_Hotspot	ACTYKNATTCGTGNTACTTC	1	-0.0951	1	6	0.0069	16.4	0.0111	Less	whole_blood
GATA	NAGATWNBNATCTNN	1	-0.0889	1	5	0.0057	14.3	0.0097	Less	whole_blood
bHLHE40	KCACGTGMCN	1	-0.0833	1	13	0.0149	32	0.0217	Less	whole_blood
GATA3	AGATAASR	1	-0.082	1	151	0.1736	283.4	0.192	Less	whole_blood
n-Myc	VRCCACGTGG	1	-0.0809	1	41	0.0471	85.3	0.0578	Less	whole_blood
Tbox:Smad	AGGTGHCAGACA	1	-0.0803	1	10	0.0115	25.4	0.0172	Less	whole_blood
Atf2	NRRTGACGTCAT	1	-0.0794	1	22	0.0253	49.5	0.0335	Less	whole_blood
SF1	CAAGGHCANV	1	-0.0752	1	26	0.0299	57.7	0.0391	Less	whole_blood
Twist	VCAKCTGGNNNCCAGMTGBN	1	-0.0721	1	7	0.008	20	0.0135	Less	whole_blood
Twist2	MCAGCTGBYH	1	-0.0704	1	127	0.146	242.6	0.1643	Less	whole_blood
HNF6	NTATYGATCH	1	-0.0659	1	43	0.0494	90.5	0.0613	Less	whole_blood
CHR	SRGTTTCAAA	1	-0.0649	1	58	0.0667	118.2	0.08	Less	whole_blood
Sox4	YCTTTGTTCC	1	-0.0638	1	71	0.0816	142.5	0.0965	Less	whole_blood
Hoxa9	RGCAATNAAA	1	-0.0637	1	279	0.3207	509.8	0.3454	Less	whole_blood
OCT:OCT	YATGCATATRCATRT	1	-0.0619	1	11	0.0126	28.4	0.0192	Less	whole_blood
CUX1	TATCGATNAN	1	-0.056	1	58	0.0667	119.5	0.0809	Less	whole_blood
ZNF7	CTGCCWVCTTTTRTA	1	-0.0559	1	51	0.0586	106.8	0.0724	Less	whole_blood
Fos	NDATGASTCAYN	1	-0.0559	1	43	0.0494	91.6	0.062	Less	whole_blood
PBX2	RTGATTKATRGN	1	-0.0557	1	71	0.0816	143.2	0.097	Less	whole_blood
Tcf12	VCAGCTGYTG	1	-0.0524	1	61	0.0701	125.3	0.0849	Less	whole_blood
Fra1	NNATGASTCATH	1	-0.0498	1	40	0.046	86.6	0.0587	Less	whole_blood
EBF1	GTCCCCWGGGGA	1	-0.0492	1	57	0.0655	118.3	0.0801	Less	whole_blood
Hoxa11	TTTTATGGCM	1	-0.0437	1	250	0.2874	463.4	0.3139	Less	whole_blood
Reverb	GTRGGTCASTGGGTCA	1	-0.0422	1	5	0.0057	16.6	0.0112	Less	whole_blood
Meis1	VGCTGWCAVB	1	-0.0405	1	122	0.1402	238.1	0.1613	Less	whole_blood
Pitx1	TAATCCCN	1	-0.0377	1	418	0.4805	753.2	0.5103	Less	whole_blood
OCT4-SOX2-TCF-NANOG	ATTTGCATAACAATG	1	-0.0374	1	13	0.0149	34.7	0.0235	Less	whole_blood
HRE	BSTTCTRGAABVTTCYAGAA	1	-0.0368	1	7	0.008	21.1	0.0143	Less	whole_blood
bHLHE41	KCACGTGMCN	1	-0.0346	1	59	0.0678	124.8	0.0845	Less	whole_blood
Tcf21	NAACAGCTGG	1	-0.034	1	60	0.069	126.7	0.0858	Less	whole_blood
c-Myc	VVCCACGTGG	1	-0.0327	1	27	0.031	63.1	0.0427	Less	whole_blood
Ap4	NAHCAGCTGD	1	-0.0322	1	83	0.0954	169.2	0.1146	Less	whole_blood
GFY-Staf	RACTACAATTCCCAGAAKGC	1	-0.0315	1	2	0.0023	9.2	0.0063	Less	whole_blood
Nkx2.1	RSCACTYRAG	1	-0.0309	1	264	0.3034	491.8	0.3331	Less	whole_blood
RARa	TTGAMCTTTG	1	-0.0299	1	246	0.2828	460.8	0.3121	Less	whole_blood
Nkx2.2	BTBRAGTGSN	1	-0.0268	1	176	0.2023	338.5	0.2293	Less	whole_blood
Hoxa10	GGYAATGAAA	1	-0.0261	1	57	0.0655	122.3	0.0828	Less	whole_blood
Tgif1	YTGWCADY	1	-0.0246	1	269	0.3092	502.9	0.3407	Less	whole_blood
BATF	DATGASTCAT	1	-0.0224	1	45	0.0517	100.2	0.0679	Less	whole_blood
PAX3:FKHR-fusion	ACCRTGACTAATTNN	1	-0.0221	1	14	0.0161	38.7	0.0262	Less	whole_blood
Nur77	TGACCTTTNCNT	1	-0.0212	1	13	0.0149	36.9	0.025	Less	whole_blood
ERRg	GTGACCTTGRVN	1	-0.0195	1	41	0.0471	93.3	0.0632	Less	whole_blood
Egr2	NGCGTGGGCGGR	1	-0.0181	1	7	0.008	23.6	0.016	Less	whole_blood
Zfp57	NANTGCSGCA	1	-0.0175	1	10	0.0115	30.4	0.0206	Less	whole_blood
Tbx6	DAGGTGTBAA	1	-0.0165	1	87	0.1	181.2	0.1228	Less	whole_blood
TRPS1	AGATAAGANN	1	-0.0153	1	211	0.2425	405.4	0.2746	Less	whole_blood
JunB	RATGASTCAT	1	-0.011	1	34	0.0391	83	0.0562	Less	whole_blood
ZNF341	GGAACAGCCG	1	-0.0109	1	36	0.0414	86.8	0.0588	Less	whole_blood
ZNF136	YTKGATAHAGTATTCTWGGTNGGCA	1	-0.0106	1	6	0.0069	22.5	0.0152	Less	whole_blood
Barx1	AAACMATTAN	1	-0.00972	1	52	0.0598	118.7	0.0804	Less	whole_blood
E-box	SSGGTCACGTGA	1	-0.00888	1	1	0.0011	8.5	0.0057	Less	whole_blood
Fosl2	NATGASTCABNN	1	-0.00721	1	15	0.0172	44.4	0.0301	Less	whole_blood
HOXB13	TTTTATKRGG	1	-0.00634	1	103	0.1184	217.1	0.1471	Less	whole_blood
Fra2	GGATGACTCATC	1	-0.00634	1	26	0.0299	68.7	0.0466	Less	whole_blood
HNF4a	CARRGKBCAAAGTYCA	1	-0.00525	1	20	0.023	56.4	0.0382	Less	whole_blood
Tgif2	TGTCANYT	1	-0.00514	1	278	0.3195	532.8	0.361	Less	whole_blood
E2F6	GGCGGGAARN	1	-0.00513	1	11	0.0126	36.6	0.0248	Less	whole_blood
AR-halfsite	CCAGGAACAG	1	-0.0039	1	306	0.3517	583.2	0.3951	Less	whole_blood
CLOCK	GHCACGTG	1	-0.00342	1	23	0.0264	64.7	0.0439	Less	whole_blood
Erra	CAAAGGTCAG	1	-0.00297	1	147	0.169	304	0.2059	Less	whole_blood
RXR	TAGGGCAAAGGTCA	1	-0.00293	1	72	0.0828	163.7	0.1109	Less	whole_blood
Jun-AP1	GATGASTCATCN	1	-0.00271	1	9	0.0103	33.7	0.0228	Less	whole_blood
c-Jun-CRE	ATGACGTCATCY	1	-0.00245	1	17	0.0195	52.5	0.0355	Less	whole_blood
Eomes	ATTAACACCT	1	-0.00235	1	202	0.2322	404.2	0.2738	Less	whole_blood
NFkB-p65-Rel	GGAAATTCCC	1	-0.00234	1	2	0.0023	14.9	0.0101	Less	whole_blood
Max	RCCACGTGGYYN	1	-0.00226	1	38	0.0437	97.2	0.0658	Less	whole_blood
PPARE	TGACCTTTGCCCCA	1	-0.00215	1	66	0.0759	153.1	0.1037	Less	whole_blood
E2F4	GGCGGGAAAH	1	-0.00209	1	6	0.0069	26.1	0.0177	Less	whole_blood
Usf2	GTCACGTGGT	1	-0.00166	1	13	0.0149	44.9	0.0304	Less	whole_blood
NFkB-p50,p52	GGGGGAATCCCC	1	-0.00102	1	4	0.0046	22.1	0.015	Less	whole_blood
PPARa	VNAGGKCAAAGGTCA	1	-0.00088	1	75	0.0862	175.8	0.1191	Less	whole_blood
Tbr1	AAGGTGTKAA	1	-0.000632	1	117	0.1345	257.1	0.1742	Less	whole_blood
NPAS	NVCACGTG	1	-0.000496	1	120	0.1379	264.6	0.1793	Less	whole_blood
PAX6	NGTGTTCAVTSAAGCGKAAA	1	-0.000392	1	4	0.0046	24.5	0.0166	Less	whole_blood
USF1	SGTCACGTGR	1	-0.000279	1	18	0.0207	61.5	0.0416	Less	whole_blood
MITF	RTCATGTGAC	1	-0.000144	1	51	0.0586	135.2	0.0916	Less	whole_blood
Hnf6b	TATTGAYY	1	-0.000104	1	73	0.0839	181.2	0.1227	Less	whole_blood
NPAS2	KCCACGTGAC	1	-0.000104	1	69	0.0793	173.6	0.1176	Less	whole_blood
BMAL1	GNCACGTG	1	-7.1e-05	1	132	0.1517	297.3	0.2014	Less	whole_blood
CTCF	AYAGTGCCMYCTRGTGGCCA	1	-9e-06	1	9	0.0103	47.9	0.0324	Less	whole_blood
MNT	DGCACACGTG	1	-7e-06	1	67	0.077	180.1	0.122	Less	whole_blood
NFkB-p65	WGGGGATTTCCC	1	-6e-06	1	23	0.0264	84.5	0.0572	Less	whole_blood
BORIS	CNNBRGCGCCCCCTGSTGGC	1	-4e-06	1	9	0.0103	49.3	0.0334	Less	whole_blood
E2F3	BTKGGCGGGAAA	1	0	1	9	0.0103	58.1	0.0393	Less	whole_blood
CTCF-SatelliteElement	TGCAGTTCCMVNWRTGGCCA	1	0	1	0	0	3.8	0.0026	Less	whole_blood
RAR:RXR	RGGTCADNNAGAGGTCAV	1	0	1	0	0	1.3	0.0009	Less	whole_blood
DUX	BCWGATTCAATCAAN	1	0	1	0	0	1	0.0007	Less	whole_blood
E2F7	VDTTTCCCGCCA	1	0	1	0	0	3.3	0.0023	Less	whole_blood
E2F	TTSGCGCGAAAA	1	0	1	0	0	2.8	0.0019	Less	whole_blood
NRF1	CTGCGCATGCGC	1	0	1	0	0	0	0	Less	whole_blood
REST-NRSF	GGMGCTGTCCATGGTGCTGA	1	0	1	0	0	0	0	Less	whole_blood
Ronin	RACTACAACTCCCAGVAKGC	1	0	1	0	0	2.4	0.0016	Less	whole_blood
ZFP3	GGGTTTTGAAGGATGARTAGGAGTT	1	0	1	0	0	1.4	0.001	Less	whole_blood
ZNF16	MACCTTCYATGGCTCCCTAKTGCCY	1	0	1	0	0	0	0	Less	whole_blood
ZNF528	AGAAATGACTTCCCT	1	0	1	0	0	0	0	Less	whole_blood
AP-1	VTGACTCATC	1e-25	-59.4	0	86	0.3245	109.4	0.0905	More	Overlapped
Jun-AP1	GATGASTCATCN	1e-25	-58.6	0	54	0.2038	41.8	0.0346	More	Overlapped
BATF	DATGASTCAT	1e-23	-54.7	0	79	0.2981	99.3	0.0822	More	Overlapped
Fra2	GGATGACTCATC	1e-23	-53.1	0	73	0.2755	87.2	0.0722	More	Overlapped
Fos	NDATGASTCAYN	1e-22	-52.9	0	77	0.2906	97.1	0.0804	More	Overlapped
Atf3	DATGASTCATHN	1e-22	-52.6	0	80	0.3019	105.8	0.0876	More	Overlapped
Fra1	NNATGASTCATH	1e-22	-51.9	0	76	0.2868	96.5	0.0799	More	Overlapped
JunB	RATGASTCAT	1e-22	-50.7	0	74	0.2792	93.1	0.0771	More	Overlapped
Fosl2	NATGASTCABNN	1e-20	-48.2	0	64	0.2415	73.6	0.0609	More	Overlapped
Bach2	TGCTGAGTCA	1e-14	-33.2	0	41	0.1547	43.7	0.0362	More	Overlapped
Bach1	AWWNTGCTGAGTCAT	1e-11	-26	0	17	0.0642	8.9	0.0074	More	Overlapped
Nrf2	HTGCTGAGTCAT	1e-10	-23.2	0	15	0.0566	7.3	0.0061	More	Overlapped
MafA	TGCTGACTCA	1e-08	-20.2	0	42	0.1585	68.1	0.0564	More	Overlapped
NF-E2	GATGACTCAGCA	1e-08	-18.7	0	17	0.0642	13.2	0.0109	More	Overlapped
MafK	GCTGASTCAGCA	1e-07	-17.7	0	24	0.0906	28.8	0.0238	More	Overlapped
MITF	RTCATGTGAC	1e-06	-14.8	0	54	0.2038	121.3	0.1004	More	Overlapped
EWS:ERG-fusion	ATTTCCTGTN	1e-06	-14.4	0	39	0.1472	75.2	0.0622	More	Overlapped
Elf4	ACTTCCKGKT	1e-05	-12.8	0.0001	64	0.2415	164.9	0.1365	More	Overlapped
YY1	CAAGATGGCGGC	1e-05	-12.6	0.0001	5	0.0189	1.7	0.0014	More	Overlapped
MafB	WNTGCTGASTCAGCANWTTY	0.0001	-10.9	0.0004	22	0.083	36.4	0.0302	More	Overlapped
ERG	ACAGGAAGTG	0.0001	-10.4	0.0006	76	0.2868	222.2	0.1839	More	Overlapped
Srebp2	CGGTCACSCCAC	0.0001	-10.2	0.0008	10	0.0377	9.6	0.008	More	Overlapped
Usf2	GTCACGTGGT	0.0001	-9.68	0.0012	22	0.083	39.6	0.0328	More	Overlapped
ETV1	AACCGGAAGT	0.0001	-9.36	0.0016	77	0.2906	233.6	0.1934	More	Overlapped
c-Myc	VCCACGTG	0.0001	-9.26	0.0017	24	0.0906	46.6	0.0386	More	Overlapped
Pbx3	SCTGTCAMTCAN	0.001	-8.67	0.0029	11	0.0415	13.7	0.0113	More	Overlapped
RUNX	SAAACCACAG	0.001	-8.62	0.0029	31	0.117	70.3	0.0582	More	Overlapped
E-box	SSGGTCACGTGA	0.001	-8.59	0.0029	8	0.0302	7.8	0.0064	More	Overlapped
HINFP	TWVGGTCCGC	0.001	-8.24	0.004	12	0.0453	16.5	0.0137	More	Overlapped
Sox21	BCCWTTGTBYKV	0.001	-8.16	0.0042	48	0.1811	131.5	0.1089	More	Overlapped
SpiB	AAAGRGGAAGTG	0.001	-8.11	0.0043	18	0.0679	32.8	0.0271	More	Overlapped
NFE2L2	AWWWTGCTGAGTCAT	0.001	-7.88	0.0052	10	0.0377	12.4	0.0103	More	Overlapped
bHLHE40	KCACGTGMCN	0.001	-7.61	0.0066	15	0.0566	25.3	0.0209	More	Overlapped
Sox10	CCWTTGTYYB	0.001	-7.54	0.0069	47	0.1774	131.1	0.1086	More	Overlapped
HIF-1b	RTACGTGC	0.001	-7.34	0.0081	42	0.1585	114.6	0.0949	More	Overlapped
Isl1	CTAATKGV	0.001	-7.25	0.0087	54	0.2038	159.7	0.1322	More	Overlapped
EHF	AVCAGGAAGT	0.001	-7.14	0.0094	58	0.2189	175.4	0.1452	More	Overlapped
ELF5	ACVAGGAAGT	0.001	-7.03	0.0103	39	0.1472	105.7	0.0875	More	Overlapped
GATA3	AGATSTNDNNDSAGATAASN	0.01	-6.84	0.0121	4	0.0151	2.7	0.0023	More	Overlapped
Gfi1b	MAATCACTGC	0.01	-6.83	0.0121	21	0.0792	45.1	0.0373	More	Overlapped
Sox3	CCWTTGTY	0.01	-6.53	0.0157	49	0.1849	145.9	0.1208	More	Overlapped
Egr1	TGCGTGGGYG	0.01	-6.2	0.0213	36	0.1358	99.1	0.082	More	Overlapped
NFIL3	VTTACGTAAYNNNNN	0.01	-6.15	0.0218	28	0.1057	71.7	0.0594	More	Overlapped
CLOCK	GHCACGTG	0.01	-6.07	0.0232	27	0.1019	68.5	0.0567	More	Overlapped
Pknox1	SCTGTCAVTCAV	0.01	-6.04	0.0232	11	0.0415	18.4	0.0152	More	Overlapped
GABPA	RACCGGAAGT	0.01	-5.88	0.0267	47	0.1774	142.9	0.1183	More	Overlapped
STAT6	ABTTCYYRRGAA	0.01	-5.64	0.0333	18	0.0679	40.3	0.0333	More	Overlapped
Fox:Ebox	NNNVCTGWGYAAACASN	0.01	-5.62	0.0333	32	0.1208	88.1	0.0729	More	Overlapped
IRF3	AGTTTCAKTTTC	0.01	-5.57	0.0343	12	0.0453	22.5	0.0186	More	Overlapped
Fli1	NRYTTCCGGH	0.01	-5.52	0.0352	53	0.2	168.2	0.1392	More	Overlapped
Srebp1a	RTCACSCCAY	0.01	-5.25	0.0452	15	0.0566	32.4	0.0268	More	Overlapped
Brn2	ATGAATATTC	0.01	-5.25	0.0452	5	0.0189	5.2	0.0043	More	Overlapped
Nkx6.1	GKTAATGR	0.01	-5.08	0.0518	66	0.2491	224.9	0.1861	More	Overlapped
Lhx1	NNYTAATTAR	0.01	-5.03	0.0533	31	0.117	88.3	0.0731	More	Overlapped
STAT6	TTCCKNAGAA	0.01	-4.99	0.0544	19	0.0717	46.4	0.0384	More	Overlapped
Etv2	NNAYTTCCTGHN	0.01	-4.95	0.0555	50	0.1887	162	0.1341	More	Overlapped
KLF6	MKGGGYGTGGCC	0.01	-4.94	0.0555	53	0.2	173.5	0.1437	More	Overlapped
bHLHE41	KCACGTGMCN	0.01	-4.85	0.0593	48	0.1811	154.7	0.128	More	Overlapped
STAT4	NYTTCCWGGAAR	0.01	-4.75	0.0643	25	0.0943	68.4	0.0566	More	Overlapped
RUNX2	NWAACCACADNN	0.01	-4.68	0.068	32	0.1208	94.8	0.0784	More	Overlapped
KLF5	DGGGYGKGGC	0.01	-4.63	0.0702	60	0.2264	204.9	0.1696	More	Overlapped
ZNF317	GTCWGCTGTYYCTCT	0.1	-4.59	0.0717	3	0.0113	2	0.0017	More	Overlapped
ELF3	ANCAGGAAGT	0.1	-4.42	0.084	36	0.1358	111.9	0.0926	More	Overlapped
Tcfcp2l1	NRAACCRGTTYRAACCRGYT	0.1	-4.4	0.0842	4	0.0151	4.1	0.0034	More	Overlapped
USF1	SGTCACGTGR	0.1	-4.38	0.0844	23	0.0868	63.8	0.0529	More	Overlapped
KLF3	NRGCCCCRCCCHBNN	0.1	-4.36	0.0853	26	0.0981	74.1	0.0613	More	Overlapped
ZNF322	GAGCCTGGTACTGWGCCTGR	0.1	-4.32	0.0873	12	0.0453	26.3	0.0218	More	Overlapped
CArG	CCATATATGGNM	0.1	-4.29	0.0889	9	0.034	17.4	0.0144	More	Overlapped
PRDM14	RGGTCTCTAACY	0.1	-4.18	0.0977	6	0.0226	9.3	0.0077	More	Overlapped
Npas4	NHRTCACGACDN	0.1	-4.16	0.0986	24	0.0906	68.5	0.0567	More	Overlapped
Lhx3	ADBTAATTAR	0.1	-4.09	0.1034	43	0.1623	141	0.1167	More	Overlapped
Tbx20	GGTGYTGACAGS	0.1	-3.96	0.1168	9	0.034	18.9	0.0156	More	Overlapped
TEAD3	TRCATTCCAG	0.1	-3.91	0.1209	26	0.0981	77.1	0.0638	More	Overlapped
ZNF669	GARTGGTCATCGCCC	0.1	-3.87	0.1236	2	0.0075	1	0.0008	More	Overlapped
Smad3	TWGTCTGV	0.1	-3.84	0.1257	86	0.3245	322.8	0.2672	More	Overlapped
bZIP:IRF	NAGTTTCABTHTGACTNW	0.1	-3.74	0.1382	14	0.0528	35.8	0.0297	More	Overlapped
DLX1	NSNNTAATTA	0.1	-3.72	0.1387	34	0.1283	109.8	0.0909	More	Overlapped
E2F	TTSGCGCGAAAA	0.1	-3.68	0.1426	4	0.0151	5.4	0.0045	More	Overlapped
ZNF675	ARGAGGMCAAAATGW	0.1	-3.65	0.1445	7	0.0264	13	0.0108	More	Overlapped
LXRE	RGGTTACTANAGGTCA	0.1	-3.54	0.1602	3	0.0113	3.2	0.0026	More	Overlapped
En1	NDCTAATTAS	0.1	-3.51	0.1619	50	0.1887	175.1	0.145	More	Overlapped
Dlx3	NDGTAATTAC	0.1	-3.45	0.1704	17	0.0642	47.5	0.0394	More	Overlapped
Unknown	SSCMATWAAA	0.1	-3.43	0.1711	20	0.0755	58.6	0.0485	More	Overlapped
Lhx2	TAATTAGN	0.1	-3.37	0.1803	26	0.0981	81.9	0.0678	More	Overlapped
Nkx2.5	RRSCACTYAA	0.1	-3.3	0.1919	65	0.2453	240	0.1987	More	Overlapped
KLF1	VDGGGYGGGGCY	0.1	-3.29	0.1919	44	0.166	153.4	0.127	More	Overlapped
DLX5	SSTAATTA	0.1	-3.28	0.1919	20	0.0755	59.1	0.0489	More	Overlapped
EWS:FLI1-fusion	VACAGGAAAT	0.1	-3.2	0.2038	29	0.1094	94.5	0.0782	More	Overlapped
THRb	GGTCACCTGAGGTCA	0.1	-3.12	0.2177	26	0.0981	83.1	0.0688	More	Overlapped
DLX2	NNNTAATTAS	0.1	-3.08	0.2243	40	0.1509	139.4	0.1154	More	Overlapped
Reverb	GTRGGTCASTGGGTCA	0.1	-3.06	0.2273	8	0.0302	18.5	0.0153	More	Overlapped
RUNX-AML	GCTGTGGTTW	0.1	-3.04	0.2299	24	0.0906	76.6	0.0634	More	Overlapped
GATA	NNNNNBAGATAWYATCTVHN	0.1	-2.98	0.24	6	0.0226	12	0.01	More	Overlapped
VDR	ARAGGTCANWGAGTTCANNN	0.1	-2.97	0.2402	10	0.0377	25.6	0.0212	More	Overlapped
TEAD2	CCWGGAATGY	0.1	-2.96	0.2412	12	0.0453	32	0.0265	More	Overlapped
Tbet	AGGTGTGAAM	0.1	-2.89	0.2552	38	0.1434	133.2	0.1103	More	Overlapped
Zic	CCTGCTGAGH	0.1	-2.87	0.2578	31	0.117	105.2	0.0871	More	Overlapped
CRE	CSGTGACGTCAC	0.1	-2.86	0.2578	11	0.0415	29.2	0.0242	More	Overlapped
ZFX	AGGCCTRG	0.1	-2.81	0.2686	39	0.1472	138.9	0.115	More	Overlapped
RUNX1	AAACCACARM	0.1	-2.77	0.275	33	0.1245	114.8	0.095	More	Overlapped
AP-2alpha	ATGCCCTGAGGC	0.1	-2.77	0.275	28	0.1057	94.4	0.0781	More	Overlapped
Tbx5	AGGTGTCA	0.1	-2.76	0.275	108	0.4075	435.6	0.3606	More	Overlapped
Ets1-distal	MACAGGAAGT	0.1	-2.76	0.275	15	0.0566	44.9	0.0372	More	Overlapped
TFE3	GTCACGTGACYV	0.1	-2.73	0.275	7	0.0264	16.8	0.0139	More	Overlapped
Tbx21	AGGTGTGAAA	0.1	-2.68	0.2876	33	0.1245	115.8	0.0958	More	Overlapped
DMRT1	TWGHWACAWTGTWDC	0.1	-2.64	0.2956	5	0.0189	10.8	0.0089	More	Overlapped
AP-2gamma	SCCTSAGGSCAW	0.1	-2.64	0.2956	39	0.1472	141	0.1167	More	Overlapped
ZNF768	RHHCAGAGAGGB	0.1	-2.63	0.2956	2	0.0075	2.7	0.0022	More	Overlapped
BMAL1	GNCACGTG	0.1	-2.6	0.2992	72	0.2717	280.5	0.2322	More	Overlapped
PU.1	AGAGGAAGTG	0.1	-2.47	0.3386	26	0.0981	89	0.0737	More	Overlapped
PU.1:IRF8	GGAAGTGAAAST	0.1	-2.4	0.3581	6	0.0226	14.9	0.0123	More	Overlapped
Six2	GWAAYHTGAKMC	0.1	-2.38	0.362	29	0.1094	102.8	0.0851	More	Overlapped
Nr5a2	BTCAAGGTCA	0.1	-2.38	0.362	20	0.0755	66.9	0.0553	More	Overlapped
Sp1	GGCCCCGCCCCC	0.1	-2.38	0.362	20	0.0755	66.1	0.0547	More	Overlapped
ELF1	AVCCGGAAGT	0.1	-2.38	0.362	27	0.1019	94.2	0.078	More	Overlapped
HIF-1a	TACGTGCV	0.1	-2.34	0.3642	5	0.0189	11.8	0.0097	More	Overlapped
NFAT:AP1	SARTGGAAAAWRTGAGTCAB	0.1	-2.34	0.3642	5	0.0189	12	0.0099	More	Overlapped
ETS1	ACAGGAAGTG	0.1	-2.32	0.3665	53	0.2	203.2	0.1683	More	Overlapped
DMRT6	YDGHTACAWTGTADC	1	-2.29	0.3679	4	0.0151	8.9	0.0074	More	Overlapped
HNF1b	GTTAATNATTAA	1	-2.29	0.3679	4	0.0151	8.1	0.0067	More	Overlapped
IRF1	GAAAGTGAAAGT	1	-2.29	0.3679	4	0.0151	8.8	0.0072	More	Overlapped
CEBP:AP1	DRTGTTGCAA	1	-2.27	0.373	23	0.0868	79.6	0.0659	More	Overlapped
HLF	RTTATGYAAB	1	-2.17	0.4093	20	0.0755	68.8	0.0569	More	Overlapped
Tgif1	YTGWCADY	1	-2.14	0.4163	90	0.3396	367.2	0.304	More	Overlapped
Foxa2	CYTGTTTACWYW	1	-2.07	0.4448	21	0.0792	73.3	0.0607	More	Overlapped
GATA:SCL	CRGCTGBNGNSNNSAGATAA	1	-2.07	0.4448	5	0.0189	12.5	0.0103	More	Overlapped
GRE	NRGVACABNVTGTYCY	1	-2.07	0.4448	5	0.0189	12.7	0.0105	More	Overlapped
Sox2	BCCATTGTTC	1	-2.07	0.4448	19	0.0717	65.6	0.0543	More	Overlapped
GRHL2	AAACYKGTTWDACMRGTTTB	1	-2.06	0.4448	7	0.0264	19.1	0.0158	More	Overlapped
p63	NNDRCATGYCYNRRCATGYH	1	-2	0.4562	12	0.0453	38.1	0.0316	More	Overlapped
PGR	AAGAACATWHTGTTC	1	-1.99	0.4588	8	0.0302	24	0.0198	More	Overlapped
Bapx1	TTRAGTGSYK	1	-1.97	0.4654	63	0.2377	252.2	0.2088	More	Overlapped
PBX1	GSCTGTCACTCA	1	-1.96	0.4679	2	0.0075	3.8	0.0032	More	Overlapped
IRF2	GAAASYGAAASY	1	-1.92	0.481	3	0.0113	6.5	0.0054	More	Overlapped
Znf263	CVGTSCTCCC	1	-1.91	0.481	54	0.2038	214.3	0.1774	More	Overlapped
Chop	ATTGCATCAT	1	-1.91	0.481	10	0.0377	31.8	0.0263	More	Overlapped
Max	RCCACGTGGYYN	1	-1.9	0.481	30	0.1132	112.3	0.0929	More	Overlapped
Sox4	YCTTTGTTCC	1	-1.88	0.4856	21	0.0792	75.1	0.0622	More	Overlapped
NPAS2	KCCACGTGAC	1	-1.84	0.5043	43	0.1623	168.5	0.1395	More	Overlapped
Six1	GKVTCADRTTWC	1	-1.83	0.5059	8	0.0302	24.4	0.0202	More	Overlapped
Sp5	RGKGGGCGGAGC	1	-1.79	0.5188	44	0.166	173.1	0.1433	More	Overlapped
Foxa3	BSNTGTTTACWYWGN	1	-1.71	0.5632	7	0.0264	21	0.0174	More	Overlapped
GRE	VAGRACAKWCTGTYC	1	-1.68	0.5759	8	0.0302	25.6	0.0212	More	Overlapped
ETV4	ACCGGAAGTG	1	-1.64	0.5907	51	0.1925	206.5	0.1709	More	Overlapped
Egr2	NGCGTGGGCGGR	1	-1.64	0.5907	12	0.0453	41.8	0.0346	More	Overlapped
LHX9	NGCTAATTAG	1	-1.64	0.5907	35	0.1321	137.9	0.1141	More	Overlapped
GFX	ATTCTCGCGAGA	1	-1.62	0.5907	1	0.0038	0	0	More	Overlapped
OCT:OCT	ATGAATATTCATGAG	1	-1.62	0.5907	1	0.0038	0.2	0.0002	More	Overlapped
Pax7	NTAATTDGCYAATTANNWWD	1	-1.62	0.5907	1	0.0038	1.3	0.0011	More	Overlapped
T1ISRE	ACTTTCGTTTCT	1	-1.62	0.5907	1	0.0038	0	0	More	Overlapped
ZBTB33	GGVTCTCGCGAGAAC	1	-1.62	0.5907	1	0.0038	0	0	More	Overlapped
ZKSCAN1	GCACAYAGTAGGKCY	1	-1.62	0.5907	1	0.0038	0.9	0.0008	More	Overlapped
ZNF382	GNCTGTASTRNTGBCTCHTT	1	-1.62	0.5907	1	0.0038	0.8	0.0007	More	Overlapped
Hnf1	GGTTAAWCATTAA	1	-1.61	0.5907	3	0.0113	7.7	0.0063	More	Overlapped
MYB	GGCVGTTR	1	-1.59	0.5907	45	0.1698	181.8	0.1505	More	Overlapped
CEBP	ATTGCGCAAC	1	-1.58	0.5907	23	0.0868	87	0.0721	More	Overlapped
n-Myc	VRCCACGTGG	1	-1.57	0.5907	27	0.1019	104.3	0.0864	More	Overlapped
Klf9	GCCACRCCCACY	1	-1.55	0.5914	21	0.0792	79.4	0.0657	More	Overlapped
KLF14	RGKGGGCGKGGC	1	-1.54	0.5922	78	0.2943	327.8	0.2714	More	Overlapped
Foxo1	CTGTTTAC	1	-1.51	0.6099	49	0.1849	200.3	0.1658	More	Overlapped
JunD	ATGACGTCATCN	1	-1.42	0.659	6	0.0226	19.3	0.016	More	Overlapped
CREB5	VVATGACGTCAT	1	-1.41	0.6623	17	0.0642	64.3	0.0532	More	Overlapped
E2F7	VDTTTCCCGCCA	1	-1.36	0.6909	3	0.0113	8.1	0.0067	More	Overlapped
Pitx1:Ebox	YTAATTRAWWCCAGATGT	1	-1.36	0.6909	3	0.0113	8.9	0.0073	More	Overlapped
Bcl6	NNNCTTTCCAGGAAA	1	-1.34	0.6999	37	0.1396	151.8	0.1256	More	Overlapped
Elk1	HACTTCCGGY	1	-1.32	0.7066	24	0.0906	95.3	0.0789	More	Overlapped
Tlx?	CTGGCAGSCTGCCA	1	-1.32	0.7066	16	0.0604	61	0.0505	More	Overlapped
X-box	GGTTGCCATGGCAA	1	-1.31	0.7102	4	0.0151	12.2	0.0101	More	Overlapped
TEAD1	CYRCATTCCA	1	-1.3	0.7124	19	0.0717	74.3	0.0615	More	Overlapped
ARE	RGRACASNSTGTYCYB	1	-1.28	0.717	7	0.0264	24.8	0.0205	More	Overlapped
Atf7	NGRTGACGTCAY	1	-1.28	0.717	18	0.0679	70.4	0.0582	More	Overlapped
ETS	AACCGGAAGT	1	-1.28	0.717	18	0.0679	70.4	0.0583	More	Overlapped
CHR	SRGTTTCAAA	1	-1.27	0.7181	13	0.0491	49.3	0.0408	More	Overlapped
GLIS3	CTCCCTGGGAGGCCN	1	-1.26	0.7181	53	0.2	223.8	0.1852	More	Overlapped
NF1-halfsite	YTGCCAAG	1	-1.24	0.7295	47	0.1774	197.8	0.1637	More	Overlapped
HIF2a	GCACGTACCC	1	-1.23	0.7303	11	0.0415	42	0.0348	More	Overlapped
FXR	AGGTCANTGACCTB	1	-1.22	0.733	15	0.0566	58.3	0.0483	More	Overlapped
Elk4	NRYTTCCGGY	1	-1.2	0.7431	21	0.0792	84.7	0.0701	More	Overlapped
ZNF415	GRTGMTRGAGCC	1	-1.16	0.7683	12	0.0453	46.2	0.0383	More	Overlapped
NFAT	ATTTTCCATT	1	-1.16	0.7683	22	0.083	89.6	0.0742	More	Overlapped
Sox17	CCATTGTTYB	1	-1.15	0.7683	15	0.0566	59.6	0.0494	More	Overlapped
TEAD	YCWGGAATGY	1	-1.15	0.7683	15	0.0566	59.9	0.0496	More	Overlapped
OCT4-SOX2-TCF-NANOG	ATTTGCATAACAATG	1	-1.14	0.7683	5	0.0189	17.9	0.0149	More	Overlapped
COUP-TFII	AGRGGTCA	1	-1.14	0.7683	51	0.1925	217.8	0.1803	More	Overlapped
BMYB	NHAACBGYYV	1	-1.13	0.7683	34	0.1283	142.3	0.1178	More	Overlapped
NPAS	NVCACGTG	1	-1.13	0.7683	57	0.2151	244.7	0.2026	More	Overlapped
Atf4	MTGATGCAAT	1	-1.1	0.7815	9	0.034	34.2	0.0283	More	Overlapped
Sox15	RAACAATGGN	1	-1.08	0.7933	21	0.0792	86.6	0.0717	More	Overlapped
Maz	GGGGGGGG	1	-1.07	0.8024	51	0.1925	219.2	0.1814	More	Overlapped
Tbr1	AAGGTGTKAA	1	-1.05	0.8147	41	0.1547	175.2	0.145	More	Overlapped
Hoxa9	RGCAATNAAA	1	-1.03	0.8201	68	0.2566	296.8	0.2457	More	Overlapped
MYNN	TTCAAAWTAAAAGTC	1	-1.02	0.8289	5	0.0189	18.4	0.0152	More	Overlapped
IRF4	ACTGAAACCA	1	-0.989	0.8482	8	0.0302	32	0.0265	More	Overlapped
c-Jun-CRE	ATGACGTCATCY	1	-0.988	0.8482	14	0.0528	57.5	0.0476	More	Overlapped
IRF:BATF	CTTTCANTATGACTV	1	-0.977	0.8491	3	0.0113	10.2	0.0085	More	Overlapped
Mef2a	CYAAAAATAG	1	-0.962	0.8575	7	0.0264	27.8	0.023	More	Overlapped
FOXP1	NYYTGTTTACHN	1	-0.959	0.8575	10	0.0377	40.9	0.0338	More	Overlapped
Atf1	GATGACGTCA	1	-0.956	0.8575	25	0.0943	106.9	0.0885	More	Overlapped
NF1	CYTGGCABNSTGCCAR	1	-0.924	0.8778	14	0.0528	58.2	0.0482	More	Overlapped
Snail1	TRCACCTGCY	1	-0.909	0.8863	25	0.0943	107.7	0.0891	More	Overlapped
PR	VAGRACAKNCTGTBC	1	-0.907	0.8863	44	0.166	192	0.159	More	Overlapped
FOXA1	WAAGTAAACA	1	-0.905	0.8863	18	0.0679	76.1	0.063	More	Overlapped
Rfx1	KGTTGCCATGGCAA	1	-0.904	0.8863	5	0.0189	19.1	0.0158	More	Overlapped
GSC	RGGATTAR	1	-0.899	0.8863	31	0.117	134.3	0.1112	More	Overlapped
Klf4	GCCACACCCA	1	-0.889	0.8863	15	0.0566	63.5	0.0526	More	Overlapped
Sox9	AGGVNCCTTTGT	1	-0.889	0.8863	15	0.0566	63.5	0.0526	More	Overlapped
Twist	VCAKCTGGNNNCCAGMTGBN	1	-0.84	0.9175	6	0.0226	24.9	0.0206	More	Overlapped
Sox6	CCATTGTTNY	1	-0.838	0.9175	34	0.1283	149.8	0.124	More	Overlapped
Atf2	NRRTGACGTCAT	1	-0.837	0.9175	13	0.0491	56	0.0463	More	Overlapped
Hoxd11	VGCCATAAAA	1	-0.829	0.9175	59	0.2226	262.4	0.2172	More	Overlapped
IRF8	GRAASTGAAAST	1	-0.816	0.9222	10	0.0377	42.1	0.0348	More	Overlapped
KLF10	GGGGGTGTGTCC	1	-0.8	0.9328	26	0.0981	114	0.0944	More	Overlapped
STAT5	RTTTCTNAGAAA	1	-0.792	0.9361	7	0.0264	29.2	0.0242	More	Overlapped
Mef2b	GCTATTTTTGGM	1	-0.779	0.9438	15	0.0566	65.7	0.0544	More	Overlapped
FOXM1	TRTTTACTTW	1	-0.778	0.9438	17	0.0642	74.9	0.062	More	Overlapped
SPDEF	ASWTCCTGBT	1	-0.767	0.9459	36	0.1358	160.7	0.1331	More	Overlapped
Hoxd13	NCYAATAAAA	1	-0.764	0.9459	32	0.1208	142.6	0.118	More	Overlapped
Tcf7	CTTTGATGTGSB	1	-0.755	0.9487	6	0.0226	25.9	0.0215	More	Overlapped
ISRE	AGTTTCASTTTC	1	-0.728	0.9702	1	0.0038	3.2	0.0026	More	Overlapped
Nanog	RGCCATTAAC	1	-0.716	0.9772	103	0.3887	466.2	0.386	More	Overlapped
FOXA1	WAAGTAAACA	1	-0.716	0.9772	22	0.083	98.7	0.0817	More	Overlapped
SCL	AVCAGCTG	1	-0.714	0.9772	132	0.4981	598.1	0.4951	More	Overlapped
FoxD3	TGTTTAYTTAGC	1	-0.68	0.9994	15	0.0566	67.2	0.0556	More	Overlapped
STAT1	NATTTCCNGGAAAT	1	-0.678	0.9994	6	0.0226	26.6	0.022	More	Overlapped
EBF1	GTCCCCWGGGGA	1	-0.669	1	27	0.1019	122.8	0.1016	More	Overlapped
Sox7	VVRRAACAATGG	1	-0.666	1	4	0.0151	17.9	0.0148	More	Overlapped
Brachyury	ANTTMRCASBNNNGTGYKAAN	1	-0.649	1	7	0.0264	31.6	0.0261	More	Overlapped
ERE	VAGGTCACNSTGACC	1	-0.649	1	7	0.0264	31.5	0.0261	More	Overlapped
2024-10-06	WATGCAAATGAG	1	-0.649	1	7	0.0264	31.4	0.026	More	Overlapped
THRa	GGTCANYTGAGGWCA	1	-0.646	1	12	0.0453	54.3	0.0449	More	Overlapped
TEAD4	CCWGGAATGY	1	-0.635	1	15	0.0566	68.7	0.0569	More	Overlapped
MafF	HWWGTCAGCAWWTTT	1	-0.634	1	5	0.0189	22.8	0.0188	More	Overlapped
MNT	DGCACACGTG	1	-0.627	1	37	0.1396	169.1	0.14	More	Overlapped
Gata6	YCTTATCTBN	1	-0.61	1	19	0.0717	87.4	0.0724	More	Overlapped
Pax8	GTCATGCHTGRCTGS	1	-0.585	1	10	0.0377	46.2	0.0382	More	Overlapped
Brn1	TATGCWAATBAV	1	-0.583	1	4	0.0151	18.8	0.0155	More	Overlapped
GLI3	CGTGGGTGGTCC	1	-0.583	1	4	0.0151	18.1	0.0149	More	Overlapped
EAR2	NRBCARRGGTCA	1	-0.582	1	36	0.1358	166.5	0.1379	More	Overlapped
[truncated: 642 more rows]
